# Supplementary material for: On the crystal structure of tri­benzyl­tin(IV) iodide, Bz3SnI: a correction
Source: IUCrdata. 2026 Mar 3;11(Pt 3):x260214. doi: 10.1107/S2414314626002142 (PMC13055978; doi:10.1107/S2414314626002142)
Supplement: Supplementary file 1 [file x-11-x260214-sup1.cif]

##############################################################################
#                                                                            #
# This CIF contains the data for a data article accepted for                 #
# publication in IUCrData. It conforms to the requirements of                #
# Notes for Authors for IUCrData, and has been                               #
# peer reviewed under the auspices of IUCrData.                              #
#                                                                            #
# Full details of the Crystallographic Information File format               #
# are given in the paper "The Crystallographic Information File (CIF):       #
# a New Standard Archive File for Crystallography" by S. R. Hall, F. H.      #
# Allen and I. D. Brown [Acta Cryst. (1991), A47, 655-685].                  #
#                                                                            #
# The current version of the core CIF dictionary is obtainable from          #
# ftp://ftp.iucr.org/pub/cif_core.dic.                                       #
#                                                                            #
# Software is freely available for graphical display of the structure(s)     #
# in this CIF. For information consult the CIF software page                 #
# http://www.iucr.org/resources/cif/software.                                #
#                                                                            #
# This file may be used for bona fide research purposes within the           #
# scientific community so long as proper attribution is given to the data    # 
# article from which it was obtained.                                        #
#                                                                            #
##############################################################################
data_I
_audit_creation_method     'SHELXL-2014/7'
_journal_date_recd_electronic     2026-02-19
_journal_date_accepted     2026-02-26
_journal_name_full     'IUCrData'
_journal_year     2026
_journal_volume     11
_journal_issue      1
_journal_page_first     0
_journal_page_last     0
_journal_paper_category     HM
_journal_paper_doi     10.1107/S2414314626002142
_journal_coeditor_code     TK4121
_publ_contact_author_name     'Hans Reuter'
_publ_contact_author_address
;
Chemistry
Osnabr\"uck University
Barabarstr. 7
49069 Osnabr\"uck
Germany
;
_publ_contact_author_email     'hreuter@uos.de'
_publ_contact_author_fax     ?
_publ_contact_author_phone     ?
_publ_section_title
;
On the crystal structure of tribenzyltin(IV) iodide, Bz~3~SnI: a correction
;
_publ_section_title_footnote     .
loop_
    _publ_author_name
    _publ_author_footnote
    _publ_author_address
    'Reuter, Nadia-Ammane' .
;
Chemistry
Osnabr\"uck University
Barabarstr. 7
49069 Osnabr\"uck
Germany
;
    'Reuter, Hans' .
;
Chemistry
Osnabr\"uck University
Barabarstr. 7
49069 Osnabr\"uck
Germany
;
_publ_section_synopsis
;
Single crystals of tribenzyltin(IV) iodide, prepared from
hexabenzyldistannoxane, Bz~3~SnOSnBz~3~, and hydroiodic acid, have been
characterized by single-crystal X-ray diffraction in order to clarify some
inconsistencies in the original structure determination. In particular, the
present study provides a significantly longer tin--iodide distance, which
corresponds much better with those in related structural studies.
;
_chemical_name_systematic
;
Tribenzyliodidotin(IV)
;
_chemical_name_common     ?
_chemical_formula_moiety     'C21 H21 I Sn'
_chemical_formula_sum     'C21 H21 I Sn'
_chemical_formula_iupac     '[Sn (C7 H7)3 I]'
_chemical_formula_weight     518.97
_chemical_melting_point     ?
_chemical_absolute_configuration     ?
_space_group_crystal_system     monoclinic
_space_group_name_H-M_alt     'C c'
_space_group_name_Hall     'C -2yc'
loop_
    _space_group_symop_operation_xyz
    'x, y, z'
    'x, -y, z+1/2'
    'x+1/2, y+1/2, z'
    'x+1/2, -y+1/2, z+1/2'
_cell_length_a     9.5368(3)
_cell_length_b     18.3884(7)
_cell_length_c     11.1992(4)
_cell_angle_alpha     90
_cell_angle_beta     98.475(2)
_cell_angle_gamma     90
_cell_volume     1942.52(12)
_cell_formula_units_Z     4
_cell_measurement_reflns_used     9937
_cell_measurement_theta_min     2.43
_cell_measurement_theta_max     31.50
_cell_measurement_temperature     100(2)
_exptl_crystal_description     plate
_exptl_crystal_colour     colourless
_exptl_crystal_size_max     0.355
_exptl_crystal_size_mid     0.283
_exptl_crystal_size_min     0.095
_exptl_crystal_density_diffrn     1.775
_exptl_crystal_density_meas     ?
_exptl_crystal_density_method     ?
_exptl_crystal_F_000     1000
_exptl_absorpt_coefficient_mu     2.902
_exptl_absorpt_correction_type     multi-scan
_exptl_absorpt_process_details
;
(SADABS; Krause <i>et al.</i>,  2015)
;
_exptl_absorpt_correction_T_min     0.457
_exptl_absorpt_correction_T_max     0.701
_diffrn_ambient_temperature     100(2)
_diffrn_source     ?
_diffrn_radiation_type     MoK\a
_diffrn_radiation_wavelength     0.71073
_diffrn_measurement_device_type     'Bruker APEXII CCD area detector'
_diffrn_measurement_method     'phi and omega scans'
_diffrn_detector_area_resol_mean     ?
_diffrn_reflns_number     65839
_diffrn_reflns_av_R_equivalents     0.0280
_diffrn_reflns_av_unetI/netI     0.0112
_diffrn_reflns_theta_min     2.215
_diffrn_reflns_theta_max     27.987
_diffrn_reflns_theta_full     25.242
_diffrn_measured_fraction_theta_max     1.000
_diffrn_measured_fraction_theta_full     1.000
_diffrn_reflns_limit_h_min     -12
_diffrn_reflns_limit_h_max     12
_diffrn_reflns_limit_k_min     -24
_diffrn_reflns_limit_k_max     24
_diffrn_reflns_limit_l_min     -14
_diffrn_reflns_limit_l_max     14
_refine_special_details
;
The H atoms were placed geometrically and allowed to ride on the
C-atom with d(C---H) = 0.95--0.99 \%A) and common <i>U</i>~iso~ =
1.2<i>U</i>~eq~(C) parameters.
;
_reflns_number_total     4688
_reflns_number_gt     4675
_reflns_threshold_expression     'I > 2\s(I)'
_refine_ls_structure_factor_coef     Fsqd
_refine_ls_matrix_type     full
_refine_ls_R_factor_all     0.0109
_refine_ls_R_factor_gt     0.0108
_refine_ls_wR_factor_gt     0.0280
_refine_ls_wR_factor_ref     0.0281
_refine_ls_goodness_of_fit_ref     1.063
_refine_ls_restrained_S_all     1.063
_refine_ls_number_reflns     4688
_refine_ls_number_parameters     214
_refine_ls_number_restraints     2
_refine_ls_hydrogen_treatment     refU
_refine_ls_weighting_scheme     calc
_refine_ls_weighting_details
              'w=1/[\s^2^(Fo^2^)+(0.0162P)^2^+0.9433P] where P=(Fo^2^+2Fc^2^)/3'
_atom_sites_solution_hydrogens     geom
_atom_sites_solution_primary     direct
_atom_sites_solution_secondary     ?
_refine_ls_shift/su_max     0.001
_refine_ls_shift/su_mean     0.000
_refine_diff_density_max     0.437
_refine_diff_density_min     -0.381
_refine_ls_extinction_method     none
_refine_ls_extinction_coef     .
_refine_ls_abs_structure_details
;
Flack <i>x</i> determined using 2320 quotients
[(<i>I</i>^+^)-(<i>I</i>^-^)]/[(<i>I</i>^+^)+(<i>I</i>^-^)]
(Parsons <i>et al.</i>,  2013)
;
_refine_ls_abs_structure_Flack     -0.001(5)
loop_
    _atom_type_symbol
    _atom_type_description
    _atom_type_scat_dispersion_real
    _atom_type_scat_dispersion_imag
    _atom_type_scat_source
    'C' 'C' 0.0033 0.0016
                         'International Tables Vol C Tables 4.2.6.8 and 6.1.1.4'
    'H' 'H' 0.0000 0.0000
                         'International Tables Vol C Tables 4.2.6.8 and 6.1.1.4'
    'Sn' 'Sn' -0.6537 1.4246
                         'International Tables Vol C Tables 4.2.6.8 and 6.1.1.4'
    'I' 'I' -0.4742 1.8119
                         'International Tables Vol C Tables 4.2.6.8 and 6.1.1.4'
_computing_data_collection
;
APEX2 (Bruker, 2009)
;
_computing_cell_refinement
;
SAINT (Bruker, 2009)
;
_computing_data_reduction
;
SAINT (Bruker, 2009)
;
_computing_structure_solution
;
SHELXS97 (Sheldrick, 2008)
;
_computing_structure_refinement
;
<i>SHELXL2014/7</i> (Sheldrick, 2015)
;
_computing_molecular_graphics
;
DIAMOND (Brandenburg, 2006), Mercury (Macrae <i>et al.</i>,
2020)
;
_computing_publication_material
;
publCIF (Westrip, 2010)
;
loop_
    _atom_site_type_symbol
    _atom_site_label
    _atom_site_fract_x
    _atom_site_fract_y
    _atom_site_fract_z
    _atom_site_U_iso_or_equiv
    _atom_site_adp_type
    _atom_site_calc_flag
    _atom_site_occupancy
    _atom_site_disorder_assembly
    _atom_site_disorder_group
    Sn Sn1 0.35288(2) 0.26006(2) 0.46465(2) 0.01568(4) Uani d 1 . .
    I I1 0.37306(2) 0.31903(2) 0.24543(2) 0.02400(4) Uani d 1 . .
    C C10 0.5495(3) 0.28642(13) 0.5783(2) 0.0191(5) Uani d 1 . .
    H H10A 0.5486 0.2662 0.6601 0.041(7) Uiso calc 1 . .
    H H10B 0.6298 0.2643 0.5446 0.041(7) Uiso calc 1 . .
    C C11 0.5686(2) 0.36712(13) 0.5861(2) 0.0171(4) Uani d 1 . .
    C C12 0.6418(3) 0.40335(15) 0.5048(2) 0.0251(5) Uani d 1 . .
    H H12 0.6833 0.3762 0.4469 0.031(4) Uiso calc 1 . .
    C C13 0.6549(4) 0.47872(16) 0.5072(3) 0.0284(6) Uani d 1 . .
    H H13 0.7045 0.5027 0.4510 0.031(4) Uiso calc 1 . .
    C C14 0.5957(3) 0.51872(14) 0.5916(3) 0.0260(5) Uani d 1 . .
    H H14 0.6027 0.5703 0.5923 0.031(4) Uiso calc 1 . .
    C C15 0.5262(3) 0.48346(15) 0.6751(3) 0.0259(5) Uani d 1 . .
    H H15 0.4883 0.5108 0.7348 0.031(4) Uiso calc 1 . .
    C C16 0.5115(3) 0.40829(14) 0.6719(2) 0.0212(5) Uani d 1 . .
    H H16 0.4622 0.3847 0.7288 0.031(4) Uiso calc 1 . .
    C C20 0.3233(3) 0.14495(13) 0.4297(2) 0.0222(5) Uani d 1 . .
    H H20A 0.3012 0.1206 0.5036 0.026(6) Uiso calc 1 . .
    H H20B 0.2416 0.1378 0.3653 0.026(6) Uiso calc 1 . .
    C C21 0.4520(3) 0.11064(13) 0.3922(2) 0.0206(5) Uani d 1 . .
    C C22 0.5703(3) 0.09653(15) 0.4778(3) 0.0303(6) Uani d 1 . .
    H H22 0.5689 0.1090 0.5599 0.065(6) Uiso calc 1 . .
    C C23 0.6900(4) 0.06432(18) 0.4439(5) 0.0578(13) Uani d 1 . .
    H H23 0.7707 0.0549 0.5024 0.065(6) Uiso calc 1 . .
    C C24 0.6909(6) 0.04590(18) 0.3234(7) 0.0754(19) Uani d 1 . .
    H H24 0.7726 0.0241 0.2994 0.065(6) Uiso calc 1 . .
    C C25 0.5732(7) 0.05930(19) 0.2389(5) 0.0687(17) Uani d 1 . .
    H H25 0.5741 0.0461 0.1570 0.065(6) Uiso calc 1 . .
    C C26 0.4534(4) 0.09175(15) 0.2721(3) 0.0399(8) Uani d 1 . .
    H H26 0.3730 0.1010 0.2133 0.065(6) Uiso calc 1 . .
    C C30 0.1740(3) 0.31566(14) 0.5217(2) 0.0229(5) Uani d 1 . .
    H H30A 0.1526 0.2928 0.5970 0.027(5) Uiso calc 1 . .
    H H30B 0.2008 0.3669 0.5404 0.027(5) Uiso calc 1 . .
    C C31 0.0428(3) 0.31461(13) 0.4302(2) 0.0176(5) Uani d 1 . .
    C C32 -0.0478(3) 0.25443(13) 0.4165(3) 0.0198(5) Uani d 1 . .
    H H32 -0.0246 0.2125 0.4651 0.035(5) Uiso calc 1 . .
    C C33 -0.1707(3) 0.25487(14) 0.3334(2) 0.0216(5) Uani d 1 . .
    H H33 -0.2314 0.2136 0.3256 0.035(5) Uiso calc 1 . .
    C C34 -0.2051(3) 0.31582(14) 0.2614(3) 0.0216(5) Uani d 1 . .
    H H34 -0.2893 0.3164 0.2043 0.027(5) Uiso calc 1 . .
    C C35 -0.1153(3) 0.37591(14) 0.2734(2) 0.0216(5) Uani d 1 . .
    H H35 -0.1383 0.4176 0.2243 0.035(5) Uiso calc 1 . .
    C C36 0.0068(3) 0.37513(14) 0.3565(2) 0.0203(5) Uani d 1 . .
    H H36 0.0675 0.4164 0.3637 0.035(5) Uiso calc 1 . .
loop_
    _atom_site_aniso_label
    _atom_site_aniso_U_11
    _atom_site_aniso_U_22
    _atom_site_aniso_U_33
    _atom_site_aniso_U_12
    _atom_site_aniso_U_13
    _atom_site_aniso_U_23
    Sn1 0.01384(7) 0.01310(6) 0.01906(7) -0.00108(6) -0.00099(5) -0.00084(6)
    I1 0.02107(7) 0.02905(8) 0.02086(7) -0.00482(6) -0.00026(5) 0.00397(6)
    C10 0.0155(11) 0.0181(11) 0.0222(11) -0.0007(9) -0.0026(9) -0.0010(9)
    C11 0.0138(10) 0.0175(11) 0.0185(11) -0.0019(8) -0.0030(8) -0.0014(8)
    C12 0.0289(13) 0.0258(13) 0.0223(13) -0.0093(11) 0.0092(10) -0.0080(10)
    C13 0.0337(14) 0.0267(13) 0.0255(13) -0.0129(12) 0.0071(11) -0.0011(11)
    C14 0.0252(13) 0.0174(12) 0.0341(14) -0.0067(10) -0.0003(11) -0.0032(10)
    C15 0.0227(12) 0.0220(13) 0.0337(14) -0.0027(10) 0.0068(11) -0.0090(11)
    C16 0.0192(11) 0.0227(12) 0.0223(11) -0.0040(10) 0.0046(9) -0.0013(10)
    C20 0.0201(12) 0.0148(11) 0.0304(13) -0.0046(9) -0.0006(10) -0.0037(9)
    C21 0.0263(12) 0.0121(10) 0.0245(12) -0.0058(9) 0.0072(10) -0.0007(9)
    C22 0.0230(15) 0.0177(13) 0.0492(18) -0.0021(10) 0.0016(13) 0.0002(12)
    C23 0.0243(16) 0.0217(15) 0.130(4) -0.0004(13) 0.019(2) 0.001(2)
    C24 0.068(3) 0.0166(15) 0.163(6) -0.0026(18) 0.088(4) -0.004(2)
    C25 0.126(5) 0.0201(16) 0.081(3) -0.008(2) 0.083(3) -0.0058(18)
    C26 0.077(3) 0.0176(13) 0.0295(15) -0.0047(14) 0.0210(16) -0.0007(11)
    C30 0.0199(13) 0.0260(13) 0.0213(13) 0.0068(10) -0.0020(10) -0.0041(10)
    C31 0.0157(11) 0.0218(12) 0.0153(11) 0.0042(9) 0.0028(9) -0.0005(8)
    C32 0.0218(13) 0.0188(11) 0.0200(12) 0.0033(9) 0.0067(10) 0.0027(9)
    C33 0.0185(12) 0.0219(12) 0.0254(13) -0.0037(9) 0.0063(10) -0.0051(9)
    C34 0.0179(12) 0.0269(13) 0.0200(12) 0.0036(9) 0.0024(10) -0.0032(9)
    C35 0.0226(12) 0.0203(11) 0.0219(13) 0.0046(10) 0.0033(10) 0.0032(9)
    C36 0.0205(12) 0.0178(11) 0.0230(12) -0.0016(9) 0.0041(9) 0.0014(9)
_geom_special_details
;
 All esds (except the esd in the dihedral angle between two l.s. planes)
 are estimated using the full covariance matrix.  The cell esds are taken
 into account individually in the estimation of esds in distances, angles
 and torsion angles; correlations between esds in cell parameters are only
 used when they are defined by crystal symmetry.  An approximate (isotropic)
 treatment of cell esds is used for estimating esds involving l.s. planes.
;
loop_
    _geom_bond_atom_site_label_1
    _geom_bond_atom_site_label_2
    _geom_bond_site_symmetry_2
    _geom_bond_distance
    _geom_bond_publ_flag
    Sn1 C10 . 2.161(2) yes
    Sn1 C20 . 2.163(2) yes
    Sn1 C30 . 2.165(3) yes
    Sn1 I1 . 2.7165(2) yes
    C10 C11 . 1.496(3) ?
    C10 H10A . 0.9900 ?
    C10 H10B . 0.9900 ?
    C11 C16 . 1.396(3) ?
    C11 C12 . 1.396(3) ?
    C12 C13 . 1.391(4) ?
    C12 H12 . 0.9500 ?
    C13 C14 . 1.382(4) ?
    C13 H13 . 0.9500 ?
    C14 C15 . 1.384(4) ?
    C14 H14 . 0.9500 ?
    C15 C16 . 1.389(4) ?
    C15 H15 . 0.9500 ?
    C16 H16 . 0.9500 ?
    C20 C21 . 1.494(4) ?
    C20 H20A . 0.9900 ?
    C20 H20B . 0.9900 ?
    C21 C26 . 1.391(4) ?
    C21 C22 . 1.393(4) ?
    C22 C23 . 1.388(5) ?
    C22 H22 . 0.9500 ?
    C23 C24 . 1.393(8) ?
    C23 H23 . 0.9500 ?
    C24 C25 . 1.380(9) ?
    C24 H24 . 0.9500 ?
    C25 C26 . 1.387(6) ?
    C25 H25 . 0.9500 ?
    C26 H26 . 0.9500 ?
    C30 C31 . 1.496(3) ?
    C30 H30A . 0.9900 ?
    C30 H30B . 0.9900 ?
    C31 C36 . 1.398(3) ?
    C31 C32 . 1.398(4) ?
    C32 C33 . 1.385(4) ?
    C32 H32 . 0.9500 ?
    C33 C34 . 1.391(4) ?
    C33 H33 . 0.9500 ?
    C34 C35 . 1.392(4) ?
    C34 H34 . 0.9500 ?
    C35 C36 . 1.380(4) ?
    C35 H35 . 0.9500 ?
    C36 H36 . 0.9500 ?
loop_
    _geom_angle_atom_site_label_1
    _geom_angle_atom_site_label_2
    _geom_angle_atom_site_label_3
    _geom_angle_site_symmetry_1
    _geom_angle_site_symmetry_3
    _geom_angle
    _geom_angle_publ_flag
    C10 Sn1 C20 . . 113.87(9) yes
    C10 Sn1 C30 . . 111.93(10) yes
    C20 Sn1 C30 . . 115.35(10) yes
    C10 Sn1 I1 . . 105.78(7) yes
    C20 Sn1 I1 . . 104.59(7) yes
    C30 Sn1 I1 . . 104.02(7) yes
    C11 C10 Sn1 . . 110.14(15) ?
    C11 C10 H10A . . 109.6 ?
    Sn1 C10 H10A . . 109.6 ?
    C11 C10 H10B . . 109.6 ?
    Sn1 C10 H10B . . 109.6 ?
    H10A C10 H10B . . 108.1 ?
    C16 C11 C12 . . 118.3(2) ?
    C16 C11 C10 . . 121.5(2) ?
    C12 C11 C10 . . 120.2(2) ?
    C13 C12 C11 . . 121.0(2) ?
    C13 C12 H12 . . 119.5 ?
    C11 C12 H12 . . 119.5 ?
    C14 C13 C12 . . 119.9(2) ?
    C14 C13 H13 . . 120.0 ?
    C12 C13 H13 . . 120.0 ?
    C13 C14 C15 . . 119.8(2) ?
    C13 C14 H14 . . 120.1 ?
    C15 C14 H14 . . 120.1 ?
    C14 C15 C16 . . 120.4(2) ?
    C14 C15 H15 . . 119.8 ?
    C16 C15 H15 . . 119.8 ?
    C15 C16 C11 . . 120.6(2) ?
    C15 C16 H16 . . 119.7 ?
    C11 C16 H16 . . 119.7 ?
    C21 C20 Sn1 . . 111.94(16) ?
    C21 C20 H20A . . 109.2 ?
    Sn1 C20 H20A . . 109.2 ?
    C21 C20 H20B . . 109.2 ?
    Sn1 C20 H20B . . 109.2 ?
    H20A C20 H20B . . 107.9 ?
    C26 C21 C22 . . 119.8(3) ?
    C26 C21 C20 . . 120.2(3) ?
    C22 C21 C20 . . 120.0(2) ?
    C23 C22 C21 . . 120.5(4) ?
    C23 C22 H22 . . 119.8 ?
    C21 C22 H22 . . 119.8 ?
    C22 C23 C24 . . 119.4(4) ?
    C22 C23 H23 . . 120.3 ?
    C24 C23 H23 . . 120.3 ?
    C25 C24 C23 . . 120.0(3) ?
    C25 C24 H24 . . 120.0 ?
    C23 C24 H24 . . 120.0 ?
    C24 C25 C26 . . 120.8(4) ?
    C24 C25 H25 . . 119.6 ?
    C26 C25 H25 . . 119.6 ?
    C25 C26 C21 . . 119.5(4) ?
    C25 C26 H26 . . 120.3 ?
    C21 C26 H26 . . 120.3 ?
    C31 C30 Sn1 . . 114.04(17) ?
    C31 C30 H30A . . 108.7 ?
    Sn1 C30 H30A . . 108.7 ?
    C31 C30 H30B . . 108.7 ?
    Sn1 C30 H30B . . 108.7 ?
    H30A C30 H30B . . 107.6 ?
    C36 C31 C32 . . 118.1(2) ?
    C36 C31 C30 . . 120.1(2) ?
    C32 C31 C30 . . 121.7(2) ?
    C33 C32 C31 . . 121.1(2) ?
    C33 C32 H32 . . 119.4 ?
    C31 C32 H32 . . 119.4 ?
    C32 C33 C34 . . 119.9(2) ?
    C32 C33 H33 . . 120.1 ?
    C34 C33 H33 . . 120.1 ?
    C33 C34 C35 . . 119.6(3) ?
    C33 C34 H34 . . 120.2 ?
    C35 C34 H34 . . 120.2 ?
    C36 C35 C34 . . 120.2(2) ?
    C36 C35 H35 . . 119.9 ?
    C34 C35 H35 . . 119.9 ?
    C35 C36 C31 . . 121.0(2) ?
    C35 C36 H36 . . 119.5 ?
    C31 C36 H36 . . 119.5 ?
loop_
    _geom_torsion_atom_site_label_1
    _geom_torsion_atom_site_label_2
    _geom_torsion_atom_site_label_3
    _geom_torsion_atom_site_label_4
    _geom_torsion_site_symmetry_1
    _geom_torsion_site_symmetry_2
    _geom_torsion_site_symmetry_3
    _geom_torsion_site_symmetry_4
    _geom_torsion
    _geom_torsion_publ_flag
    Sn1 C10 C11 C16 . . . . 86.8(2) ?
    Sn1 C10 C11 C12 . . . . -91.7(2) ?
    C16 C11 C12 C13 . . . . -1.5(4) ?
    C10 C11 C12 C13 . . . . 177.0(3) ?
    C11 C12 C13 C14 . . . . 0.4(5) ?
    C12 C13 C14 C15 . . . . 1.4(5) ?
    C13 C14 C15 C16 . . . . -2.1(4) ?
    C14 C15 C16 C11 . . . . 1.1(4) ?
    C12 C11 C16 C15 . . . . 0.7(4) ?
    C10 C11 C16 C15 . . . . -177.8(2) ?
    Sn1 C20 C21 C26 . . . . -105.3(2) ?
    Sn1 C20 C21 C22 . . . . 75.6(3) ?
    C26 C21 C22 C23 . . . . 0.6(4) ?
    C20 C21 C22 C23 . . . . 179.7(2) ?
    C21 C22 C23 C24 . . . . -0.2(4) ?
    C22 C23 C24 C25 . . . . -0.4(5) ?
    C23 C24 C25 C26 . . . . 0.6(5) ?
    C24 C25 C26 C21 . . . . -0.3(5) ?
    C22 C21 C26 C25 . . . . -0.3(4) ?
    C20 C21 C26 C25 . . . . -179.4(3) ?
    Sn1 C30 C31 C36 . . . . -99.7(2) ?
    Sn1 C30 C31 C32 . . . . 81.2(3) ?
    C36 C31 C32 C33 . . . . -0.8(4) ?
    C30 C31 C32 C33 . . . . 178.4(2) ?
    C31 C32 C33 C34 . . . . 0.4(4) ?
    C32 C33 C34 C35 . . . . 0.1(4) ?
    C33 C34 C35 C36 . . . . -0.2(4) ?
    C34 C35 C36 C31 . . . . -0.2(4) ?
    C32 C31 C36 C35 . . . . 0.7(4) ?
    C30 C31 C36 C35 . . . . -178.5(2) ?
_shelx_space_group_comment
;
The symmetry employed for this shelxl refinement is uniquely defined
by the following loop, which should always be used as a source of
symmetry information in preference to the above space-group names.
They are only intended as comments.
;
_shelx_estimated_absorpt_T_min     ?
_shelx_estimated_absorpt_T_max     ?
_shelx_hkl_file
;
   2   0   0 4651.28  168.18
   2   0   0 4760.76  145.21
   2   0   0 4742.74  149.91
   2   0   0 4814.41  178.79
   2   0   0 5180.95  178.64
   2   0   0 4861.98  175.50
   2   0   0 5169.72  174.93
   2   0   0 4852.60  160.56
   2   0   0 4900.91  160.34
   2   0   0 5143.87  188.30
   2   0   0 5032.19  187.68
   2   0   0 4645.73  167.70
  -2   0   0 4574.33  147.84
  -2   0   0 4503.83  148.00
  -2   0   0 4983.11  156.27
  -2   0   0 4551.66  159.48
  -2   0   0 4895.68  159.13
  -2   0   0 4920.87  167.31
  -2   0   0 4819.93  163.07
  -2   0   0 4637.96  162.95
  -2   0   0 4316.84  168.33
  -2   0   0 4499.70  167.93
  -2   0   0 4416.98  145.16
  -2   0   0 4613.95  149.83
  -2   0   0 4785.19  150.05
  -2   0   0 4684.68  179.14
  -2   0   0 4952.68  177.48
  -2   0   0 4835.33  178.09
  -2   0   0 4617.41  160.69
  -2   0   0 4726.40  160.67
  -2   0   0 4839.10  200.26
  -2   0   0 4821.40  200.57
   2   0   0 4780.44  148.00
   2   0   0 4779.23  147.02
   2   0   0 5114.23  157.24
   2   0   0 5200.31  159.32
   2   0   0 5013.43  158.78
   2   0   0 4740.48  167.84
   2   0   0 4895.81  162.60
   2   0   0 4818.08  161.73
  -4   0   0 5697.83  177.28
  -4   0   0 6038.83  212.50
  -4   0   0 6126.27  212.49
  -4   0   0 6002.86  209.73
  -4   0   0 5973.75  210.75
  -4   0   0 5455.10  189.84
  -4   0   0 5810.07  189.56
   4   0   0 5675.66  174.92
   4   0   0 5746.40  174.29
   4   0   0 5849.02  187.07
   4   0   0 6006.99  189.36
   4   0   0 5611.19  198.06
   4   0   0 5609.74  190.96
   4   0   0 5561.07  189.28
   4   0   0 5821.96  219.96
   4   0   0 5981.59  219.53
   4   0   0 5482.82  177.27
   4   0   0 5637.14  212.17
   4   0   0 5510.12  207.55
   4   0   0 5521.47  189.52
  -4   0   0 5943.86  174.82
  -4   0   0 5668.96  174.88
  -4   0   0 6117.13  186.51
  -4   0   0 5507.76  190.56
  -4   0   0 6056.52  189.59
  -4   0   0 6040.33  197.59
  -4   0   0 5913.35  191.89
  -4   0   0 5648.70  191.76
  -4   0   0 5607.10  199.35
  -4   0   0 5608.70  198.66
  -4   0   0 5681.67  172.01
  -4   0   0 5618.24  177.40
   4   0   0 5545.85  171.93
   4   0   0 5585.15  198.96
   4   0   0 5304.62  198.77
   6   0   0 3790.64  139.12
  -6   0   0 3959.44  124.15
  -6   0   0 4390.36  149.53
  -6   0   0 4212.70  148.65
  -6   0   0 4010.99  132.91
   6   0   0 3834.37  132.56
   6   0   0 3950.81  154.37
   6   0   0 3994.25  153.42
  -6   0   0 3750.73  133.51
  -6   0   0 4001.38  133.76
  -6   0   0 4003.48  139.12
  -6   0   0 3996.95  120.47
  -6   0   0 3947.43  124.22
   6   0   0 3959.95  132.84
   6   0   0 3965.35  124.42
   6   0   0 3913.47  148.69
  -6   0   0 4148.80  121.89
  -6   0   0 4014.59  121.97
  -6   0   0 3777.96  134.39
  -6   0   0 4089.63  133.21
  -6   0   0 4119.05  132.38
   6   0   0 4065.58  122.70
   6   0   0 4092.14  132.21
   6   0   0 4017.93  139.55
   6   0   0 4017.25  145.78
  -8   0   0 1044.56   34.34
  -8   0   0 1124.31   40.82
   8   0   0 1057.17   42.47
  -8   0   0  964.46   43.47
   8   0   0 1077.05   41.10
   8   0   0 1022.11   36.86
   8   0   0  988.57   36.68
   8   0   0 1053.82   43.71
  -8   0   0 1090.37   35.82
   8   0   0 1047.69   34.20
  -8   0   0 1049.92   38.97
  -8   0   0 1056.99   37.49
  -8   0   0 1037.53   33.25
  -8   0   0 1033.18   34.64
   8   0   0  980.24   38.31
   8   0   0 1086.39   38.96
   8   0   0 1061.41   41.25
  -8   0   0 1091.42   36.25
 -10   0   0  939.97   29.98
 -10   0   0  881.51   39.82
 -10   0   0  938.49   31.71
 -10   0   0  931.37   30.96
 -10   0   0  945.61   36.22
  10   0   0  901.79   30.81
  10   0   0  895.80   35.71
 -10   0   0  916.83   35.52
 -10   0   0  907.10   34.09
  10   0   0  902.80   39.62
  10   0   0  927.32   38.45
  10   0   0  889.07   33.18
 -12   0   0  399.58   16.33
 -12   0   0  380.64   16.23
 -12   0   0  371.37   15.50
  12   0   0  369.23   15.11
 -12   0   0  358.76   14.68
 -12   0   0  364.19   14.22
 -12   0   0  387.24   18.66
 -12   0   0  356.17   17.05
  12   0   0  353.23   18.76
  13  -1   0   19.51    5.68
 -13   1   0   15.27    2.96
 -13   1   0   14.62    3.81
 -13   1   0   15.13    5.14
 -11   1   0   50.44    4.26
 -11   1   0   53.18    4.51
  11  -1   0   48.89    5.72
  11  -1   0   41.56    4.27
 -11   1   0   50.49    4.89
 -11   1   0   49.50    4.18
 -11   1   0   50.01    6.67
 -11   1   0   55.27    6.74
 -11   1   0   51.97    5.38
  11  -1   0   37.77    5.93
  11  -1   0   46.96    6.15
   9  -1   0   63.82    4.69
  -9   1   0   63.59    4.56
  -9   1   0   53.88    4.63
   9  -1   0   63.41    4.70
   9  -1   0   69.10    7.01
   9  -1   0   67.90    4.95
  -9   1   0   54.83    6.41
  -9   1   0   52.77    6.28
  -9   1   0   58.35    5.10
   9  -1   0   67.57    5.52
   9  -1   0   60.21    6.00
   9  -1   0   64.20    5.90
  -9   1   0   59.05    4.16
  -9   1   0   54.21    4.06
   7  -1   0  273.05   12.86
  -7   1   0  287.88   10.50
   7  -1   0  294.60   12.75
   7  -1   0  283.49   12.15
  -7   1   0  291.89   12.30
  -7   1   0  291.51   12.06
   7  -1   0  272.84   13.75
  -7   1   0  304.17   10.92
  -7   1   0  296.49   10.25
  -7   1   0  288.53   10.67
   7  -1   0  277.61   11.32
   7  -1   0  274.61   10.58
   7  -1   0  280.80   12.95
   7  -1   0  270.86   11.23
  -7   1   0  274.64   13.54
  -7   1   0  277.35   14.26
   7  -1   0  273.00   11.74
   7  -1   0  294.30   13.03
   5  -1   0  334.14   12.35
  -5   1   0  329.33   11.52
  -5   1   0  323.56   11.87
   5  -1   0  350.05   13.88
   5  -1   0  348.38   13.07
   5  -1   0  330.21   12.40
  -5   1   0  333.23   12.30
  -5   1   0  332.92   12.88
  -5   1   0  328.36   12.42
  -5   1   0  325.66   12.50
   5  -1   0  334.60   11.70
   5  -1   0  327.17   12.82
  -5   1   0  310.23   14.05
   5  -1   0  343.80   11.58
  -5   1   0  335.42   13.61
   5  -1   0  363.84   14.04
   5  -1   0  333.70   12.28
   5  -1   0  342.51   14.73
   5  -1   0  349.09   14.08
  -5   1   0  319.19   12.34
   5  -1   0  337.91   13.41
   5  -1   0  332.63   13.12
  -5   1   0  337.26   11.18
  -5   1   0  322.46   11.47
   3  -1   0   96.02    4.02
   3  -1   0  104.53    4.91
   3  -1   0  101.03    5.08
   3  -1   0   99.61    4.80
   3  -1   0   98.05    4.52
   3  -1   0   96.69    4.33
   3  -1   0  105.69    4.98
  -3   1   0  124.09    5.00
  -3   1   0  120.24    4.67
   3  -1   0  103.75    5.10
  -3   1   0  119.85    4.07
  -3   1   0  124.35    4.22
   3  -1   0  104.03    4.67
  -3   1   0  120.35    4.30
   3  -1   0  100.17    4.20
  -3   1   0  119.54    3.83
   3  -1   0   97.60    4.79
  -3   1   0  125.27    4.48
   3  -1   0  103.32    4.95
   3  -1   0   94.52    5.05
   3  -1   0   95.16    4.35
   3  -1   0   90.59    4.37
  -3   1   0  122.80    5.92
  -3   1   0  126.25    4.95
   3  -1   0  100.06    4.15
   3  -1   0   88.10    4.53
   3  -1   0   99.55    4.00
  -3   1   0  118.94    4.80
  -3   1   0  115.29    4.44
   1  -1   0  144.13    5.71
  -1   1   0  147.52    5.57
   1  -1   0  140.85    5.52
  -1   1   0  154.00    6.71
   1  -1   0  147.05    6.50
   1  -1   0  138.82    5.27
  -1   1   0  150.02    6.56
  -1   1   0  142.50    6.03
   1  -1   0  143.71    6.65
  -1   1   0  148.98    6.63
   1  -1   0  153.26    6.49
   1  -1   0  143.33    6.54
  -1   1   0  151.30    6.56
   1  -1   0  148.79    6.17
   1  -1   0  149.98    6.15
   1  -1   0  139.39    5.71
  -1   1   0  141.72    5.32
  -1   1   0  145.65    5.75
   1  -1   0  143.20    6.55
   1   1   0  146.25    5.32
   1   1   0  145.59    5.56
   1   1   0  147.93    6.11
  -1  -1   0  150.26    5.86
   1   1   0  151.55    6.56
   1   1   0  148.35    6.57
   1   1   0  151.28    6.32
   1   1   0  145.57    6.01
   1   1   0  145.89    5.32
   1   1   0  142.92    6.64
  -1  -1   0  155.87    6.76
  -1  -1   0  142.53    5.53
  -1  -1   0  158.79    5.55
  -1  -1   0  147.66    6.88
  -1  -1   0  150.68    6.06
  -1  -1   0  146.62    5.93
  -1  -1   0  158.02    6.33
  -1  -1   0  143.85    5.35
  -1  -1   0  152.85    5.58
   1   1   0  140.37    6.28
  -1  -1   0  146.91    6.56
   1   1   0  148.07    6.32
   1   1   0  144.80    5.47
  -1  -1   0  148.76    6.34
  -1  -1   0  144.48    6.07
   1   1   0  145.77    6.89
   1   1   0  159.19    5.89
  -3  -1   0  131.69    5.14
  -3  -1   0  118.53    5.31
  -3  -1   0  120.69    5.22
  -3  -1   0  125.12    5.26
  -3  -1   0  128.30    5.38
   3   1   0  103.65    5.38
  -3  -1   0  120.81    4.82
   3   1   0   95.69    5.53
   3   1   0  102.33    5.01
   3   1   0   97.47    4.72
   3   1   0  103.77    5.94
   3   1   0  107.86    5.58
  -3  -1   0   93.67    5.06
  -3  -1   0  119.74    5.68
   3   1   0  103.72    4.36
   3   1   0  102.10    5.85
  -3  -1   0  122.71    5.07
  -3  -1   0  129.30    5.47
   3   1   0   91.82    4.57
   3   1   0  105.00    5.53
   3   1   0  100.48    4.96
   3   1   0  112.47    5.47
  -3  -1   0  122.43    5.05
  -3  -1   0  125.70    5.48
  -3  -1   0  129.26    6.09
  -3  -1   0  124.21    4.78
  -3  -1   0  123.94    4.93
  -3  -1   0  128.97    5.66
   3   1   0  104.96    5.15
  -3  -1   0  123.10    4.65
   3   1   0   98.60    4.77
  -3  -1   0  124.17    4.68
   3   1   0   99.37    5.33
  -3  -1   0  122.02    4.51
   3   1   0   90.78    4.93
   3   1   0   98.88    4.49
  -5  -1   0  361.48   15.01
  -5  -1   0  347.27   14.13
   5   1   0  336.73   13.18
  -5  -1   0  347.28   11.67
  -5  -1   0  324.66   12.20
  -5  -1   0  334.93   11.92
   5   1   0  363.16   13.98
   5   1   0  342.10   14.60
   5   1   0  324.80   12.87
   5   1   0  330.14   12.59
   5   1   0  356.80   13.12
   5   1   0  351.63   14.52
  -5  -1   0  333.41   12.42
  -5  -1   0  319.57   11.18
  -5  -1   0  333.40   12.60
   5   1   0  358.18   12.19
   5   1   0  345.53   11.60
   5   1   0  347.39   13.49
   5   1   0  345.71   15.41
  -5  -1   0  331.41   13.94
  -5  -1   0  332.64   12.90
  -5  -1   0  321.86   13.06
   5   1   0  337.80   12.15
  -5  -1   0  315.11   11.44
  -5  -1   0  322.62   11.83
   5   1   0  331.82   14.26
  -5  -1   0  337.81   13.11
   5   1   0  361.27   13.92
  -5  -1   0  303.76   13.24
  -5  -1   0  335.42   13.03
  -7  -1   0  299.60   10.18
   7   1   0  285.20   14.62
  -7  -1   0  296.85   11.32
  -7  -1   0  281.70   10.98
   7   1   0  299.00   13.40
   7   1   0  272.59   13.39
  -7  -1   0  297.15   11.97
   7   1   0  285.02   11.99
   7   1   0  282.58   11.77
  -7  -1   0  317.38   14.53
   7   1   0  301.88   13.60
   7   1   0  295.42   12.99
  -7  -1   0  283.91    9.88
  -7  -1   0  285.62   10.73
  -7  -1   0  296.82   10.92
   7   1   0  279.36   11.24
  -7  -1   0  311.64   13.08
  -7  -1   0  294.76   11.95
  -7  -1   0  305.23   11.31
  -7  -1   0  286.21   13.40
  -7  -1   0  282.06   10.63
  -7  -1   0  285.08   12.16
   7   1   0  297.67   13.82
  -9  -1   0   54.30    6.45
   9   1   0   68.08    5.90
   9   1   0   68.75    6.80
  -9  -1   0   55.93    5.07
  -9  -1   0   60.76    4.37
   9   1   0   62.41    4.94
  -9  -1   0   52.25    4.68
   9   1   0   58.05    6.12
  -9  -1   0   60.58    5.08
   9   1   0   62.22    5.10
  -9  -1   0   60.62    4.47
   9   1   0   61.98    5.06
  -9  -1   0   56.10    4.23
   9   1   0   72.83    7.14
  -9  -1   0   59.78    6.16
 -11  -1   0   43.63    4.06
 -11  -1   0   48.74    6.94
 -11  -1   0   48.07    4.45
 -11  -1   0   52.41    5.17
  11   1   0   53.71    6.75
 -11  -1   0   46.25    6.01
  11   1   0   56.25    6.97
 -11  -1   0   54.79    5.43
  11   1   0   49.40    4.71
 -11  -1   0   49.65    5.16
 -13  -1   0   12.48    3.99
  13   1   0   12.58    5.78
 -13  -1   0   16.44    4.16
 -13  -1   0   15.09    4.91
 -13  -1   0   14.30    3.19
 -13  -1   0   16.98    4.38
 -13  -1   0   13.79    3.39
  12  -2   0  226.98   13.47
 -12   2   0  205.62    9.25
  12  -2   0  238.85   13.93
 -12   2   0  224.16    9.82
 -12   2   0  219.87   10.94
 -12   2   0  208.25   13.63
  12  -2   0  239.66   13.78
 -10   2   0  675.02   25.99
  10  -2   0  646.30   24.55
 -10   2   0  695.64   26.23
  10  -2   0  639.91   26.92
 -10   2   0  677.91   22.12
 -10   2   0  631.50   30.13
  10  -2   0  643.66   29.28
 -10   2   0  702.96   22.97
 -10   2   0  634.57   27.47
  10  -2   0  669.28   28.58
  10  -2   0  636.02   22.71
 -10   2   0  674.02   23.43
  -8   2   0  885.87   34.63
   8  -2   0  879.06   35.61
   8  -2   0  938.22   36.91
  -8   2   0  936.94   29.83
   8  -2   0  908.90   33.64
  -8   2   0  864.43   38.27
   8  -2   0  882.11   31.88
   8  -2   0  942.01   35.44
   8  -2   0  890.96   31.89
   8  -2   0  897.29   29.49
  -8   2   0  965.78   35.13
  -8   2   0  946.77   33.16
   8  -2   0  886.33   37.65
  -8   2   0  916.92   30.00
  -8   2   0  917.17   28.85
   8  -2   0  869.33   33.31
   6  -2   0 1911.80   66.89
   6  -2   0 1998.27   67.44
   6  -2   0 1980.40   61.86
   6  -2   0 1952.65   75.01
  -6   2   0 2003.54   67.85
  -6   2   0 1951.64   69.30
  -6   2   0 2055.20   66.66
  -6   2   0 1998.32   62.70
  -6   2   0 1981.47   78.43
   6  -2   0 2005.35   67.48
   6  -2   0 1967.04   70.34
   6  -2   0 1962.88   78.03
  -6   2   0 2078.41   69.30
   6  -2   0 2061.13   77.42
   6  -2   0 2094.70   73.72
   6  -2   0 1913.96   70.19
   6  -2   0 1980.59   62.84
  -6   2   0 2037.36   60.84
  -6   2   0 1987.75   62.70
   6  -2   0 1949.52   67.01
  -6   2   0 2134.36   74.94
   4  -2   0 3495.33  119.13
  -4   2   0 3712.74  137.91
   4  -2   0 3522.01  133.41
   4  -2   0 3432.88  120.13
   4  -2   0 3565.39  139.08
   4  -2   0 3515.99  125.10
   4  -2   0 3357.48  125.10
   4  -2   0 3676.82  130.76
   4  -2   0 3520.64  109.59
   4  -2   0 3738.17  139.03
   4  -2   0 3540.60  111.56
   4  -2   0 3637.12  119.39
   4  -2   0 3455.26  119.18
  -4   2   0 3691.34  119.55
  -4   2   0 3726.31  125.46
  -4   2   0 3659.62  108.33
  -4   2   0 3625.69  111.63
  -4   2   0 3734.63  133.81
  -4   2   0 3614.50  120.34
   4  -2   0 3531.72  109.98
   4  -2   0 3789.18  130.17
   4  -2   0 3648.67  117.89
  -4   2   0 3661.93  120.83
  -2   2   0 8959.69  303.00
   2  -2   0 9285.44  319.82
   2  -2   0 8940.12  326.96
   2  -2   0 9604.67  302.40
   2  -2   0 9539.80  348.41
   2  -2   0 9086.39  335.85
   2  -2   0 8998.15  342.80
   2  -2   0 8819.12  287.67
   2  -2   0 8892.87  309.81
  -2   2   0 9571.41  347.66
   2  -2   0 8863.81  278.35
   2  -2   0 9201.87  286.60
   2  -2   0 9219.46  310.02
  -2   2   0 8972.83  302.78
  -2   2   0 9314.20  348.69
   2  -2   0 8775.14  301.80
   2  -2   0 9689.53  342.06
   2  -2   0 9294.74  300.13
   0   2   0 4969.09  152.76
   0  -2   0 5156.47  171.06
   0  -2   0 4977.82  191.55
   0   2   0 4784.20  149.83
   0  -2   0 4995.72  155.15
   0   2   0 4520.59  164.63
   0   2   0 4854.77  173.33
   0   2   0 5064.05  169.05
   0  -2   0 4898.42  179.73
   0   2   0 4953.04  168.30
   0  -2   0 4906.77  165.90
   0  -2   0 4966.92  184.51
   0   2   0 4850.23  181.21
   0   2   0 4906.28  166.27
   0  -2   0 4859.63  149.79
   0  -2   0 4736.49  173.56
   0   2   0 4970.29  150.30
   0   2   0 4951.98  155.27
   0  -2   0 4976.87  183.64
   0   2   0 5172.86  192.83
   0   2   0 4858.25  184.71
   0  -2   0 5028.47  167.44
   0   2   0 5017.74  155.28
   0   2   0 5038.16  166.46
   0   2   0 4633.11  192.77
   0  -2   0 4623.43  192.26
   0  -2   0 4703.72  163.94
   0  -2   0 4948.46  180.70
   0   2   0 4813.66  193.28
   0  -2   0 4919.48  151.62
   0  -2   0 4991.49  166.18
   0   2   0 4949.10  171.79
  -2  -2   0 9059.27  280.04
  -2  -2   0 9986.16  341.08
   2   2   0 9198.49  284.69
   2   2   0 9175.91  275.97
  -2  -2   0 9315.45  298.37
   2   2   0 9241.36  303.93
   2   2   0 9309.54  299.27
  -2  -2   0 8555.20  306.61
  -2  -2   0 8360.40  318.94
  -2  -2   0 9201.53  317.09
  -2  -2   0 9316.33  304.28
  -2  -2   0 9022.13  304.07
   2   2   0 9239.04  333.34
   2   2   0 9107.66  353.01
   2   2   0 9070.41  304.29
   2   2   0 9758.85  339.93
   2   2   0 8686.45  316.99
   2   2   0 8893.81  307.57
   2   2   0 8975.35  319.31
   2   2   0 9642.67  352.42
   2   2   0 9049.04  284.51
  -2  -2   0 8757.90  306.31
  -2  -2   0 9327.79  280.30
  -2  -2   0 9151.40  276.02
  -2  -2   0 9464.32  284.70
  -2  -2   0 9172.16  284.77
  -2  -2   0 8887.45  352.71
  -2  -2   0 8954.07  332.64
  -2  -2   0 9617.51  352.51
  -2  -2   0 9237.88  318.68
   2   2   0 9998.63  331.86
   2   2   0 9643.94  341.46
   2   2   0 9426.45  279.67
  -2  -2   0 9591.39  332.70
  -2  -2   0 9167.62  340.69
   2   2   0 8824.29  280.60
  -4  -2   0 3944.36  136.73
  -4  -2   0 3841.08  132.75
  -4  -2   0 3487.47  121.93
  -4  -2   0 3737.15  127.24
  -4  -2   0 3651.08  111.79
  -4  -2   0 3819.63  140.59
  -4  -2   0 3803.60  121.51
  -4  -2   0 3639.42  122.84
   4   2   0 3650.17  127.95
  -4  -2   0 3555.06  122.17
  -4  -2   0 3863.49  132.84
  -4  -2   0 3870.08  136.22
   4   2   0 3742.79  141.28
   4   2   0 3722.42  140.53
   4   2   0 3509.31  127.20
  -4  -2   0 3603.45  122.39
  -4  -2   0 3715.32  113.81
   4   2   0 3754.09  111.80
   4   2   0 3496.59  113.80
   4   2   0 3570.75  136.26
   4   2   0 3462.40  133.39
   4   2   0 3496.24  121.75
   4   2   0 3580.19  121.37
   4   2   0 3544.83  112.39
   4   2   0 3646.71  111.73
  -4  -2   0 3697.77  112.18
  -4  -2   0 3783.55  113.83
  -4  -2   0 3313.99  127.76
   4   2   0 3713.31  120.47
  -4  -2   0 3590.65  110.34
   4   2   0 3638.85  110.47
  -4  -2   0 3700.88  121.37
  -4  -2   0 3792.31  140.43
   6   2   0 2036.32   69.66
   6   2   0 2074.78   73.03
   6   2   0 2031.74   65.09
  -6  -2   0 2008.60   69.04
  -6  -2   0 2116.11   74.74
   6   2   0 2004.03   69.42
  -6  -2   0 2042.02   70.18
  -6  -2   0 2051.95   69.23
   6   2   0 2075.05   79.83
  -6  -2   0 1905.97   69.44
  -6  -2   0 2102.70   68.81
   6   2   0 2054.14   80.99
  -6  -2   0 2059.06   69.43
   6   2   0 1995.52   64.17
  -6  -2   0 1963.85   64.64
   6   2   0 1965.28   68.99
  -6  -2   0 2008.76   62.73
  -6  -2   0 2035.62   63.12
   6   2   0 2026.39   77.56
   6   2   0 1982.75   76.35
  -6  -2   0 2158.46   79.37
  -6  -2   0 2129.27   63.55
  -6  -2   0 2189.32   78.52
  -6  -2   0 2025.69   64.83
  -6  -2   0 2176.39   77.42
   8   2   0  929.50   37.72
   8   2   0  896.70   40.02
  -8  -2   0  935.69   29.67
  -8  -2   0  945.29   34.92
   8   2   0  984.07   35.91
   8   2   0  905.48   33.53
  -8  -2   0  918.35   31.34
  -8  -2   0  982.83   37.32
   8   2   0  953.23   34.93
  -8  -2   0  968.08   32.84
  -8  -2   0  958.68   32.55
  -8  -2   0  957.68   33.95
  -8  -2   0  959.31   31.86
   8   2   0  889.04   33.74
   8   2   0  912.77   35.31
  -8  -2   0  946.17   34.45
  -8  -2   0  930.74   32.36
  -8  -2   0  999.41   33.78
   8   2   0  931.56   38.77
   8   2   0  921.52   37.67
  -8  -2   0  932.43   30.37
   8   2   0  945.99   31.48
 -10  -2   0  681.20   27.74
 -10  -2   0  662.54   23.67
  10   2   0  679.98   29.48
 -10  -2   0  706.21   24.53
 -10  -2   0  677.18   26.92
 -10  -2   0  659.29   25.86
 -10  -2   0  671.17   22.93
  10   2   0  645.05   27.96
 -10  -2   0  623.49   30.50
  10   2   0  664.85   30.93
  10   2   0  648.01   23.82
  10   2   0  696.49   29.16
 -10  -2   0  674.35   24.52
  12   2   0  235.53   11.25
 -12  -2   0  241.13   12.05
 -12  -2   0  228.23   11.68
 -12  -2   0  240.28   13.34
 -12  -2   0  216.81   10.67
 -12  -2   0  237.99   12.17
 -12  -2   0  229.14   12.40
  12   2   0  242.64   14.65
 -12  -2   0  219.94   10.38
 -13   3   0   40.17    4.72
 -13   3   0   51.80    7.43
 -13   3   0   42.66    4.04
  11  -3   0  228.81   10.15
 -11   3   0  236.91    9.51
  11  -3   0  256.11   13.27
 -11   3   0  241.70   10.77
 -11   3   0  239.18    9.89
  11  -3   0  240.68   13.50
 -11   3   0  228.30   14.05
  11  -3   0  244.13   13.20
 -11   3   0  226.08   14.44
   9  -3   0  515.70   18.42
  -9   3   0  539.12   17.93
   9  -3   0  500.99   20.79
  -9   3   0  540.74   18.87
   9  -3   0  521.80   19.93
  -9   3   0  537.54   18.52
   9  -3   0  553.60   23.26
  -9   3   0  517.65   24.78
  -9   3   0  554.46   21.48
   9  -3   0  537.45   23.74
  -9   3   0  579.50   21.25
  -9   3   0  518.30   23.05
   9  -3   0  531.36   21.99
   7  -3   0  683.82   24.08
   7  -3   0  698.46   26.99
  -7   3   0  718.42   27.20
  -7   3   0  681.65   22.51
  -7   3   0  633.97   26.62
  -7   3   0  649.43   25.08
  -7   3   0  664.25   21.69
   7  -3   0  702.44   26.62
  -7   3   0  670.56   29.31
   7  -3   0  651.80   25.08
   7  -3   0  693.90   27.70
   7  -3   0  698.39   25.53
   7  -3   0  710.40   24.27
  -7   3   0  717.86   26.42
   7  -3   0  680.64   22.22
   7  -3   0  680.50   28.30
  -7   3   0  670.21   22.40
   7  -3   0  647.78   23.95
   5  -3   0 1809.98   63.86
   5  -3   0 1701.27   58.19
  -5   3   0 1680.41   60.44
  -5   3   0 1697.05   59.03
  -5   3   0 1717.74   52.85
   5  -3   0 1762.04   58.38
   5  -3   0 1747.52   67.72
   5  -3   0 1752.09   53.52
  -5   3   0 1786.78   65.19
  -5   3   0 1728.22   68.26
   5  -3   0 1696.43   58.22
  -5   3   0 1801.19   65.40
  -5   3   0 1696.96   54.46
   5  -3   0 1770.13   65.24
   5  -3   0 1750.33   54.52
   5  -3   0 1770.00   53.72
   5  -3   0 1829.70   67.43
   5  -3   0 1722.43   58.62
   5  -3   0 1670.69   61.04
   3  -3   0 2068.39   65.67
   3  -3   0 2046.28   66.53
   3  -3   0 2126.92   79.47
   3  -3   0 2132.23   70.14
   3  -3   0 2220.22   79.53
  -3   3   0 2124.48   79.73
  -3   3   0 2108.38   72.21
   3  -3   0 2198.23   76.90
   3  -3   0 2122.18   71.21
  -3   3   0 2198.43   82.24
   3  -3   0 2109.97   71.22
   3  -3   0 2218.27   82.24
  -3   3   0 2085.37   71.23
   3  -3   0 2116.02   70.35
   3  -3   0 2099.62   74.89
   3  -3   0 2110.19   64.43
   3  -3   0 2134.00   65.48
   3  -3   0 2094.26   72.03
   3  -3   0 2144.96   71.18
   3  -3   0 2274.80   79.10
  -3   3   0 2104.89   64.62
  -3   3   0 2081.18   66.60
  -3   3   0 2185.95   80.14
  -1   3   0 1180.98   41.47
  -1   3   0 1241.25   39.80
   1  -3   0 1170.65   46.33
   1  -3   0 1184.63   38.90
   1  -3   0 1135.49   37.05
  -1   3   0 1191.08   44.01
  -1   3   0 1167.86   44.45
   1  -3   0 1124.25   44.08
   1  -3   0 1126.32   36.97
   1  -3   0 1181.76   41.30
   1  -3   0 1165.29   39.72
  -1   3   0 1201.56   36.01
   1  -3   0 1146.41   36.49
  -1   3   0 1173.80   37.44
  -1   3   0 1232.53   40.36
  -1   3   0 1172.06   42.12
   1  -3   0 1161.46   44.07
  -1   3   0 1214.33   37.22
  -1   3   0 1219.58   37.21
  -1   3   0 1281.39   40.30
   1  -3   0 1130.46   36.47
   1  -3   0 1136.88   43.57
   1  -3   0 1137.20   48.77
   1  -3   0 1163.00   42.75
   1  -3   0 1164.16   40.33
   1  -3   0 1140.73   41.79
   1  -3   0 1163.25   39.81
   1  -3   0 1135.23   43.53
   1  -3   0 1165.32   35.82
   1  -3   0 1148.94   48.79
  -1   3   0 1206.12   38.95
  -1   3   0 1125.47   36.90
   1   3   0 1191.66   40.47
   1   3   0 1165.23   36.83
  -1  -3   0 1245.20   38.07
   1   3   0 1080.80   45.40
  -1  -3   0 1242.64   42.50
   1   3   0 1171.05   46.66
  -1  -3   0 1253.16   37.51
   1   3   0 1183.18   44.48
   1   3   0 1188.95   37.12
  -1  -3   0 1230.94   44.42
  -1  -3   0 1239.22   38.00
   1   3   0 1193.46   37.95
  -1  -3   0 1165.76   45.39
   1   3   0 1198.33   39.98
   1   3   0 1175.32   42.53
   1   3   0 1158.85   46.99
  -1  -3   0 1245.57   37.27
   1   3   0 1197.55   44.01
   1   3   0 1097.74   40.60
   1   3   0 1152.71   41.04
   1   3   0 1142.09   42.60
   1   3   0 1177.17   38.00
  -1  -3   0 1270.15   39.98
  -1  -3   0 1191.19   42.75
  -1  -3   0 1228.11   36.89
  -1  -3   0 1264.01   44.21
  -1  -3   0 1241.44   40.82
  -1  -3   0 1219.88   41.09
   1   3   0 1162.56   37.48
  -1  -3   0 1195.97   47.04
   1   3   0 1265.25   46.83
   1   3   0 1150.73   45.27
  -1  -3   0 1260.70   40.60
  -1  -3   0 1241.10   46.77
  -1  -3   0 1301.72   45.66
  -3  -3   0 2152.62   83.57
   3   3   0 2143.36   81.13
   3   3   0 2065.13   67.34
  -3  -3   0 2050.62   72.19
   3   3   0 2355.91   78.72
  -3  -3   0 2332.52   81.42
   3   3   0 2164.06   65.66
  -3  -3   0 2268.98   83.30
  -3  -3   0 2258.21   72.04
  -3  -3   0 2164.40   67.57
  -3  -3   0 2167.05   75.65
  -3  -3   0 2072.28   66.73
  -3  -3   0 2095.49   66.24
  -3  -3   0 2156.47   79.04
   3   3   0 2158.60   72.04
  -3  -3   0 2082.89   72.59
  -3  -3   0 2124.53   71.99
   3   3   0 2234.70   84.03
   3   3   0 2104.08   72.45
  -3  -3   0 1968.42   76.01
   3   3   0 2169.15   76.11
  -3  -3   0 2226.96   71.56
  -3  -3   0 2141.10   67.65
  -3  -3   0 2099.39   65.57
  -3  -3   0 2193.37   80.85
   3   3   0 2138.14   79.42
  -3  -3   0 2217.00   78.68
   3   3   0 2141.81   66.91
  -3  -3   0 2167.08   75.45
   3   3   0 2142.71   75.82
   3   3   0 2061.88   73.20
   3   3   0 2189.86   67.74
   3   3   0 2253.35   66.31
   3   3   0 2263.00   83.36
  -3  -3   0 2038.29   73.06
  -5  -3   0 1706.98   60.12
  -5  -3   0 1743.38   54.95
  -5  -3   0 1833.93   65.19
   5   3   0 1861.60   60.60
  -5  -3   0 1604.26   63.25
  -5  -3   0 1791.78   59.98
  -5  -3   0 1753.32   56.35
  -5  -3   0 1854.01   67.33
   5   3   0 1737.99   63.18
   5   3   0 1757.82   60.02
   5   3   0 1832.58   70.42
   5   3   0 1755.23   67.56
  -5  -3   0 1763.12   60.79
  -5  -3   0 1747.09   59.80
  -5  -3   0 1854.07   69.02
  -5  -3   0 1830.62   55.65
  -5  -3   0 1747.80   56.34
   5   3   0 1737.49   66.49
  -5  -3   0 1735.77   54.60
  -5  -3   0 1845.55   68.83
  -5  -3   0 1780.47   65.46
   5   3   0 1822.85   63.70
  -5  -3   0 1762.63   60.52
  -5  -3   0 1892.21   68.27
   5   3   0 1790.01   55.94
   5   3   0 1713.37   60.46
   5   3   0 1742.05   56.56
   5   3   0 1861.86   69.42
  -5  -3   0 1657.15   60.58
  -7  -3   0  676.74   24.54
  -7  -3   0  682.16   23.69
  -7  -3   0  657.89   25.62
  -7  -3   0  718.48   24.91
   7   3   0  711.87   29.10
  -7  -3   0  700.65   24.03
   7   3   0  695.76   27.26
   7   3   0  678.69   28.64
  -7  -3   0  698.81   22.56
   7   3   0  660.17   25.59
   7   3   0  720.39   27.11
   7   3   0  674.93   23.82
  -7  -3   0  693.68   25.32
  -7  -3   0  695.98   28.11
  -7  -3   0  700.12   22.97
  -7  -3   0  700.77   25.06
   7   3   0  666.37   25.23
  -7  -3   0  722.63   26.38
   7   3   0  699.86   28.55
   7   3   0  689.83   30.42
  -7  -3   0  732.04   27.27
  -7  -3   0  677.55   26.00
   9   3   0  549.18   21.91
  -9  -3   0  561.37   20.23
  -9  -3   0  554.78   19.54
   9   3   0  541.58   26.39
   9   3   0  566.91   24.90
   9   3   0  530.09   23.74
  -9  -3   0  565.26   18.38
  -9  -3   0  559.20   19.96
  -9  -3   0  561.20   21.86
  -9  -3   0  587.40   21.64
   9   3   0  534.60   24.16
   9   3   0  548.32   21.72
  -9  -3   0  564.77   23.71
   9   3   0  557.66   24.88
   9   3   0  566.36   20.57
  -9  -3   0  580.05   22.65
  -9  -3   0  577.71   20.91
 -11  -3   0  223.04   15.07
 -11  -3   0  237.74   11.65
 -11  -3   0  231.11   12.14
 -11  -3   0  266.11   12.35
 -11  -3   0  255.19   12.73
 -11  -3   0  255.49   11.20
 -11  -3   0  240.93   12.94
  11   3   0  234.47   14.65
  11   3   0  242.94   11.50
 -11  -3   0  253.98   10.80
 -13  -3   0   52.36    6.13
 -13  -3   0   47.70    4.80
 -13  -3   0   50.41    5.79
  13   3   0   44.12    5.32
 -13  -3   0   48.42    5.80
  13   3   0   38.68    7.45
 -12   4   0  204.88    8.46
 -12   4   0  193.15    9.76
 -12   4   0  203.40    8.81
 -12   4   0  196.90   13.34
 -10   4   0  321.76   16.20
 -10   4   0  302.88   11.51
 -10   4   0  313.67   12.08
 -10   4   0  288.16   16.45
  10  -4   0  303.49   15.08
  10  -4   0  318.75   15.04
  10  -4   0  304.14   14.68
  10  -4   0  298.53   12.58
  10  -4   0  292.27   13.16
 -10   4   0  298.64   11.07
  10  -4   0  298.45   11.68
  -8   4   0  382.68   13.20
  -8   4   0  384.76   17.99
   8  -4   0  394.16   16.50
  -8   4   0  383.11   16.19
   8  -4   0  407.73   16.52
  -8   4   0  383.32   13.65
   8  -4   0  375.11   17.35
   8  -4   0  404.20   16.67
  -8   4   0  390.26   13.89
  -8   4   0  382.07   18.92
   8  -4   0  359.73   15.36
   8  -4   0  395.59   16.39
   8  -4   0  389.76   14.82
  -8   4   0  409.34   15.59
   8  -4   0  392.52   13.70
  -8   4   0  426.41   16.17
   8  -4   0  400.19   15.05
   8  -4   0  394.31   17.12
   8  -4   0  382.40   14.79
   8  -4   0  384.41   16.55
   6  -4   0  579.45   18.71
   6  -4   0  576.60   20.33
  -6   4   0  574.36   18.38
  -6   4   0  581.45   21.57
   6  -4   0  552.96   20.30
  -6   4   0  578.36   25.03
   6  -4   0  562.28   21.26
   6  -4   0  572.80   22.72
   6  -4   0  569.04   23.63
  -6   4   0  559.37   23.00
  -6   4   0  574.03   22.70
   6  -4   0  591.62   18.72
   6  -4   0  580.47   20.46
   6  -4   0  601.92   21.49
   6  -4   0  586.38   22.29
   6  -4   0  595.48   23.33
  -6   4   0  609.83   22.37
   6  -4   0  594.90   22.81
  -6   4   0  563.64   18.93
   4  -4   0  879.79   31.56
   4  -4   0  866.95   33.59
  -4   4   0  927.26   33.74
   4  -4   0  908.54   32.87
   4  -4   0  878.14   30.25
  -4   4   0  894.38   32.18
   4  -4   0  858.45   30.02
   4  -4   0  887.06   27.58
  -4   4   0  871.17   28.13
   4  -4   0  866.28   30.47
   4  -4   0  868.10   30.14
   4  -4   0  936.97   31.08
   4  -4   0  871.21   30.06
  -4   4   0  900.49   33.63
  -4   4   0  908.10   35.79
  -4   4   0  891.01   30.99
  -4   4   0  889.66   27.32
   4  -4   0  911.45   32.70
   4  -4   0  894.07   27.67
   4  -4   0  882.77   28.06
  -2   4   0 1012.25   33.23
  -2   4   0  987.61   30.12
   2  -4   0  932.53   29.01
  -2   4   0  999.27   36.21
   2  -4   0  895.87   29.48
   2  -4   0  974.00   35.83
   2  -4   0  938.49   35.44
  -2   4   0  982.99   29.20
   2  -4   0  931.74   31.90
  -2   4   0  987.37   32.88
   2  -4   0  953.75   29.60
   2  -4   0  967.02   32.22
   2  -4   0  931.95   32.40
  -2   4   0  977.78   35.83
   2  -4   0  917.23   33.81
   2  -4   0  910.19   29.95
   2  -4   0  943.84   32.11
   2  -4   0  953.38   32.61
   2  -4   0  978.27   33.75
   2  -4   0  959.96   34.59
  -2   4   0  960.76   31.93
   2  -4   0  902.65   30.00
   2  -4   0  915.10   35.38
   2  -4   0  911.74   35.78
   2  -4   0  970.85   37.31
   0   4   0  616.50   20.96
   0  -4   0  620.34   23.02
   0  -4   0  618.40   24.40
   0  -4   0  590.42   19.77
   0  -4   0  601.15   21.19
   0   4   0  590.67   24.16
   0  -4   0  618.54   20.62
   0   4   0  577.57   20.55
   0  -4   0  621.29   19.50
   0  -4   0  613.44   24.46
   0  -4   0  577.86   22.18
   0   4   0  615.59   19.83
   0   4   0  627.02   21.17
   0   4   0  569.44   24.23
   0  -4   0  608.82   23.07
   0  -4   0  597.13   23.72
   0  -4   0  678.36   21.06
   0  -4   0  627.11   21.40
   0   4   0  604.78   22.17
   0   4   0  610.17   22.76
   0   4   0  620.33   23.71
   0  -4   0  586.01   21.18
   0  -4   0  599.96   19.81
   0   4   0  606.48   19.46
   0  -4   0  635.05   22.21
   0   4   0  596.25   19.19
   0  -4   0  626.84   24.38
   0  -4   0  605.14   21.20
   0   4   0  669.12   21.44
   0  -4   0  585.61   23.72
   0   4   0  611.26   24.29
   0   4   0  601.67   19.82
   0   4   0  604.06   19.30
   0  -4   0  613.05   19.21
   0   4   0  569.36   23.68
   0   4   0  601.13   19.20
   0   4   0  630.46   22.88
   0  -4   0  616.30   19.25
   0   4   0  584.64   22.97
   0   4   0  618.26   22.18
   0   4   0  600.41   21.17
  -2  -4   0 1039.19   37.26
   2   4   0  945.02   37.74
  -2  -4   0 1040.12   38.25
   2   4   0  957.40   33.61
   2   4   0  961.24   30.83
   2   4   0  976.01   35.69
  -2  -4   0 1045.11   36.72
  -2  -4   0 1000.91   30.80
   2   4   0  832.59   31.49
   2   4   0  961.99   31.55
  -2  -4   0 1032.00   31.73
  -2  -4   0  990.34   34.15
  -2  -4   0 1024.43   33.75
  -2  -4   0 1000.99   30.92
  -2  -4   0 1008.44   38.77
  -2  -4   0 1026.56   33.62
  -2  -4   0  973.33   39.21
  -2  -4   0 1021.38   31.81
   2   4   0  912.98   33.92
   2   4   0  984.84   38.13
   2   4   0 1007.84   33.60
  -2  -4   0  996.82   35.67
  -2  -4   0  975.05   34.35
   2   4   0  997.57   39.37
   2   4   0  949.57   35.68
   2   4   0  973.01   36.57
  -2  -4   0 1023.88   31.46
   2   4   0  915.45   34.26
   2   4   0  972.50   31.40
  -2  -4   0 1062.09   38.02
   2   4   0  980.70   38.81
  -2  -4   0  969.99   35.76
   2   4   0  984.25   37.27
   4   4   0  871.12   29.78
   4   4   0  911.42   35.27
  -4  -4   0  875.00   31.31
   4   4   0  922.99   28.96
  -4  -4   0  913.63   34.08
  -4  -4   0  913.91   36.47
   4   4   0  891.29   31.46
   4   4   0  916.31   33.74
  -4  -4   0  916.38   29.75
  -4  -4   0  957.08   36.08
   4   4   0  868.57   31.94
  -4  -4   0  908.29   32.76
  -4  -4   0  863.32   32.15
   4   4   0  889.67   29.36
  -4  -4   0  914.60   29.68
  -4  -4   0  956.46   36.19
  -4  -4   0  880.04   28.75
   4   4   0  860.58   29.51
   4   4   0  923.45   32.07
  -4  -4   0  917.40   31.32
  -4  -4   0  908.54   31.25
  -4  -4   0  931.04   34.75
   4   4   0  945.42   37.30
   4   4   0  904.76   33.58
  -4  -4   0  891.91   29.49
   4   4   0  950.25   36.32
  -4  -4   0  874.89   32.11
  -4  -4   0  886.83   35.30
   4   4   0  949.90   35.88
  -4  -4   0  905.97   28.75
  -4  -4   0  871.28   33.57
   6   4   0  603.72   21.35
  -6  -4   0  578.72   21.71
   6   4   0  571.10   22.60
  -6  -4   0  613.32   22.08
  -6  -4   0  599.95   22.53
  -6  -4   0  624.48   23.55
   6   4   0  597.62   23.76
  -6  -4   0  573.47   23.61
  -6  -4   0  608.28   22.35
  -6  -4   0  577.40   20.87
  -6  -4   0  567.87   22.78
  -6  -4   0  601.46   21.89
  -6  -4   0  601.20   24.74
  -6  -4   0  654.66   24.15
   6   4   0  622.27   25.56
  -6  -4   0  628.91   21.16
  -6  -4   0  618.48   24.81
   6   4   0  605.64   25.28
  -6  -4   0  608.35   19.95
   6   4   0  595.97   21.10
   6   4   0  616.05   24.18
   6   4   0  594.94   22.18
   6   4   0  590.71   25.23
  -6  -4   0  589.04   20.24
   6   4   0  618.10   26.82
  -6  -4   0  641.86   24.71
  -8  -4   0  401.95   14.82
  -8  -4   0  412.80   15.89
   8   4   0  425.48   16.65
   8   4   0  376.24   16.20
  -8  -4   0  398.11   15.24
  -8  -4   0  400.55   16.17
   8   4   0  406.94   18.54
  -8  -4   0  397.26   16.74
   8   4   0  404.89   20.22
  -8  -4   0  424.35   16.17
  -8  -4   0  410.42   15.72
   8   4   0  390.45   18.85
  -8  -4   0  408.44   15.72
   8   4   0  382.24   18.04
   8   4   0  414.83   18.14
  -8  -4   0  375.53   16.73
   8   4   0  395.06   18.54
   8   4   0  408.30   16.81
  -8  -4   0  387.03   17.73
  -8  -4   0  409.87   14.11
   8   4   0  387.28   15.53
  -8  -4   0  396.51   15.30
  -8  -4   0  414.92   16.77
 -10  -4   0  306.28   12.77
  10   4   0  325.24   16.57
  10   4   0  331.76   17.06
  10   4   0  320.83   18.14
  10   4   0  313.02   13.76
 -10  -4   0  305.86   14.23
 -10  -4   0  324.36   13.40
 -10  -4   0  333.90   14.26
 -10  -4   0  323.85   14.82
  10   4   0  306.65   16.77
 -10  -4   0  319.92   15.51
  12   4   0  217.16   14.19
  12   4   0  210.25   11.13
 -12  -4   0  213.65   11.54
 -12  -4   0  204.51   11.55
 -12  -4   0  210.65   10.27
 -12  -4   0  201.93   10.47
 -12  -4   0  221.98   12.08
 -13   5   0   60.92    4.06
 -13   5   0   61.29    5.15
 -13   5   0   53.15    7.67
  11  -5   0  148.66    9.54
  11  -5   0  148.65    9.54
  11  -5   0  143.01    9.51
 -11   5   0  154.61    6.65
 -11   5   0  162.78   11.39
  11  -5   0  143.78    8.54
  11  -5   0  149.88    9.62
 -11   5   0  157.03   11.42
 -11   5   0  155.83    7.69
 -11   5   0  155.56    6.91
   9  -5   0  463.60   18.66
  -9   5   0  438.28   14.81
  -9   5   0  451.95   15.69
   9  -5   0  416.04   17.40
   9  -5   0  428.86   19.52
  -9   5   0  429.38   15.29
  -9   5   0  445.86   20.35
  -9   5   0  430.79   21.34
   9  -5   0  452.80   16.78
   9  -5   0  454.35   19.45
   9  -5   0  443.85   15.41
  -7   5   0  539.86   22.53
   7  -5   0  524.72   19.36
   7  -5   0  537.67   20.51
   7  -5   0  560.18   21.25
   7  -5   0  503.04   22.30
   7  -5   0  547.97   21.17
   7  -5   0  533.18   20.27
  -7   5   0  582.94   20.90
   7  -5   0  548.38   21.60
   7  -5   0  549.57   19.56
  -7   5   0  542.32   24.21
   7  -5   0  531.55   19.31
   7  -5   0  545.94   17.83
   7  -5   0  539.53   22.24
   7  -5   0  565.23   20.70
  -7   5   0  530.77   17.96
  -7   5   0  529.56   17.38
  -5   5   0 1518.18   56.85
   5  -5   0 1541.67   55.34
   5  -5   0 1528.58   47.36
  -5   5   0 1497.90   46.02
  -5   5   0 1454.95   47.40
   5  -5   0 1534.39   50.68
   5  -5   0 1462.41   50.66
  -5   5   0 1568.79   56.87
   5  -5   0 1448.71   51.00
   5  -5   0 1511.36   58.79
   5  -5   0 1503.89   56.73
   5  -5   0 1487.94   53.23
   5  -5   0 1536.13   51.09
   5  -5   0 1516.04   50.71
   5  -5   0 1550.77   59.03
   5  -5   0 1547.09   46.62
   5  -5   0 1548.27   55.36
   5  -5   0 1513.90   46.67
  -5   5   0 1511.97   59.78
  -5   5   0 1490.80   53.22
  -3   5   0 1460.28   56.42
   3  -5   0 1493.10   49.94
   3  -5   0 1530.14   55.39
   3  -5   0 1458.81   47.22
   3  -5   0 1465.87   53.08
  -3   5   0 1497.85   56.83
   3  -5   0 1506.90   56.48
   3  -5   0 1531.37   51.07
   3  -5   0 1602.71   55.47
  -3   5   0 1488.88   47.30
  -3   5   0 1512.08   45.92
  -3   5   0 1520.31   52.14
   3  -5   0 1496.96   50.49
   3  -5   0 1507.36   50.55
   3  -5   0 1524.79   51.15
   3  -5   0 1502.05   50.38
   3  -5   0 1563.08   46.52
   3  -5   0 1564.52   54.47
   3  -5   0 1466.67   46.46
   3  -5   0 1491.64   47.19
   3  -5   0 1565.64   58.95
  -3   5   0 1492.89   58.81
  -1   5   0 3874.97  162.72
  -1   5   0 3928.49  141.59
  -1   5   0 3979.54  147.07
  -1   5   0 4098.53  151.66
   1  -5   0 4101.00  126.95
   1  -5   0 4128.28  157.44
   1  -5   0 4292.46  148.33
   1  -5   0 4385.51  141.59
  -1   5   0 3996.09  124.85
  -1   5   0 4167.53  135.88
   1  -5   0 4223.80  123.23
  -1   5   0 3853.97  149.30
  -1   5   0 4172.84  136.18
  -1   5   0 4048.46  142.51
   1  -5   0 4165.19  125.08
   1  -5   0 4178.03  148.32
  -1   5   0 4101.99  123.31
  -1   5   0 4004.22  152.22
  -1   5   0 4032.22  125.45
   1  -5   0 4219.10  157.81
   1  -5   0 3991.55  151.70
  -1   5   0 4198.48  127.17
  -1   5   0 4136.81  136.10
   1  -5   0 4232.73  123.14
  -1   5   0 3733.21  158.62
  -1   5   0 3920.79  162.87
   1  -5   0 3825.83  151.80
   1  -5   0 4081.08  137.08
   1  -5   0 4286.58  157.25
  -1   5   0 4035.15  148.97
  -1   5   0 4171.77  127.18
   1  -5   0 4056.06  135.75
   1  -5   0 4078.31  127.06
   1  -5   0 4189.16  135.97
   1  -5   0 3968.14  142.68
   1  -5   0 4382.03  146.65
   1  -5   0 4175.69  124.99
  -1   5   0 4016.46  163.48
   1  -5   0 4179.47  135.01
  -1   5   0 4139.36  134.03
   1   5   0 4192.32  136.31
   1   5   0 4259.54  129.75
  -1  -5   0 3934.04  125.73
  -1  -5   0 4121.47  160.14
   1   5   0 4371.87  151.15
   1   5   0 4331.15  138.60
  -1  -5   0 3865.95  129.58
  -1  -5   0 4061.21  139.89
  -1  -5   0 3756.11  155.10
  -1  -5   0 4054.53  138.51
  -1  -5   0 4007.73  145.61
  -1  -5   0 3851.82  129.53
   1   5   0 4174.61  160.45
  -1  -5   0 4205.76  151.52
   1   5   0 4423.80  160.52
   1   5   0 4222.88  125.94
  -1  -5   0 4184.13  142.03
   1   5   0 4130.58  138.71
   1   5   0 4129.08  139.99
   1   5   0 4215.16  129.81
  -1  -5   0 4060.02  136.03
   1   5   0 4241.78  151.70
   1   5   0 4327.42  144.96
   1   5   0 4595.35  155.34
   1   5   0 4266.05  127.92
  -1  -5   0 4239.96  127.75
   1   5   0 3729.43  155.16
  -1  -5   0 4440.41  155.47
  -1  -5   0 4094.19  138.72
   1   5   0 4335.78  127.43
   1   5   0 4336.65  145.55
  -1  -5   0 4311.83  144.75
  -1  -5   0 4245.16  151.40
   1   5   0 4315.94  160.17
  -1  -5   0 4247.84  127.67
   3   5   0 1731.45   60.32
   3   5   0 1567.15   47.75
   3   5   0 1524.11   53.05
  -3  -5   0 1589.70   58.53
  -3  -5   0 1563.70   59.90
  -3  -5   0 1493.32   48.83
  -3  -5   0 1510.07   57.24
   3   5   0 1621.87   58.96
  -3  -5   0 1473.31   48.92
  -3  -5   0 1504.70   48.35
   3   5   0 1536.43   55.07
   3   5   0 1614.58   57.63
  -3  -5   0 1502.74   47.72
  -3  -5   0 1514.17   47.71
   3   5   0 1607.49   60.83
  -3  -5   0 1518.43   56.57
  -3  -5   0 1467.09   52.91
   3   5   0 1577.12   59.97
  -3  -5   0 1511.63   47.48
   3   5   0 1578.32   47.58
   3   5   0 1605.61   55.10
  -3  -5   0 1447.28   55.03
  -3  -5   0 1450.94   52.50
  -3  -5   0 1508.68   60.47
   3   5   0 1500.88   51.75
   3   5   0 1515.11   48.68
   3   5   0 1543.49   48.46
  -3  -5   0 1478.84   51.91
   3   5   0 1477.90   52.40
   3   5   0 1499.17   48.96
   3   5   0 1512.78   51.95
  -5  -5   0 1575.37   57.51
   5   5   0 1644.88   62.54
   5   5   0 1605.44   59.06
  -5  -5   0 1562.86   52.60
  -5  -5   0 1620.88   58.32
  -5  -5   0 1543.16   49.96
   5   5   0 1605.33   61.20
  -5  -5   0 1498.35   49.88
  -5  -5   0 1560.06   59.46
   5   5   0 1570.44   48.68
   5   5   0 1585.65   56.52
   5   5   0 1529.97   50.12
  -5  -5   0 1638.72   60.86
  -5  -5   0 1444.26   53.66
   5   5   0 1474.62   49.41
  -5  -5   0 1489.33   53.89
   5   5   0 1625.74   60.14
  -5  -5   0 1528.50   48.52
  -5  -5   0 1623.83   61.34
  -5  -5   0 1533.22   52.81
   5   5   0 1496.58   49.48
  -5  -5   0 1545.41   48.44
   5   5   0 1511.67   53.63
   5   5   0 1494.76   52.96
   5   5   0 1518.83   56.07
  -5  -5   0 1446.30   56.13
   5   5   0 1580.99   53.57
  -5  -5   0 1565.41   52.72
  -7  -5   0  594.41   23.59
   7   5   0  581.06   23.55
  -7  -5   0  564.65   21.08
  -7  -5   0  603.08   23.04
  -7  -5   0  530.36   21.97
   7   5   0  560.22   21.49
  -7  -5   0  573.36   19.67
   7   5   0  542.00   22.93
  -7  -5   0  536.20   20.19
   7   5   0  575.89   26.15
   7   5   0  598.67   24.79
   7   5   0  571.28   24.45
   7   5   0  542.80   21.95
  -7  -5   0  565.83   21.19
  -7  -5   0  575.29   21.71
  -7  -5   0  554.97   20.47
  -7  -5   0  579.16   22.50
  -7  -5   0  547.61   19.07
  -7  -5   0  546.21   23.73
  -7  -5   0  601.65   23.48
  -7  -5   0  545.01   20.78
   7   5   0  565.39   21.05
  -7  -5   0  543.51   22.82
  -7  -5   0  576.87   21.28
   7   5   0  549.79   20.48
   7   5   0  568.09   24.58
   9   5   0  505.99   22.20
  -9  -5   0  452.01   17.73
  -9  -5   0  484.48   18.10
   9   5   0  437.43   21.35
   9   5   0  448.77   19.18
   9   5   0  472.93   23.75
   9   5   0  463.78   18.28
  -9  -5   0  475.69   18.61
  -9  -5   0  454.10   17.33
   9   5   0  460.30   22.14
   9   5   0  446.25   21.15
  -9  -5   0  485.02   19.05
  -9  -5   0  487.74   21.11
  -9  -5   0  486.33   16.46
   9   5   0  455.77   19.57
  -9  -5   0  502.31   18.74
  -9  -5   0  480.13   19.01
 -11  -5   0  170.65    8.86
 -11  -5   0  186.85   10.38
 -11  -5   0  168.71    9.59
 -11  -5   0  166.99    9.72
 -11  -5   0  170.10   10.31
  11   5   0  165.04    9.54
 -11  -5   0  169.76    9.80
 -11  -5   0  158.67    8.91
  11   5   0  138.63   11.50
  13   5   0   71.14    9.01
 -13  -5   0   66.50    7.03
  13   5   0   71.98    6.99
 -13  -5   0   74.31    7.15
 -12   6   0  222.07    9.04
 -12   6   0  217.22   14.38
 -12   6   0  215.05    9.91
 -12   6   0  227.45    8.65
  10  -6   0  353.46   12.76
  10  -6   0  363.76   15.30
  10  -6   0  347.61   16.19
  10  -6   0  373.60   16.34
 -10   6   0  342.54   12.87
 -10   6   0  316.76   12.26
  10  -6   0  338.66   16.09
  10  -6   0  348.14   13.83
 -10   6   0  335.11   18.10
 -10   6   0  314.86   11.82
 -10   6   0  342.72   17.55
  10  -6   0  327.10   14.32
   8  -6   0  453.56   19.69
   8  -6   0  482.44   17.15
   8  -6   0  515.22   17.51
   8  -6   0  484.99   15.77
  -8   6   0  442.00   21.63
   8  -6   0  496.67   18.57
   8  -6   0  470.75   17.16
  -8   6   0  439.51   20.44
   8  -6   0  454.77   17.92
  -8   6   0  433.52   15.76
   8  -6   0  481.93   19.79
  -8   6   0  439.67   15.67
  -8   6   0  438.40   15.14
   6  -6   0  328.19   11.92
   6  -6   0  316.22   11.75
   6  -6   0  314.43   13.33
   6  -6   0  317.78   12.67
   6  -6   0  315.07   12.39
  -6   6   0  322.26   14.73
   6  -6   0  322.19   13.01
  -6   6   0  311.53   10.91
   6  -6   0  309.87   13.11
   6  -6   0  320.99   10.76
   6  -6   0  319.49   13.38
  -6   6   0  299.09   15.14
   6  -6   0  316.43   11.82
  -6   6   0  325.04   10.61
   6  -6   0  343.76   12.73
   4  -6   0   79.34    3.85
   4  -6   0   85.58    3.74
   4  -6   0   84.65    3.56
  -4   6   0   79.67    3.40
   4  -6   0   80.48    3.95
   4  -6   0   80.92    4.60
  -4   6   0   75.03    3.73
   4  -6   0   79.08    4.14
  -4   6   0   77.28    3.43
   4  -6   0   87.65    6.18
  -4   6   0   78.38    5.53
  -4   6   0   77.30    3.97
   4  -6   0   79.95    3.65
   4  -6   0   81.65    3.76
   4  -6   0   83.53    3.37
   4  -6   0   79.58    3.28
  -4   6   0   76.73    5.93
   4  -6   0   82.50    4.19
   4  -6   0   84.83    3.35
  -2   6   0   36.02    2.37
   2  -6   0   40.64    2.44
  -2   6   0   32.17    2.43
   2  -6   0   40.05    3.17
   2  -6   0   34.35    2.80
   2  -6   0   42.81    2.72
   2  -6   0   39.74    2.73
   2  -6   0   43.95    3.17
   2  -6   0   41.17    2.34
   2  -6   0   38.78    2.36
  -2   6   0   34.12    2.02
   2  -6   0   39.03    3.74
  -2   6   0   34.38    2.72
  -2   6   0   35.10    2.33
   2  -6   0   45.33    2.81
   2  -6   0   37.94    2.93
  -2   6   0   34.46    2.94
   2  -6   0   38.09    2.30
  -2   6   0   34.88    3.66
   2  -6   0   42.14    2.87
   2  -6   0   32.31    2.69
   2  -6   0   40.77    2.14
   2  -6   0   40.12    2.34
  -2   6   0   36.42    2.38
   2  -6   0   43.44    2.93
   2  -6   0   38.15    2.40
   2  -6   0   38.01    2.52
   0   6   0  192.74    7.90
   0  -6   0  198.47    7.35
   0  -6   0  188.40    7.49
   0  -6   0  205.84    7.77
   0   6   0  194.18    8.40
   0   6   0  181.14    7.20
   0  -6   0  194.12    7.83
   0  -6   0  190.02    8.61
   0  -6   0  197.80    8.65
   0   6   0  172.65    8.70
   0  -6   0  157.93    8.73
   0  -6   0  195.04    8.81
   0   6   0  183.40    8.40
   0   6   0  192.54    7.49
   0  -6   0  187.43    8.03
   0   6   0  195.72    8.29
   0   6   0  185.63    7.89
   0   6   0  183.89    8.61
   0  -6   0  212.90    9.34
   0   6   0  191.59    7.26
   0   6   0  191.98    8.45
   0   6   0  189.77    7.90
   0  -6   0  202.84    7.43
   0   6   0  211.55    7.60
   0  -6   0  178.15    8.88
   0  -6   0  185.82    8.57
   0  -6   0  173.87    9.03
   0  -6   0  195.01    7.55
   0   6   0  198.57    7.95
   0   6   0  195.76    7.54
   0  -6   0  173.11    7.94
   0   6   0  186.07    7.22
   0  -6   0  187.02    8.11
   0   6   0  182.33    8.93
   0  -6   0  189.43    7.35
   0  -6   0  190.62    7.51
   0  -6   0  189.44    7.40
   0   6   0  194.41    8.83
   0   6   0  188.28    8.45
   0   6   0  199.72    7.18
   0   6   0  183.25    7.35
   2   6   0   38.67    3.18
  -2  -6   0   43.76    3.70
  -2  -6   0   27.07    2.72
   2   6   0   36.81    3.27
  -2  -6   0   36.93    3.76
   2   6   0   35.94    3.19
   2   6   0   45.14    3.71
   2   6   0   30.81    2.88
  -2  -6   0   46.04    4.34
  -2  -6   0   31.72    3.21
  -2  -6   0   39.52    3.71
  -2  -6   0   35.14    3.22
   2   6   0   38.51    3.30
   2   6   0   44.83    3.53
  -2  -6   0   31.05    3.17
  -2  -6   0   35.65    4.04
  -2  -6   0   37.84    3.09
  -2  -6   0   28.70    3.53
   2   6   0   37.08    3.21
  -2  -6   0   35.71    3.03
  -2  -6   0   35.50    3.40
   2   6   0   46.73    4.38
   2   6   0   49.26    4.08
   2   6   0   36.78    3.88
  -2  -6   0   33.07    3.53
   2   6   0   40.82    3.84
   2   6   0   47.40    3.61
   2   6   0   41.18    3.06
   2   6   0   34.04    3.73
  -2  -6   0   32.26    3.24
   2   6   0   37.27    2.98
   2   6   0   32.88    3.04
  -2  -6   0   38.68    3.75
   4   6   0   84.56    6.32
  -4  -6   0   71.38    5.32
  -4  -6   0   75.20    6.03
   4   6   0   80.61    6.27
  -4  -6   0   71.84    5.05
   4   6   0   92.97    6.38
  -4  -6   0   73.76    3.82
  -4  -6   0   77.16    4.81
  -4  -6   0   76.65    4.37
   4   6   0   87.12    4.97
   4   6   0   85.28    5.13
  -4  -6   0   77.62    6.31
  -4  -6   0   71.73    5.64
   4   6   0   79.66    5.27
   4   6   0   83.93    4.96
  -4  -6   0   81.03    5.74
   4   6   0   86.06    5.84
   4   6   0   90.87    6.27
  -4  -6   0   75.00    4.86
   4   6   0   97.21    4.84
  -4  -6   0   80.69    4.83
   4   6   0   92.11    5.26
   4   6   0   79.95    5.72
   4   6   0   87.57    5.44
  -4  -6   0   78.99    4.80
  -4  -6   0   91.09    6.40
  -4  -6   0   77.71    5.19
   6   6   0  328.24   13.81
   6   6   0  335.74   15.15
   6   6   0  333.34   13.57
  -6  -6   0  328.41   13.21
   6   6   0  348.30   16.12
  -6  -6   0  307.36   15.03
  -6  -6   0  333.73   12.78
   6   6   0  357.49   17.25
  -6  -6   0  322.78   14.39
  -6  -6   0  323.21   13.50
   6   6   0  335.72   14.39
  -6  -6   0  350.06   15.77
   6   6   0  339.01   15.54
  -6  -6   0  360.23   15.43
  -6  -6   0  312.89   13.27
  -6  -6   0  333.15   13.44
  -6  -6   0  334.51   14.48
  -6  -6   0  327.43   15.46
  -6  -6   0  320.54   14.50
   6   6   0  310.20   13.24
   6   6   0  341.07   15.70
   6   6   0  329.21   12.75
  -6  -6   0  359.12   15.30
  -6  -6   0  353.00   13.04
   6   6   0  318.69   14.96
  -6  -6   0  330.52   12.26
   6   6   0  352.07   12.80
   6   6   0  358.91   16.16
  -6  -6   0  344.16   13.41
   8   6   0  485.93   23.88
   8   6   0  481.11   18.68
  -8  -6   0  493.61   18.86
   8   6   0  495.64   22.61
   8   6   0  491.45   20.16
  -8  -6   0  470.57   20.60
  -8  -6   0  480.59   18.58
  -8  -6   0  476.30   17.82
   8   6   0  496.06   22.27
  -8  -6   0  502.09   19.60
  -8  -6   0  479.21   18.74
   8   6   0  488.08   21.37
  -8  -6   0  485.06   21.50
   8   6   0  512.73   22.48
  -8  -6   0  466.22   18.97
  -8  -6   0  473.07   17.02
  -8  -6   0  475.67   20.14
   8   6   0  505.14   18.48
  -8  -6   0  498.17   19.02
  -8  -6   0  478.57   19.87
  -8  -6   0  487.43   18.53
   8   6   0  508.78   19.75
  10   6   0  363.81   15.54
 -10  -6   0  362.12   15.89
 -10  -6   0  337.54   14.95
 -10  -6   0  365.56   15.50
  10   6   0  339.61   18.25
 -10  -6   0  351.48   15.37
 -10  -6   0  366.60   15.87
 -10  -6   0  364.72   13.41
 -10  -6   0  375.28   14.65
  10   6   0  367.41   18.48
  10   6   0  372.00   19.02
 -10  -6   0  354.59   14.69
 -10  -6   0  368.58   14.49
 -10  -6   0  355.49   17.45
  12   6   0  244.22   12.51
 -12  -6   0  235.10   12.76
 -12  -6   0  242.90   12.72
  12   6   0  254.13   15.88
 -12  -6   0  224.72   13.15
 -13   7   0    9.17    5.11
 -11   7   0   41.04    6.26
 -11   7   0   45.07    6.60
 -11   7   0   40.24    3.04
  11  -7   0   40.83    5.23
 -11   7   0   39.55    3.11
  11  -7   0   37.13    4.23
 -11   7   0   47.06    3.94
  -9   7   0   17.22    4.36
  -9   7   0   20.87    4.89
   9  -7   0   19.67    3.47
  -9   7   0   21.17    2.17
  -9   7   0   21.11    2.38
   9  -7   0   27.41    3.93
   9  -7   0   22.11    2.99
   9  -7   0   20.45    2.50
   9  -7   0   26.36    3.31
   9  -7   0   24.19    2.74
  -9   7   0   22.46    2.14
   9  -7   0   23.90    3.27
  -7   7   0  243.66   12.80
  -7   7   0  239.68    8.75
   7  -7   0  249.46    9.56
  -7   7   0  239.68    8.49
   7  -7   0  235.02   10.87
   7  -7   0  232.79   10.73
   7  -7   0  254.64   10.52
   7  -7   0  245.09    8.79
   7  -7   0  245.95   11.10
   7  -7   0  260.74   10.36
   7  -7   0  242.61   10.62
   7  -7   0  242.34    9.63
   7  -7   0  230.70   10.72
   7  -7   0  237.69   10.11
   7  -7   0  240.89    9.77
  -7   7   0  245.25   13.07
   5  -7   0  251.23   10.94
   5  -7   0  261.36   10.83
   5  -7   0  258.16   10.29
  -5   7   0  256.53    8.77
   5  -7   0  250.49   10.23
   5  -7   0  281.36   13.54
   5  -7   0  246.21    9.60
   5  -7   0  258.23    9.81
   5  -7   0  253.89    9.72
   5  -7   0  251.97   10.72
   5  -7   0  259.55    8.81
  -5   7   0  268.02   12.87
  -5   7   0  269.78   12.48
  -5   7   0  266.04    9.07
   5  -7   0  262.86    9.89
   5  -7   0  256.02   10.83
   3  -7   0  324.21   12.47
   3  -7   0  323.96   10.77
   3  -7   0  317.48   10.95
   3  -7   0  321.99   11.62
  -3   7   0  323.77   10.66
   3  -7   0  320.24   11.76
  -3   7   0  314.94   13.14
  -3   7   0  344.30   13.58
   3  -7   0  320.20   13.02
   3  -7   0  311.82   10.55
  -3   7   0  302.33   10.89
  -3   7   0  314.12   12.69
   3  -7   0  316.62   12.37
   3  -7   0  319.71   13.42
   3  -7   0  316.36   13.07
  -3   7   0  297.14   12.10
   3  -7   0  311.44   12.18
   3  -7   0  343.91   12.15
   3  -7   0  343.58   14.69
   3  -7   0  334.59   10.93
   3  -7   0  323.73   11.92
  -1   7   0  957.89   32.94
   1  -7   0  939.83   30.44
   1  -7   0  932.40   33.21
  -1   7   0  975.93   31.14
  -1   7   0  981.81   30.14
  -1   7   0  981.95   37.72
  -1   7   0  973.99   32.97
  -1   7   0  956.92   35.47
  -1   7   0  997.72   34.66
   1  -7   0  920.77   31.09
  -1   7   0  980.03   37.37
  -1   7   0  999.39   35.88
   1  -7   0  934.60   37.31
  -1   7   0  988.24   30.24
   1  -7   0  948.42   33.89
   1  -7   0  972.28   30.67
  -1   7   0  971.76   34.75
  -1   7   0  912.13   37.68
  -1   7   0  990.69   30.41
   1  -7   0  952.61   30.11
   1  -7   0  992.80   32.21
   1  -7   0 1005.76   34.93
   1  -7   0  944.38   33.54
   1  -7   0  911.54   34.87
  -1   7   0  973.73   31.14
   1  -7   0  927.38   35.97
   1  -7   0  903.93   33.24
  -1   7   0 1039.56   37.18
   1  -7   0  984.72   30.28
   1  -7   0  918.42   38.01
  -1   7   0  975.85   37.85
  -1   7   0  991.69   33.22
   1  -7   0  917.92   30.94
   1  -7   0  880.23   38.22
  -1   7   0 1010.79   33.54
   1  -7   0  999.51   38.29
   1  -7   0  991.78   35.85
   1   7   0  949.01   31.01
   1   7   0  888.29   31.81
  -1  -7   0  968.46   39.22
   1   7   0  926.44   33.97
   1   7   0  987.94   31.44
  -1  -7   0 1034.25   33.17
   1   7   0  977.67   38.42
  -1  -7   0 1002.07   31.11
   1   7   0  906.48   38.83
  -1  -7   0 1036.90   33.55
  -1  -7   0  974.04   39.54
   1   7   0  951.14   34.36
  -1  -7   0  998.85   34.64
  -1  -7   0  957.79   34.14
  -1  -7   0  998.98   31.10
   1   7   0  978.42   35.86
   1   7   0  981.22   39.14
  -1  -7   0 1050.42   31.71
  -1  -7   0  984.23   32.01
  -1  -7   0 1018.66   37.22
  -1  -7   0 1056.44   39.55
   1   7   0 1016.00   35.89
   1   7   0  927.75   34.06
   1   7   0  999.08   38.42
   1   7   0  994.59   31.20
   1   7   0  944.46   37.13
  -1  -7   0 1003.72   32.08
   1   7   0  971.24   32.05
  -1  -7   0 1001.49   31.38
  -1  -7   0  974.87   35.96
   1   7   0  954.14   33.34
  -1  -7   0  987.25   34.36
   1   7   0  957.43   39.25
   1   7   0  906.36   33.00
  -1  -7   0  990.96   33.56
  -1  -7   0  877.86   38.16
   1   7   0 1004.75   36.94
  -3  -7   0  322.03   11.90
  -3  -7   0  315.38   12.18
  -3  -7   0  349.84   15.69
  -3  -7   0  312.90   14.71
  -3  -7   0  341.38   15.15
   3   7   0  339.87   14.40
   3   7   0  316.41   15.09
  -3  -7   0  326.03   14.43
   3   7   0  324.76   13.46
  -3  -7   0  312.31   13.59
  -3  -7   0  303.70   12.99
   3   7   0  339.80   13.52
   3   7   0  337.05   12.44
   3   7   0  329.22   12.63
  -3  -7   0  337.15   14.17
  -3  -7   0  315.27   12.44
   3   7   0  337.39   14.41
  -3  -7   0  315.71   13.69
   3   7   0  344.40   15.68
   3   7   0  349.45   14.96
   3   7   0  345.30   12.59
  -3  -7   0  314.52   12.08
  -3  -7   0  312.44   12.59
   3   7   0  326.10   13.09
   3   7   0  354.79   15.03
   3   7   0  339.98   14.78
   5   7   0  265.68   13.54
  -5  -7   0  273.34   12.42
   5   7   0  277.09   12.90
  -5  -7   0  272.38   11.17
  -5  -7   0  258.18   13.42
  -5  -7   0  254.99   11.31
  -5  -7   0  257.51   12.07
  -5  -7   0  277.37   12.75
  -5  -7   0  275.65   10.89
   5   7   0  264.49   11.32
  -5  -7   0  271.11    9.94
   5   7   0  270.74   12.52
  -5  -7   0  287.04   13.30
  -5  -7   0  259.63   11.13
   5   7   0  268.71   12.92
   5   7   0  272.40   14.12
   5   7   0  260.24   11.45
  -5  -7   0  271.03   10.31
   5   7   0  281.50   13.49
   5   7   0  267.58   13.13
   5   7   0  248.25   11.07
   5   7   0  245.92   11.88
   5   7   0  264.67   10.97
  -5  -7   0  272.06   12.35
   5   7   0  265.96   10.76
  -5  -7   0  261.65   12.95
  -7  -7   0  282.33   13.32
  -7  -7   0  255.01   11.51
  -7  -7   0  263.80   12.53
  -7  -7   0  274.22   11.67
  -7  -7   0  255.60   11.40
  -7  -7   0  263.05   12.68
  -7  -7   0  242.96   11.11
  -7  -7   0  231.47   12.93
   7   7   0  261.29   11.90
  -7  -7   0  262.91   13.18
  -7  -7   0  275.94   11.21
   7   7   0  266.76   12.01
   7   7   0  248.25   12.27
   7   7   0  251.51   13.04
   7   7   0  262.16   14.71
  -7  -7   0  266.38   12.60
  -7  -7   0  250.76   10.30
   7   7   0  257.49   13.74
   7   7   0  255.46   13.29
   7   7   0  263.53   10.18
  -7  -7   0  272.54   10.64
  -7  -7   0  257.48   11.32
   7   7   0  224.11   11.26
  -7  -7   0  260.76   12.14
   7   7   0  253.58   13.82
   9   7   0   18.50    5.18
   9   7   0   30.45    5.22
   9   7   0   27.77    4.74
  -9  -7   0   27.34    3.27
  -9  -7   0   23.39    3.75
   9   7   0   30.36    4.33
  -9  -7   0   21.92    3.20
  -9  -7   0   19.19    3.51
  -9  -7   0   21.54    3.04
  -9  -7   0   23.13    3.40
  -9  -7   0   23.38    3.61
  -9  -7   0   30.53    4.34
  -9  -7   0   21.15    4.07
   9   7   0   25.30    5.45
  -9  -7   0   26.96    4.18
   9   7   0   27.15    4.11
  11   7   0   39.57    5.21
 -11  -7   0   53.98    5.48
  11   7   0   42.33    6.70
 -11  -7   0   41.07    5.47
 -11  -7   0   44.77    5.68
  11   7   0   34.84    6.60
  13   7   0    3.21    5.06
  13   7   0   11.46    4.05
 -13  -7   0   10.63    4.33
 -12   8   0  236.15    8.44
 -12   8   0  198.85   14.30
  12  -8   0  228.56   11.39
 -10   8   0  339.37   12.49
  10  -8   0  358.65   14.07
 -10   8   0  343.61   18.82
 -10   8   0  347.05   12.05
 -10   8   0  350.22   18.02
  10  -8   0  362.40   16.42
  10  -8   0  383.31   16.83
  10  -8   0  332.95   14.65
 -10   8   0  357.70   12.94
   8  -8   0  415.39   17.54
   8  -8   0  454.68   15.79
   8  -8   0  419.59   17.74
   8  -8   0  439.78   14.17
  -8   8   0  384.29   13.93
   8  -8   0  382.75   15.97
  -8   8   0  374.48   18.64
   8  -8   0  412.40   15.26
  -8   8   0  394.48   13.54
  -8   8   0  381.95   19.80
   8  -8   0  434.73   15.95
   8  -8   0  410.09   15.37
   6  -8   0  349.39   11.67
   6  -8   0  322.48   14.26
   6  -8   0  343.40   12.74
  -6   8   0  345.77   11.49
   6  -8   0  342.45   12.83
  -6   8   0  350.50   11.89
   6  -8   0  353.49   14.33
   6  -8   0  322.40   14.54
   6  -8   0  377.39   13.00
   6  -8   0  353.98   12.95
   6  -8   0  346.25   13.51
   6  -8   0  345.12   13.68
   6  -8   0  348.64   14.17
   4  -8   0  230.00    8.09
   4  -8   0  217.00   10.23
   4  -8   0  250.22    9.27
   4  -8   0  235.43    9.83
   4  -8   0  237.21    9.66
   4  -8   0  243.20    9.47
  -4   8   0  219.58    9.45
   4  -8   0  244.83    8.99
  -4   8   0  227.46    9.91
   4  -8   0  233.62    8.14
   4  -8   0  241.61    9.10
   4  -8   0  258.91   12.23
  -4   8   0  214.52    8.34
  -4   8   0  231.30   11.15
   4  -8   0  242.40    9.89
  -4   8   0  221.93    8.13
   4  -8   0  245.08   10.16
   4  -8   0  235.39    8.34
  -2   8   0   75.14    3.82
   2  -8   0   68.90    3.57
   2  -8   0   70.11    3.97
   2  -8   0   64.20    4.55
  -2   8   0   68.32    3.15
   2  -8   0   68.19    4.62
  -2   8   0   62.98    3.96
   2  -8   0   77.26    4.61
  -2   8   0   73.82    4.98
  -2   8   0   71.39    4.76
   2  -8   0   71.46    3.68
   2  -8   0   75.93    4.89
   2  -8   0   74.30    3.20
   2  -8   0   75.48    4.45
   2  -8   0   75.15    4.11
  -2   8   0   67.83    2.95
  -2   8   0   67.16    3.75
  -2   8   0   71.48    3.47
  -2   8   0   70.16    3.80
   2  -8   0   76.53    4.11
   2  -8   0   72.05    4.00
  -2   8   0   70.62    3.57
   2  -8   0   70.56    4.14
   2  -8   0   72.85    4.26
  -2   8   0   73.51    4.23
   0   8   0   46.35    3.80
   0   8   0   43.12    3.44
   0   8   0   41.76    3.50
   0  -8   0   48.63    4.10
   0  -8   0   43.99    3.90
   0  -8   0   39.74    3.47
   0   8   0   44.93    3.28
   0  -8   0   43.44    3.67
   0   8   0   42.80    3.30
   0   8   0   39.90    3.58
   0  -8   0   44.27    4.00
   0   8   0   46.25    3.57
   0   8   0   42.87    3.52
   0   8   0   47.34    3.68
   0   8   0   47.19    4.47
   0  -8   0   44.52    3.53
   0   8   0   47.06    3.47
   0  -8   0   64.03    3.86
   0   8   0   51.25    4.03
   0  -8   0   60.28    4.01
   0   8   0   48.63    3.54
   0  -8   0   48.59    4.62
   0  -8   0   44.13    3.60
   0  -8   0   46.02    4.48
   0   8   0   45.28    3.53
   0  -8   0   51.31    4.59
   0  -8   0   40.25    4.18
   0   8   0   46.35    4.18
   0   8   0   52.69    4.45
   0   8   0   45.57    3.21
   0  -8   0   43.98    4.07
   0  -8   0   44.97    3.74
   0   8   0   48.32    3.62
   0   8   0   51.24    4.08
   0  -8   0   44.94    3.58
   0  -8   0   48.15    3.53
   0   8   0   45.43    3.51
   2   8   0   76.26    5.58
   2   8   0   77.83    5.14
   2   8   0   78.36    5.00
  -2  -8   0   72.57    4.99
  -2  -8   0   65.19    5.01
  -2  -8   0   68.10    5.77
   2   8   0   76.79    4.85
   2   8   0   65.02    5.69
  -2  -8   0   82.88    5.46
   2   8   0   69.01    5.46
  -2  -8   0   66.93    5.81
  -2  -8   0   64.62    5.82
  -2  -8   0   83.60    5.69
  -2  -8   0   74.84    4.61
   2   8   0   78.84    5.52
   2   8   0   81.16    5.98
   2   8   0   72.01    5.00
   2   8   0   70.22    4.83
  -2  -8   0   79.06    4.78
  -2  -8   0   71.88    4.73
   2   8   0   80.68    4.92
  -2  -8   0   76.01    5.49
   2   8   0   89.07    4.89
   2   8   0   74.43    4.66
   2   8   0   69.80    4.49
  -2  -8   0   67.62    4.73
  -2  -8   0   75.76    5.22
   4   8   0  263.03   12.26
  -4  -8   0  226.40   11.18
  -4  -8   0  226.22   11.75
   4   8   0  228.76   10.81
   4   8   0  235.31   10.11
  -4  -8   0  238.40   11.68
   4   8   0  251.38   10.56
  -4  -8   0  233.90    9.90
   4   8   0  253.65   10.45
  -4  -8   0  219.08   10.09
   4   8   0  255.77   11.24
  -4  -8   0  221.29    9.42
   4   8   0  245.34    9.97
  -4  -8   0  242.33    9.87
  -4  -8   0  255.27   12.28
  -4  -8   0  212.46    9.90
  -4  -8   0  216.94   12.25
  -4  -8   0  221.51   10.94
   4   8   0  239.89   12.46
   4   8   0  241.80    9.91
   4   8   0  246.30   11.73
   4   8   0  250.55   12.73
  -4  -8   0  218.69    9.33
  -4  -8   0  217.90   10.35
  -4  -8   0  233.19   11.11
   6   8   0  373.55   17.37
  -6  -8   0  365.73   16.56
   6   8   0  372.07   14.90
  -6  -8   0  376.48   17.57
   6   8   0  347.23   14.94
   6   8   0  371.17   17.10
   6   8   0  342.79   13.87
  -6  -8   0  341.79   14.77
  -6  -8   0  356.12   14.07
   6   8   0  339.01   14.36
  -6  -8   0  345.84   16.51
   6   8   0  373.10   18.40
  -6  -8   0  353.90   15.74
   6   8   0  349.44   15.90
  -6  -8   0  347.92   16.91
   6   8   0  373.09   16.57
  -6  -8   0  347.54   15.73
  -6  -8   0  370.80   16.01
   6   8   0  358.03   17.52
  -6  -8   0  356.28   14.35
  -6  -8   0  359.71   14.47
   6   8   0  349.37   15.57
  -6  -8   0  359.27   13.37
  -6  -8   0  367.74   14.15
  -6  -8   0  356.64   12.95
  -6  -8   0  354.51   14.49
   8   8   0  415.50   20.43
   8   8   0  456.87   17.42
  -8  -8   0  417.98   19.26
  -8  -8   0  419.06   17.31
   8   8   0  458.87   22.26
   8   8   0  442.68   18.09
  -8  -8   0  423.60   19.92
  -8  -8   0  421.08   16.55
   8   8   0  463.14   21.08
  -8  -8   0  398.71   15.47
  -8  -8   0  425.58   17.15
  -8  -8   0  406.57   15.84
   8   8   0  416.75   18.48
   8   8   0  452.00   20.52
  -8  -8   0  392.43   16.60
  -8  -8   0  404.37   17.03
  -8  -8   0  423.28   18.23
  -8  -8   0  415.06   17.33
  -8  -8   0  405.46   16.88
   8   8   0  428.28   19.45
 -10  -8   0  371.95   14.36
  10   8   0  353.64   16.25
  10   8   0  386.33   19.73
 -10  -8   0  391.36   16.44
 -10  -8   0  368.63   16.41
  10   8   0  390.42   20.06
 -10  -8   0  368.60   16.36
 -10  -8   0  384.88   18.77
 -10  -8   0  380.15   15.62
  10   8   0  369.90   19.07
 -12  -8   0  256.05   13.28
  12   8   0  262.59   16.42
  12   8   0  239.76   13.06
 -12  -8   0  250.14   14.35
 -13   9   0   62.27    8.45
  11  -9   0   97.27    6.47
 -11   9   0   96.68    4.40
 -11   9   0   77.08    8.68
 -11   9   0   94.22    4.62
 -11   9   0  101.02    5.18
  -9   9   0  162.08    6.61
  -9   9   0  173.59   11.08
  -9   9   0  158.50    6.19
   9  -9   0  154.99    8.92
  -9   9   0  155.98    6.42
   9  -9   0  161.83    8.50
   9  -9   0  155.31    7.87
   9  -9   0  153.46    7.29
  -9   9   0  148.29   10.64
  -7   9   0   42.29    2.85
   7  -9   0   44.33    3.17
   7  -9   0   44.03    3.42
   7  -9   0   45.51    4.14
   7  -9   0   44.57    3.23
   7  -9   0   44.91    4.51
   7  -9   0   42.26    3.52
   7  -9   0   47.93    4.15
   7  -9   0   45.47    3.45
  -7   9   0   39.23    2.78
   7  -9   0   51.38    3.99
  -7   9   0   45.07    5.52
   7  -9   0   48.06    3.52
  -5   9   0  209.16    8.23
   5  -9   0  241.48    9.30
   5  -9   0  234.08    9.63
   5  -9   0  217.28   10.30
   5  -9   0  241.75   10.20
   5  -9   0  222.68    8.06
  -5   9   0  224.93    8.07
   5  -9   0  228.98    9.42
   5  -9   0  231.92    9.00
   5  -9   0  222.69    9.76
   5  -9   0  229.47    8.91
   5  -9   0  229.58   10.06
  -5   9   0  215.56   11.30
  -3   9   0  346.42   12.60
   3  -9   0  368.86   14.40
   3  -9   0  361.80   12.69
   3  -9   0  367.49   15.16
   3  -9   0  365.05   12.31
   3  -9   0  370.47   13.59
   3  -9   0  349.65   13.31
   3  -9   0  365.55   12.19
  -3   9   0  350.67   14.98
   3  -9   0  360.27   14.25
   3  -9   0  387.50   14.14
   3  -9   0  382.03   16.64
   3  -9   0  360.43   15.52
  -3   9   0  348.88   13.80
  -3   9   0  346.62   12.17
  -3   9   0  359.27   14.87
   3  -9   0  375.65   13.78
   3  -9   0  363.47   13.94
   3  -9   0  350.50   14.93
  -3   9   0  338.49   12.51
   3  -9   0  345.59   15.16
   1  -9   0  202.75   10.64
  -1   9   0  241.81    9.72
   1  -9   0  203.35    8.59
  -1   9   0  229.52    8.25
  -1   9   0  220.31    8.94
   1  -9   0  209.77    9.95
  -1   9   0  205.39    9.31
   1  -9   0  214.09    9.52
   1  -9   0  213.27    8.50
  -1   9   0  218.90    9.27
  -1   9   0  231.37    9.19
  -1   9   0  227.38    9.82
   1  -9   0  204.27   10.40
  -1   9   0  225.76    8.79
   1  -9   0  189.67   10.46
  -1   9   0  234.99    8.63
   1  -9   0  206.14    9.40
  -1   9   0  222.94    9.58
  -1   9   0  227.98   10.60
  -1   9   0  222.52    9.54
  -1   9   0  234.98    8.10
  -1   9   0  238.17    9.47
  -1   9   0  225.78    9.77
  -1   9   0  225.77    9.47
  -1   9   0  231.87    8.86
   1  -9   0  206.76    9.94
   1  -9   0  214.20    8.80
   1  -9   0  222.13    9.83
  -1   9   0  223.86   10.33
   1  -9   0  219.57    9.51
   1  -9   0  221.22    8.53
  -1  -9   0  233.02   10.71
  -1  -9   0  228.15    8.79
   1   9   0  198.63    9.49
   1   9   0  219.64    8.88
  -1  -9   0  238.61   10.22
   1   9   0  213.98    8.83
   1   9   0  210.81    9.08
  -1  -9   0  219.45   10.54
   1   9   0  200.80   10.10
   1   9   0  217.38   10.10
   1   9   0  216.28   11.06
   1   9   0  213.31    9.17
  -1  -9   0  235.89    9.40
   1   9   0  221.56   10.74
  -1  -9   0  245.30    9.20
  -1  -9   0  203.35   11.19
   1   9   0  193.40   10.55
  -1  -9   0  225.92    9.96
   1   9   0  211.95    8.17
   1   9   0  203.32   10.20
   1   9   0  235.70    9.81
  -1  -9   0  214.13    9.81
  -1  -9   0  235.17    9.09
   1   9   0  209.24   10.48
  -1  -9   0  231.39   11.28
   1   9   0  204.82    9.00
  -1  -9   0  221.32   11.05
  -1  -9   0  225.80    9.25
   3   9   0  366.37   16.86
   3   9   0  366.01   13.73
  -3  -9   0  339.58   14.97
  -3  -9   0  347.87   15.67
   3   9   0  368.80   16.25
  -3  -9   0  360.08   15.30
  -3  -9   0  335.89   13.47
  -3  -9   0  346.48   16.47
   3   9   0  393.04   17.30
   3   9   0  363.30   14.91
  -3  -9   0  343.78   13.27
  -3  -9   0  357.45   14.72
   3   9   0  375.93   14.70
   3   9   0  297.02   13.52
  -3  -9   0  364.05   14.12
  -3  -9   0  357.85   16.81
   3   9   0  375.76   15.86
   3   9   0  374.47   14.87
   3   9   0  364.37   16.47
  -3  -9   0  355.70   15.92
   3   9   0  397.23   14.06
   3   9   0  378.03   16.43
  -3  -9   0  351.33   17.25
  -3  -9   0  355.33   16.63
   5   9   0  241.36   11.77
  -5  -9   0  233.03   13.09
   5   9   0  217.45   11.16
  -5  -9   0  227.48   12.32
   5   9   0  247.48   12.13
  -5  -9   0  224.62   10.56
  -5  -9   0  233.30   12.05
   5   9   0  239.86   10.46
  -5  -9   0  218.04   11.29
   5   9   0  239.07   10.79
  -5  -9   0  235.83    9.84
   5   9   0  250.28   12.60
   5   9   0  226.58   10.82
   5   9   0  226.53   12.63
  -5  -9   0  218.64   10.71
   5   9   0  234.41   13.10
   5   9   0  253.57   10.69
  -5  -9   0  231.78   12.50
  -5  -9   0  241.89   10.64
  -5  -9   0  225.63   11.69
   5   9   0  256.73   10.51
  -5  -9   0  220.13   10.15
  -5  -9   0  235.58   10.38
  -5  -9   0  229.87   11.47
   7   9   0   36.11    5.24
  -7  -9   0   46.81    4.69
   7   9   0   42.38    5.55
  -7  -9   0   53.75    6.05
   7   9   0   49.24    4.55
   7   9   0   41.75    5.55
   7   9   0   41.71    4.86
  -7  -9   0   48.60    4.93
   7   9   0   49.68    5.11
  -7  -9   0   43.06    5.22
   7   9   0   43.88    4.64
  -7  -9   0   43.83    4.68
   7   9   0   49.09    5.43
  -7  -9   0   51.05    5.91
  -7  -9   0   41.94    5.01
   7   9   0   44.08    4.74
  -7  -9   0   48.78    5.42
  -7  -9   0   46.43    4.72
  -7  -9   0   43.38    4.94
  -7  -9   0   42.01    4.08
  -7  -9   0   42.16    4.54
  -7  -9   0   52.57    5.03
  -7  -9   0   41.21    5.25
   7   9   0   42.36    5.86
   9   9   0  159.18   11.17
   9   9   0  172.75   11.44
  -9  -9   0  156.45    9.48
  -9  -9   0  171.99    9.95
   9   9   0  174.65   10.08
   9   9   0  159.04    9.43
  -9  -9   0  161.15    9.26
  -9  -9   0  154.27    8.10
  -9  -9   0  164.82    8.78
  -9  -9   0  168.55   10.75
  -9  -9   0  163.02    9.01
   9   9   0  159.61   11.45
  -9  -9   0  157.16    9.43
 -11  -9   0  103.92    7.80
 -11  -9   0  108.02    9.05
  11   9   0   94.73    9.77
  11   9   0  102.91    8.25
 -11  -9   0  108.07    6.88
  11   9   0  104.33   10.41
  13   9   0   60.55    8.50
  13   9   0   62.71    6.97
 -13  -9   0   51.26    6.91
  12 -10   0  139.97    8.65
 -12  10   0  159.71   12.31
  10 -10   0  150.13    9.04
 -10  10   0  149.40    6.40
 -10  10   0  142.68    6.03
  10 -10   0  136.99    7.73
 -10  10   0  153.15   11.01
  10 -10   0  141.70    7.23
   8 -10   0  384.85   16.91
  -8  10   0  393.86   12.84
  -8  10   0  390.61   18.27
   8 -10   0  375.45   15.31
   8 -10   0  375.25   14.46
  -8  10   0  386.76   13.26
   8 -10   0  382.33   13.32
   8 -10   0  370.64   16.45
   6 -10   0  294.28   11.32
   6 -10   0  312.02   11.73
   6 -10   0  302.56   12.76
   6 -10   0  308.88   12.13
   6 -10   0  286.37   12.57
  -6  10   0  300.99   14.37
   6 -10   0  301.83   12.77
   6 -10   0  282.62   10.28
   6 -10   0  283.29   12.01
   6 -10   0  282.49   11.33
   6 -10   0  295.61   13.21
  -6  10   0  285.30   10.15
  -6  10   0  279.36   10.43
   4 -10   0  292.69   11.37
  -4  10   0  281.65   11.91
  -4  10   0  287.74   13.11
   4 -10   0  286.89   13.00
   4 -10   0  312.91   14.74
  -4  10   0  276.37   10.42
  -4  10   0  284.89   12.19
  -4  10   0  288.99   11.73
   4 -10   0  297.60   12.06
   4 -10   0  298.94   12.08
   4 -10   0  289.53   10.10
   4 -10   0  308.23   11.61
  -4  10   0  280.01   10.16
   4 -10   0  290.09   11.85
   4 -10   0  269.07   12.27
   4 -10   0  272.73   12.54
   4 -10   0  288.65   11.17
  -2  10   0  680.81   22.86
   2 -10   0  657.53   24.54
   2 -10   0  681.78   22.70
  -2  10   0  673.02   22.89
  -2  10   0  708.69   22.35
   2 -10   0  717.80   23.06
  -2  10   0  684.47   21.78
  -2  10   0  656.87   27.26
  -2  10   0  700.27   24.10
   2 -10   0  675.23   28.28
  -2  10   0  695.75   27.01
   2 -10   0  670.48   27.80
   2 -10   0  685.80   26.40
  -2  10   0  666.67   25.40
   2 -10   0  674.66   25.82
  -2  10   0  678.20   23.80
   2 -10   0  688.79   25.61
  -2  10   0  686.06   24.49
  -2  10   0  697.18   21.59
   2 -10   0  674.04   24.49
   2 -10   0  673.57   24.80
   2 -10   0  639.75   27.49
  -2  10   0  729.01   25.26
   2 -10   0  691.51   22.97
   2 -10   0  676.97   22.35
   0 -10   0   69.97    5.05
   0 -10   0   75.18    4.79
   0 -10   0   70.32    5.15
   0  10   0   59.39    4.99
   0 -10   0   64.82    5.78
   0 -10   0   71.02    5.27
   0 -10   0   72.91    4.74
   0  10   0   67.57    4.72
   0  10   0   72.76    4.68
   0 -10   0   73.69    5.05
   0 -10   0   74.01    4.85
   0 -10   0   67.10    4.42
   0  10   0   73.35    4.29
   0  10   0   70.45    5.46
   0  10   0   70.31    4.72
   0 -10   0   68.83    4.64
   0  10   0   71.00    4.77
   0  10   0   71.60    4.59
   0 -10   0   66.64    4.85
   0  10   0   72.00    4.62
   0 -10   0   69.16    5.86
   0  10   0   68.56    5.02
   0  10   0   67.01    4.55
   0  10   0   69.96    4.52
   0 -10   0   75.08    5.88
   0  10   0   72.30    4.63
   0  10   0   67.76    4.22
   0  10   0   77.29    4.71
   0 -10   0   76.39    5.71
   0 -10   0   65.66    4.59
  -2 -10   0  710.87   28.27
   2  10   0  748.72   29.56
   2  10   0  676.97   25.79
  -2 -10   0  678.22   24.42
  -2 -10   0  709.98   27.60
   2  10   0  715.43   28.20
   2  10   0  694.11   24.35
   2  10   0  694.70   24.44
   2  10   0  679.30   29.18
  -2 -10   0  683.39   23.75
   2  10   0  690.02   23.63
  -2 -10   0  718.55   29.53
  -2 -10   0  684.89   26.18
  -2 -10   0  683.10   24.36
   2  10   0  726.35   29.58
   2  10   0  703.52   25.32
   2  10   0  709.59   29.75
  -2 -10   0  737.50   23.87
  -2 -10   0  718.27   26.54
  -2 -10   0  721.84   23.82
  -2 -10   0  668.91   26.01
  -2 -10   0  688.22   29.72
   2  10   0  699.84   23.83
   2  10   0  674.67   25.87
   2  10   0  706.77   27.40
  -4 -10   0  285.40   11.83
  -4 -10   0  299.48   15.18
   4  10   0  282.81   13.24
  -4 -10   0  281.25   13.81
   4  10   0  300.45   12.73
   4  10   0  311.65   12.46
  -4 -10   0  306.39   14.79
   4  10   0  309.88   13.53
   4  10   0  300.52   14.55
   4  10   0  293.05   15.08
   4  10   0  307.99   15.42
  -4 -10   0  297.90   13.22
   4  10   0  292.10   14.17
  -4 -10   0  319.01   14.72
  -4 -10   0  297.13   12.60
  -4 -10   0  295.05   12.33
  -4 -10   0  300.92   13.67
  -4 -10   0  290.64   15.47
  -4 -10   0  290.33   12.65
   4  10   0  297.88   13.09
   4  10   0  299.71   14.53
  -4 -10   0  287.94   12.12
   4  10   0  294.47   12.33
   4  10   0  337.89   15.09
  -6 -10   0  296.83   13.55
  -6 -10   0  301.04   15.22
   6  10   0  309.42   13.77
   6  10   0  289.08   14.04
  -6 -10   0  288.28   12.14
   6  10   0  305.09   16.04
  -6 -10   0  289.47   14.24
  -6 -10   0  297.49   14.33
   6  10   0  284.84   12.89
  -6 -10   0  294.98   13.24
  -6 -10   0  298.76   15.67
   6  10   0  318.03   16.53
  -6 -10   0  302.90   12.96
   6  10   0  327.14   13.75
  -6 -10   0  296.13   13.21
   6  10   0  289.61   12.73
  -6 -10   0  283.53   15.74
   6  10   0  302.29   15.49
  -6 -10   0  317.75   15.14
   6  10   0  310.72   14.64
  -6 -10   0  296.05   12.87
   6  10   0  284.95   15.11
  -6 -10   0  305.53   14.62
  -8 -10   0  438.48   17.61
  -8 -10   0  415.58   16.83
  -8 -10   0  405.09   17.13
   8  10   0  399.41   20.10
  -8 -10   0  408.87   19.27
  -8 -10   0  401.14   17.20
   8  10   0  382.29   20.17
   8  10   0  383.40   18.16
  -8 -10   0  386.17   16.75
  -8 -10   0  383.43   17.92
   8  10   0  388.99   18.84
  -8 -10   0  409.73   15.56
   8  10   0  419.15   17.96
  -8 -10   0  395.65   16.63
  -8 -10   0  409.90   19.82
   8  10   0  387.89   16.75
  10  10   0  143.31   11.41
  10  10   0  161.25   11.53
 -10 -10   0  156.12    9.17
 -10 -10   0  148.22    8.16
  10  10   0  139.97    9.42
 -10 -10   0  157.83    9.31
 -10 -10   0  144.17    8.74
 -10 -10   0  153.55   10.76
  10  10   0  158.41   11.99
  12  10   0  129.66   12.28
  12  10   0  146.04   12.81
 -12 -10   0  146.45   11.07
  12  10   0  140.36    9.98
  12  10   0  149.91   12.23
 -11  11   0   67.90    8.00
  11 -11   0   72.65    5.72
   9 -11   0  323.77   14.00
   9 -11   0  351.54   15.38
   9 -11   0  347.10   13.34
   9 -11   0  351.81   15.83
  -9  11   0  304.74   16.72
  -9  11   0  327.38   11.83
  -9  11   0  329.19   11.39
  -7  11   0  263.03    9.38
   7 -11   0  231.44   10.75
   7 -11   0  252.07   10.23
  -7  11   0  264.67   13.51
   7 -11   0  234.36   11.28
   7 -11   0  246.76    9.30
   7 -11   0  247.98   11.94
  -7  11   0  269.69    9.11
   7 -11   0  250.44   10.52
   7 -11   0  242.90   10.22
   5 -11   0  133.02    7.36
  -5  11   0  128.23    5.73
   5 -11   0  127.86    7.12
   5 -11   0  135.19    6.43
   5 -11   0  127.91    6.20
   5 -11   0  131.12    6.31
   5 -11   0  133.53    6.79
  -5  11   0  127.24    5.70
   5 -11   0  121.36    7.39
   5 -11   0  124.47    6.51
  -5  11   0  129.91    6.02
   5 -11   0  121.46    6.89
  -5  11   0  120.09    5.54
   5 -11   0  136.11    5.66
  -5  11   0  112.65    8.16
  -3  11   0  308.15   11.20
  -3  11   0  308.31   13.54
   3 -11   0  311.64   12.48
   3 -11   0  314.30   11.55
   3 -11   0  309.67   14.03
  -3  11   0  313.00   11.27
   3 -11   0  300.21   13.22
   3 -11   0  310.81   12.29
   3 -11   0  299.65   14.18
  -3  11   0  297.64   12.59
  -3  11   0  329.25   13.65
   3 -11   0  299.67   12.25
   3 -11   0  313.96   12.67
  -3  11   0  294.41   11.41
   3 -11   0  313.41   11.14
   3 -11   0  300.07   13.61
   3 -11   0  309.81   14.02
   3 -11   0  309.07   13.04
   3 -11   0  301.86   15.15
  -1  11   0   86.49    5.42
  -1  11   0   85.87    5.01
  -1  11   0   79.63    5.93
   1 -11   0   86.86    5.95
  -1  11   0   89.25    5.23
  -1  11   0   87.37    5.11
   1 -11   0   90.31    5.32
   1 -11   0   87.11    5.26
  -1  11   0   82.30    4.92
  -1  11   0   89.93    6.08
  -1  11   0   86.53    4.74
  -1  11   0   84.29    5.08
   1 -11   0   93.76    5.83
  -1  11   0   84.44    4.73
   1 -11   0   88.49    5.22
   1 -11   0   95.68    6.43
   1 -11   0   99.83    6.20
  -1  11   0   87.88    4.62
   1 -11   0   83.48    5.96
  -1  11   0   91.39    4.89
  -1  11   0   96.95    5.42
   1 -11   0   85.09    6.46
   1 -11   0   80.30    6.36
   1 -11   0   95.71    4.81
   1 -11   0   94.46    6.02
  -1  11   0   80.56    5.20
   1 -11   0   95.27    5.82
  -1  11   0   83.03    5.07
  -1  11   0   89.71    5.01
  -1  11   0   97.63    4.66
   1  11   0  101.14    6.51
  -1 -11   0   86.36    6.58
  -1 -11   0  101.91    5.83
  -1 -11   0   85.05    6.43
   1  11   0   96.91    6.16
  -1 -11   0   90.03    7.13
   1  11   0   93.02    6.39
   1  11   0   91.44    6.81
   1  11   0  102.76    5.76
  -1 -11   0   81.12    5.97
  -1 -11   0   89.18    6.06
  -1 -11   0   85.90    5.64
  -1 -11   0   84.65    6.95
   1  11   0   94.45    6.23
  -1 -11   0   88.70    5.66
  -1 -11   0   82.92    6.79
  -1 -11   0   87.33    5.66
  -1 -11   0   96.02    5.20
   1  11   0   97.43    5.40
  -1 -11   0   96.77    5.95
   1  11   0   90.74    6.06
   1  11   0   84.28    5.59
  -1 -11   0   92.79    6.37
  -1 -11   0   84.57    6.90
   1  11   0   90.23    5.24
   1  11   0   93.74    6.00
   1  11   0   92.35    5.48
   1  11   0   92.17    5.76
   1  11   0   91.72    5.64
   1  11   0   88.21    4.35
   3  11   0  303.40   14.63
   3  11   0  320.00   15.79
   3  11   0  315.60   14.93
  -3 -11   0  300.34   12.58
   3  11   0  310.39   12.73
   3  11   0  313.50   12.72
  -3 -11   0  344.97   16.10
  -3 -11   0  330.83   16.45
   3  11   0  308.21   13.78
   3  11   0  314.22   13.69
  -3 -11   0  318.90   12.89
  -3 -11   0  351.32   14.70
  -3 -11   0  310.12   13.96
  -3 -11   0  314.91   15.94
  -3 -11   0  322.30   15.00
   3  11   0  311.53   15.16
   3  11   0  312.69   13.15
  -3 -11   0  308.01   13.15
   3  11   0  300.82   12.88
  -3 -11   0  325.68   15.22
  -3 -11   0  307.39   14.12
   3  11   0  316.02   13.58
  -3 -11   0  317.32   15.63
   3  11   0  326.64   15.97
  -3 -11   0  327.04   13.36
   3  11   0  332.32   15.58
  -5 -11   0  130.50    7.35
   5  11   0  146.80    9.45
   5  11   0  125.57    8.72
  -5 -11   0  136.26    8.66
   5  11   0  129.03    9.25
   5  11   0  143.78    9.22
  -5 -11   0  117.35    8.22
  -5 -11   0  111.79    9.19
  -5 -11   0  121.39    7.65
   5  11   0  149.32    9.72
  -5 -11   0  136.22    8.22
  -5 -11   0  137.94    9.75
  -5 -11   0  136.77    9.14
  -5 -11   0  127.37    9.65
  -5 -11   0  137.92    8.05
  -5 -11   0  124.89    7.80
   5  11   0  147.65    8.28
   5  11   0  128.16    7.58
   5  11   0  130.64    8.31
  -5 -11   0  122.32    7.27
   5  11   0  146.09    8.96
   5  11   0  137.24    7.69
  -5 -11   0  122.70    7.58
   5  11   0  135.41    8.27
   5  11   0  140.68    7.88
   5  11   0  149.47    8.29
  -7 -11   0  301.64   14.90
  -7 -11   0  275.64   15.25
   7  11   0  251.56   13.56
   7  11   0  247.33   13.87
  -7 -11   0  289.43   13.26
   7  11   0  244.98   14.94
  -7 -11   0  280.00   12.74
   7  11   0  264.52   14.99
  -7 -11   0  272.73   13.68
   7  11   0  263.44   13.34
  -7 -11   0  296.75   13.35
  -7 -11   0  295.61   13.54
  -7 -11   0  260.79   11.65
   7  11   0  267.69   16.01
   7  11   0  257.95   12.53
  -7 -11   0  279.51   12.73
  -7 -11   0  310.41   15.94
  -7 -11   0  274.01   12.50
  -7 -11   0  305.51   15.20
   9  11   0  353.91   17.86
  -9 -11   0  337.82   18.38
   9  11   0  375.40   19.22
  -9 -11   0  342.90   15.43
   9  11   0  352.48   19.27
  -9 -11   0  354.90   15.60
   9  11   0  354.66   15.88
  -9 -11   0  340.78   16.51
  -9 -11   0  344.37   14.28
 -11 -11   0   86.83    8.61
  11  11   0   90.53    9.74
 -11 -11   0   73.20    6.73
  11  11   0   87.15    9.13
  11  11   0   79.98    7.66
  11  11   0   83.32    9.47
 -11 -11   0   83.70    7.33
  12 -12   0  133.56    8.41
 -12  12   0  150.49   12.07
 -10  12   0  193.06   12.58
  10 -12   0  181.73    9.31
   8 -12   0  386.82   16.16
   8 -12   0  406.68   18.04
  -8  12   0  402.89   13.92
   8 -12   0  392.96   15.31
   8 -12   0  386.91   17.34
  -8  12   0  397.03   13.41
  -8  12   0  411.06   18.95
   6 -12   0  480.60   18.71
   6 -12   0  458.08   17.21
   6 -12   0  433.51   19.28
  -6  12   0  489.47   16.05
   6 -12   0  478.77   17.67
   6 -12   0  462.12   15.69
   6 -12   0  459.36   17.21
  -6  12   0  469.44   15.48
   6 -12   0  417.50   19.84
   6 -12   0  451.09   18.17
   4 -12   0  868.05   28.06
  -4  12   0  914.91   32.55
   4 -12   0  885.09   33.15
   4 -12   0  861.64   30.65
   4 -12   0  874.84   30.84
   4 -12   0  793.36   35.35
   4 -12   0  845.26   34.47
  -4  12   0  867.26   28.69
   4 -12   0  889.59   31.18
  -4  12   0  884.53   27.86
  -4  12   0  895.73   33.37
  -4  12   0  866.78   31.14
  -4  12   0  871.30   33.81
   4 -12   0  855.61   32.33
   4 -12   0  839.60   34.85
  -2  12   0 1176.90   41.05
   2 -12   0 1144.46   45.46
   2 -12   0 1198.11   38.54
   2 -12   0 1108.18   48.31
  -2  12   0 1160.89   44.08
   2 -12   0 1265.20   42.59
  -2  12   0 1182.12   39.13
   2 -12   0 1165.18   47.19
  -2  12   0 1223.87   37.67
  -2  12   0 1164.99   44.02
   2 -12   0 1182.43   42.06
  -2  12   0 1189.37   46.40
   2 -12   0 1236.56   42.16
   2 -12   0 1170.07   48.08
  -2  12   0 1209.90   39.26
  -2  12   0 1195.81   44.22
  -2  12   0 1224.71   37.45
  -2  12   0 1257.18   46.90
   2 -12   0 1219.24   44.17
   2 -12   0 1214.91   39.00
   2 -12   0 1268.06   43.22
   2 -12   0 1208.12   39.17
  -2  12   0 1214.59   41.32
  -2  12   0 1241.10   42.33
  -2  12   0 1146.66   41.59
  -2  12   0 1205.53   38.04
   2 -12   0 1227.31   39.91
   0 -12   0 1223.08   39.67
   0  12   0 1246.05   47.57
   0  12   0 1180.41   45.02
   0 -12   0 1192.50   42.03
   0  12   0 1222.69   41.21
   0  12   0 1207.63   38.45
   0  12   0 1200.61   47.93
   0 -12   0 1209.93   44.54
   0  12   0 1095.57   45.12
   0  12   0 1247.62   45.21
   0 -12   0 1158.14   46.07
   0  12   0 1179.65   39.58
   0  12   0 1195.48   47.58
   0 -12   0 1257.56   49.25
   0 -12   0 1291.62   43.08
   0 -12   0 1182.15   38.89
   0 -12   0 1159.28   42.39
   0 -12   0 1185.51   39.58
   0 -12   0 1160.86   48.94
   0  12   0 1208.13   47.74
   0 -12   0 1202.75   48.82
   0  12   0 1211.62   41.97
   0  12   0 1214.00   38.51
   0 -12   0 1170.92   47.66
   0 -12   0 1199.96   42.56
   0  12   0 1207.69   39.65
   0  12   0 1153.04   41.89
   2  12   0 1169.57   43.28
  -2 -12   0 1220.68   40.87
  -2 -12   0 1182.65   43.67
   2  12   0 1233.42   49.44
  -2 -12   0 1201.66   50.50
   2  12   0 1210.21   39.80
   2  12   0 1195.82   42.20
   2  12   0 1235.14   39.57
   2  12   0 1212.71   48.91
  -2 -12   0 1280.22   44.32
   2  12   0 1203.91   40.73
   2  12   0 1218.43   49.75
  -2 -12   0 1235.49   39.65
  -2 -12   0 1150.57   39.86
  -2 -12   0 1199.68   50.10
  -2 -12   0 1223.90   40.90
   2  12   0 1229.55   43.42
   2  12   0 1220.08   47.09
  -2 -12   0 1254.89   45.96
   2  12   0 1246.88   49.76
  -2 -12   0 1226.01   47.52
  -2 -12   0 1256.82   39.78
   2  12   0 1195.87   40.77
  -2 -12   0 1231.31   43.86
  -2 -12   0 1281.60   49.41
   2  12   0 1231.91   45.62
   4  12   0  872.61   33.63
   4  12   0  881.09   37.77
  -4 -12   0  888.60   31.66
   4  12   0  906.37   33.39
  -4 -12   0  895.94   30.65
   4  12   0  887.48   36.43
   4  12   0  863.06   31.22
   4  12   0  894.91   37.96
   4  12   0  919.78   38.66
   4  12   0  973.02   38.42
  -4 -12   0  907.99   38.08
  -4 -12   0  912.87   38.35
  -4 -12   0  893.53   33.65
   4  12   0  893.10   30.84
  -4 -12   0  898.25   33.97
  -4 -12   0  905.89   36.30
   4  12   0  889.09   35.26
  -4 -12   0  916.69   39.07
  -4 -12   0  909.94   35.61
  -4 -12   0  902.29   30.80
   4  12   0  888.13   33.00
  -6 -12   0  486.58   21.86
   6  12   0  487.48   23.09
  -6 -12   0  504.71   20.59
  -6 -12   0  501.49   19.90
  -6 -12   0  497.33   23.50
   6  12   0  466.92   23.80
   6  12   0  466.40   23.42
  -6 -12   0  517.01   22.39
  -6 -12   0  503.39   19.33
   6  12   0  458.76   22.36
   6  12   0  470.36   19.02
  -6 -12   0  488.94   19.19
   6  12   0  476.72   19.16
  -6 -12   0  527.22   23.27
  -6 -12   0  484.28   18.50
   6  12   0  473.48   20.84
  -6 -12   0  501.35   24.02
  -6 -12   0  519.84   19.95
   6  12   0  456.77   20.56
   6  12   0  514.66   20.77
  -8 -12   0  386.22   16.34
  -8 -12   0  443.60   17.81
  -8 -12   0  410.70   21.31
  -8 -12   0  402.79   19.19
   8  12   0  424.54   21.12
   8  12   0  415.22   17.62
  -8 -12   0  452.56   18.91
  -8 -12   0  445.99   20.64
   8  12   0  397.67   21.43
  -8 -12   0  429.09   18.08
   8  12   0  386.83   19.21
  10  12   0  213.61   13.52
 -10 -12   0  193.05   11.06
 -10 -12   0  213.58   11.34
  10  12   0  200.56   14.07
 -10 -12   0  208.90   10.35
 -10 -12   0  207.23   11.70
 -10 -12   0  201.78   13.47
  10  12   0  184.38   13.95
  10  12   0  197.74   11.55
  12  12   0  151.55   13.15
 -12 -12   0  150.81   11.94
  12  12   0  151.13   13.18
  12  12   0  132.82   10.15
  12  12   0  136.14   11.86
 -11  13   0  103.40   10.24
  11 -13   0  130.11    7.82
  -9  13   0   84.46    8.55
   9 -13   0  101.06    5.99
   9 -13   0   99.68    7.47
  -9  13   0   97.06    4.70
   9 -13   0   94.15    6.51
   7 -13   0  102.58    7.26
   7 -13   0  110.28    6.05
   7 -13   0  104.03    5.45
   7 -13   0  108.23    6.66
  -7  13   0   89.17    8.07
   7 -13   0  106.67    6.39
  -7  13   0   96.48    5.04
  -7  13   0   98.52    5.03
  -5  13   0  139.37    6.34
   5 -13   0  138.31    6.42
   5 -13   0  150.71    7.81
   5 -13   0  133.61    8.49
  -5  13   0  137.60    6.69
   5 -13   0  151.10    7.33
  -5  13   0  132.22    6.40
   5 -13   0  134.97    7.08
   5 -13   0  138.45    8.01
   5 -13   0  137.50    7.38
   5 -13   0  127.89    7.47
  -5  13   0  143.87    9.04
   3 -13   0   46.75    4.70
   3 -13   0   53.24    4.60
  -3  13   0   48.40    4.04
  -3  13   0   43.29    4.38
   3 -13   0   53.69    5.11
  -3  13   0   47.56    3.30
   3 -13   0   46.52    5.40
   3 -13   0   45.03    4.55
   3 -13   0   57.84    4.92
   3 -13   0   49.12    4.72
   3 -13   0   55.82    4.34
   3 -13   0   45.65    5.42
  -3  13   0   48.48    3.41
  -3  13   0   48.75    4.05
  -3  13   0   46.37    4.65
  -3  13   0   46.97    4.61
  -1  13   0   68.75    4.49
   1 -13   0   57.48    6.16
   1 -13   0   61.72    5.61
   1 -13   0   63.64    6.14
   1 -13   0   76.48    5.25
   1 -13   0   66.00    4.52
   1 -13   0   72.90    6.02
   1 -13   0   71.31    5.96
  -1  13   0   58.60    4.43
  -1  13   0   68.48    4.69
  -1  13   0   71.69    5.03
  -1  13   0   71.24    4.29
  -1  13   0   67.51    4.16
   1 -13   0   82.10    6.12
  -1  13   0   67.95    4.85
  -1  13   0   74.46    4.25
  -1  13   0   61.61    5.49
  -1  13   0   61.53    4.78
  -1  13   0   61.21    4.90
  -1  13   0   62.84    4.97
   1 -13   0   69.55    5.04
   1 -13   0   70.65    5.57
   1 -13   0   73.20    6.39
   1 -13   0   65.76    5.47
  -1  13   0   68.96    4.55
  -1  13   0   66.67    4.56
   1 -13   0   71.95    5.24
   1  13   0   57.79    5.76
   1  13   0   67.83    4.84
   1  13   0   77.08    5.57
  -1 -13   0   65.27    6.66
  -1 -13   0   56.03    6.02
  -1 -13   0   68.36    6.29
  -1 -13   0   61.92    5.79
   1  13   0   70.68    3.95
  -1 -13   0   66.92    4.89
   1  13   0   65.31    6.18
   1  13   0   72.88    5.44
   1  13   0   65.84    5.51
  -1 -13   0   61.22    5.36
  -1 -13   0   60.69    6.49
   1  13   0   67.39    5.78
  -1 -13   0   68.37    7.01
  -1 -13   0   74.77    5.54
  -1 -13   0   65.59    6.46
   1  13   0   74.88    5.45
   1  13   0   74.04    5.65
   1  13   0   78.63    5.50
  -1 -13   0   68.23    5.86
   1  13   0   74.79    5.55
   1  13   0   63.95    5.06
   1  13   0   76.52    5.36
   1  13   0   72.29    5.39
  -1 -13   0   68.27    6.67
  -1 -13   0   70.69    5.47
   3  13   0   59.71    5.79
  -3 -13   0   51.18    4.75
  -3 -13   0   48.40    5.47
  -3 -13   0   58.66    5.53
  -3 -13   0   58.55    6.59
   3  13   0   44.46    4.27
  -3 -13   0   46.81    6.06
   3  13   0   52.58    4.98
  -3 -13   0   52.16    5.40
   3  13   0   52.45    5.05
  -3 -13   0   50.83    4.78
   3  13   0   54.25    5.23
   3  13   0   48.07    5.39
   3  13   0   44.57    5.32
   3  13   0   43.02    4.67
   3  13   0   51.21    5.29
  -3 -13   0   43.58    5.54
   3  13   0   50.71    5.61
   3  13   0   50.12    4.94
   3  13   0   48.78    4.49
   3  13   0   60.18    5.71
  -3 -13   0   51.05    5.83
  -3 -13   0   51.39    4.84
  -3 -13   0   53.47    6.14
  -3 -13   0   56.36    5.71
  -3 -13   0   61.34    5.47
  -5 -13   0  143.03    8.57
  -5 -13   0  141.41   10.97
  -5 -13   0  140.37    8.59
  -5 -13   0  155.44    9.58
  -5 -13   0  135.95    8.13
  -5 -13   0  126.47    8.86
  -5 -13   0  155.90    8.92
   5  13   0  135.11    8.01
   5  13   0  145.35    8.87
   5  13   0  150.79    8.77
  -5 -13   0  148.21   10.24
   5  13   0  139.09    8.80
   5  13   0  153.36   10.25
   5  13   0  128.94    9.26
   5  13   0  147.17    8.50
  -5 -13   0  141.27   10.16
  -5 -13   0  138.00    9.33
  -5 -13   0  141.33   10.64
   5  13   0  139.40    8.77
   5  13   0  120.28    9.63
   5  13   0  149.41    9.60
  -5 -13   0  137.61    8.17
  -5 -13   0  131.70    8.40
  -7 -13   0   94.92    7.13
  -7 -13   0   94.43    9.31
  -7 -13   0   98.63    9.49
  -7 -13   0   98.92    8.19
   7  13   0  113.06    9.10
   7  13   0  119.20    8.54
   7  13   0  108.91    8.44
   7  13   0  112.49    9.66
   7  13   0  115.16    7.69
  -7 -13   0   99.27    8.04
  -9 -13   0  114.69    7.83
   9  13   0   96.94    7.90
   9  13   0  119.12    9.98
  -9 -13   0   92.13    7.83
  -9 -13   0  104.07    8.48
   9  13   0   90.46    8.77
   9  13   0  107.40   10.26
  -9 -13   0   92.89    9.64
  -9 -13   0  111.71    7.55
  11  13   0  113.27   10.66
 -11 -13   0  121.52   10.96
 -11 -13   0  124.97    9.19
  11  13   0  126.85   11.54
  11  13   0  127.10    9.53
  11  13   0  148.45   12.14
  11  13   0  123.25   11.73
 -10  14   0  289.79   16.14
  10 -14   0  280.18   12.95
   8 -14   0  391.76   15.41
  -8  14   0  384.00   13.72
  -8  14   0  370.69   18.35
   8 -14   0  379.68   18.04
   8 -14   0  372.31   17.28
  -8  14   0  396.30   13.26
   8 -14   0  379.43   16.11
  -6  14   0  620.06   20.25
   6 -14   0  613.19   22.64
   6 -14   0  562.35   26.11
  -6  14   0  628.43   20.94
   6 -14   0  609.28   25.55
  -6  14   0  616.09   24.99
   6 -14   0  593.49   23.76
   6 -14   0  610.81   20.64
   4 -14   0 1048.93   37.43
   4 -14   0 1022.57   43.19
   4 -14   0 1037.32   42.02
  -4  14   0 1036.03   33.69
   4 -14   0 1113.79   40.54
   4 -14   0 1041.57   42.58
  -4  14   0 1034.34   37.56
   4 -14   0 1074.93   34.24
  -4  14   0 1033.79   40.83
   4 -14   0 1048.97   39.24
  -4  14   0 1041.56   34.76
   4 -14   0 1067.06   37.46
  -4  14   0 1063.65   38.59
   2 -14   0 1569.70   59.18
  -2  14   0 1443.55   56.91
  -2  14   0 1456.19   53.65
   2 -14   0 1671.92   55.08
   2 -14   0 1526.42   60.96
   2 -14   0 1569.61   54.43
  -2  14   0 1541.40   53.16
  -2  14   0 1524.42   57.06
  -2  14   0 1555.84   50.65
   2 -14   0 1568.86   57.03
  -2  14   0 1581.80   60.41
  -2  14   0 1595.29   53.45
  -2  14   0 1576.59   54.26
  -2  14   0 1605.84   50.79
  -2  14   0 1593.24   48.69
   2 -14   0 1697.91   51.77
   2 -14   0 1531.65   54.34
   2 -14   0 1533.59   49.84
   2 -14   0 1479.03   62.30
   2 -14   0 1628.50   55.41
   2 -14   0 1491.41   62.68
  -2  14   0 1560.39   49.15
   0  14   0 2147.62   82.18
   0  14   0 2182.63   77.85
   0  14   0 2146.94   67.92
   0  14   0 2101.09   77.41
   0 -14   0 2093.71   79.20
   0 -14   0 2172.80   72.43
   0  14   0 2156.89   67.89
   0 -14   0 2135.35   67.87
   0 -14   0 2163.09   67.91
   0  14   0 2036.65   80.94
   0  14   0 2118.98   82.59
   0  14   0 2077.89   77.92
   0  14   0 2142.34   82.07
   0 -14   0 2062.73   66.68
   0 -14   0 2044.53   72.57
   0 -14   0 1939.92   83.46
   0  14   0 2124.68   71.96
   0  14   0 2123.85   72.02
   0 -14   0 2102.15   76.17
   0 -14   0 1979.77   81.36
   0  14   0 2132.35   71.13
   0 -14   0 2109.80   72.70
   0  14   0 2138.82   66.10
   0 -14   0 2078.70   84.01
   2  14   0 1593.35   50.65
   2  14   0 1606.69   52.32
   2  14   0 1559.18   50.90
   2  14   0 1578.11   54.06
  -2 -14   0 1639.99   56.33
   2  14   0 1542.87   63.63
   2  14   0 1564.45   62.57
   2  14   0 1584.64   63.38
  -2 -14   0 1593.77   58.74
  -2 -14   0 1646.47   61.23
  -2 -14   0 1507.57   51.20
   2  14   0 1611.50   63.59
  -2 -14   0 1592.80   52.46
  -2 -14   0 1521.15   55.95
  -2 -14   0 1676.04   51.06
   2  14   0 1583.83   52.24
   2  14   0 1551.49   60.15
  -2 -14   0 1576.85   64.79
   2  14   0 1606.31   55.62
  -2 -14   0 1565.79   52.29
  -2 -14   0 1474.20   64.18
  -2 -14   0 1608.15   63.15
   2  14   0 1561.54   55.54
  -4 -14   0 1121.46   42.67
  -4 -14   0 1100.07   38.17
   4  14   0 1108.76   45.57
  -4 -14   0 1024.94   43.56
   4  14   0 1099.22   37.86
   4  14   0 1055.96   36.76
   4  14   0 1102.06   39.36
  -4 -14   0 1133.22   40.96
   4  14   0 1099.55   45.56
  -4 -14   0 1067.44   46.81
  -4 -14   0 1050.36   40.42
   4  14   0 1122.03   46.20
  -4 -14   0 1083.17   46.24
  -4 -14   0 1089.85   38.03
  -4 -14   0 1016.00   36.71
  -4 -14   0 1049.22   45.59
   4  14   0 1133.32   36.78
   4  14   0 1084.09   37.69
   4  14   0 1098.96   43.61
   4  14   0 1109.41   40.43
   4  14   0 1137.18   40.39
   6  14   0  630.56   28.18
  -6 -14   0  650.83   23.60
   6  14   0  626.15   26.15
  -6 -14   0  610.36   29.31
   6  14   0  624.56   23.81
   6  14   0  630.96   25.76
  -6 -14   0  654.87   27.95
  -6 -14   0  644.22   26.17
   6  14   0  624.30   29.52
  -6 -14   0  660.91   27.91
   8  14   0  386.40   19.01
  -8 -14   0  423.49   19.07
   8  14   0  400.48   20.69
  -8 -14   0  379.37   16.48
   8  14   0  394.70   21.53
  -8 -14   0  402.61   21.53
  -8 -14   0  430.18   17.83
  -8 -14   0  395.71   19.44
   8  14   0  385.67   17.24
 -10 -14   0  312.50   16.35
  10  14   0  309.25   19.14
  10  14   0  306.98   17.22
 -10 -14   0  292.71   18.21
  10  14   0  313.19   15.43
 -10 -14   0  322.18   14.27
  10  14   0  307.06   18.33
  11 -15   0  105.59    7.71
 -11  15   0  121.73   10.54
   9 -15   0  135.27    8.40
  -9  15   0  138.19   10.46
   7 -15   0  473.54   19.62
   7 -15   0  496.72   18.83
  -7  15   0  456.31   16.91
   7 -15   0  490.67   22.09
   7 -15   0  484.18   21.17
  -7  15   0  470.65   16.36
   7 -15   0  497.92   17.18
  -7  15   0  453.43   21.09
  -5  15   0  394.57   14.53
  -5  15   0  392.61   14.01
  -5  15   0  427.70   16.22
   5 -15   0  380.40   14.37
   5 -15   0  361.66   15.77
  -5  15   0  387.25   16.62
   5 -15   0  355.26   18.25
   5 -15   0  382.86   16.75
   5 -15   0  376.14   17.69
  -5  15   0  403.31   17.51
  -3  15   0  694.12   23.34
   3 -15   0  628.55   29.73
   3 -15   0  685.27   26.05
   3 -15   0  679.98   29.29
  -3  15   0  707.85   24.40
  -3  15   0  709.60   26.46
   3 -15   0  703.19   26.18
   3 -15   0  684.61   27.33
  -3  15   0  704.84   28.32
  -3  15   0  708.81   24.60
  -3  15   0  702.36   24.14
  -3  15   0  683.86   26.03
   3 -15   0  666.76   29.51
   3 -15   0  683.21   28.08
   3 -15   0  688.02   23.89
  -1  15   0  539.73   21.71
  -1  15   0  548.18   22.40
   1 -15   0  570.28   25.38
   1 -15   0  559.42   22.22
   1 -15   0  555.89   23.25
   1 -15   0  551.71   22.18
   1 -15   0  490.59   25.13
  -1  15   0  564.32   22.09
   1 -15   0  580.92   24.17
  -1  15   0  546.30   23.26
  -1  15   0  562.07   20.56
  -1  15   0  585.81   21.29
   1 -15   0  521.35   24.71
  -1  15   0  570.82   21.36
  -1  15   0  582.48   20.73
  -1  15   0  550.90   24.28
  -1  15   0  597.05   21.33
   1 -15   0  578.03   22.25
   1 -15   0  569.93   20.30
  -1  15   0  578.07   22.53
  -1  15   0  572.65   19.22
   1  15   0  562.50   22.07
  -1 -15   0  555.92   22.70
   1  15   0  545.58   24.93
   1  15   0  574.20   24.39
   1  15   0  546.63   23.34
  -1 -15   0  541.87   25.71
  -1 -15   0  569.59   21.15
   1  15   0  601.51   22.25
  -1 -15   0  536.96   23.60
   1  15   0  530.76   24.46
   1  15   0  598.18   20.62
  -1 -15   0  551.46   25.57
   1  15   0  551.67   23.32
  -1 -15   0  556.06   20.73
  -1 -15   0  589.33   21.26
  -1 -15   0  553.93   26.15
   1  15   0  590.82   21.21
  -1 -15   0  529.33   22.52
  -1 -15   0  552.85   24.51
   1  15   0  568.66   21.04
   1  15   0  557.73   20.06
   1  15   0  548.43   19.93
  -1 -15   0  589.59   21.23
   1  15   0  581.32   24.58
  -3 -15   0  647.81   31.02
   3  15   0  652.18   28.70
   3  15   0  718.62   24.81
  -3 -15   0  650.70   31.22
   3  15   0  724.69   30.51
  -3 -15   0  723.19   25.92
  -3 -15   0  696.47   27.58
  -3 -15   0  714.75   31.84
  -3 -15   0  696.52   25.79
   3  15   0  687.99   25.54
  -3 -15   0  664.01   29.60
   3  15   0  670.58   30.48
  -3 -15   0  769.07   28.12
   3  15   0  674.51   25.97
   3  15   0  757.06   30.88
   3  15   0  671.68   25.43
  -3 -15   0  707.95   28.87
   3  15   0  682.26   24.52
  -3 -15   0  642.67   24.81
   3  15   0  710.92   27.15
   3  15   0  690.85   30.57
   3  15   0  750.81   27.38
  -3 -15   0  592.78   30.25
   5  15   0  381.01   17.26
  -5 -15   0  439.58   19.70
  -5 -15   0  394.78   18.25
   5  15   0  379.92   16.12
   5  15   0  405.65   20.42
   5  15   0  409.72   18.03
  -5 -15   0  377.48   16.19
  -5 -15   0  354.01   20.02
  -5 -15   0  400.60   16.45
   5  15   0  387.24   18.94
  -5 -15   0  376.15   19.02
   7  15   0  507.64   23.92
  -7 -15   0  460.82   24.59
  -7 -15   0  521.10   23.60
   7  15   0  469.71   21.45
   7  15   0  515.53   25.06
  -7 -15   0  484.12   22.98
   7  15   0  493.88   19.96
  -7 -15   0  495.53   22.02
  -7 -15   0  470.69   19.60
  -9 -15   0  127.77    9.23
  -9 -15   0  126.97   10.12
  -9 -15   0  142.02   11.99
   9  15   0  129.72   11.86
   9  15   0  142.87    9.60
   9  15   0  151.51   11.66
  -9 -15   0  144.47    9.17
   9  15   0  145.38   10.84
 -11 -15   0  131.43    9.94
  11  15   0  131.53    9.93
  11  15   0  109.84   11.87
 -11 -15   0  119.80   12.13
  11  15   0  137.41   11.52
  11  15   0  135.56   11.87
  11  15   0  133.55   12.10
  10 -16   0  130.57    8.33
 -10  16   0  119.31   10.37
  -8  16   0  190.61   11.98
   8 -16   0  176.10   11.46
   8 -16   0  174.59    9.86
  -8  16   0  191.76    7.49
  -8  16   0  182.50    7.81
  -6  16   0  471.20   20.32
   6 -16   0  452.17   21.39
   6 -16   0  471.67   18.54
   6 -16   0  456.68   16.75
  -6  16   0  460.40   16.66
  -6  16   0  451.79   16.01
   6 -16   0  430.45   19.08
   6 -16   0  445.84   20.56
   4 -16   0  536.48   24.25
   4 -16   0  521.08   22.47
  -4  16   0  543.05   19.06
  -4  16   0  557.57   22.27
   4 -16   0  562.72   21.73
   4 -16   0  528.51   19.58
  -4  16   0  536.69   21.70
   4 -16   0  565.19   23.31
  -4  16   0  563.50   22.77
  -4  16   0  552.94   19.74
   4 -16   0  529.12   24.78
   4 -16   0  541.61   21.50
  -2  16   0  819.98   32.23
  -2  16   0  895.89   31.53
  -2  16   0  871.86   34.99
   2 -16   0  854.82   33.41
  -2  16   0  890.99   30.72
   2 -16   0  825.95   31.86
  -2  16   0  833.48   32.27
  -2  16   0  918.42   27.64
  -2  16   0  845.15   29.51
  -2  16   0  851.19   31.55
  -2  16   0  898.65   30.59
   2 -16   0  829.88   36.76
   2 -16   0  844.08   34.58
   2 -16   0  760.60   35.40
   2 -16   0  854.41   29.22
   2 -16   0  881.21   32.07
   2 -16   0  833.20   36.41
   0 -16   0 1061.49   44.59
   0 -16   0 1013.59   45.29
   0  16   0 1038.66   43.70
   0  16   0 1021.71   41.18
   0 -16   0 1144.70   38.96
   0  16   0 1108.70   43.39
   0  16   0 1080.90   35.30
   0  16   0  985.82   43.55
   0 -16   0 1094.74   36.38
   0  16   0 1065.58   41.39
   0  16   0 1077.93   36.90
   0  16   0 1093.07   38.73
   0 -16   0 1122.92   37.02
   0 -16   0 1108.72   39.87
   0  16   0 1072.64   41.35
   0  16   0 1104.66   38.89
   0 -16   0 1089.51   39.73
   0 -16   0 1021.64   45.62
   0  16   0 1103.52   43.39
   0 -16   0 1070.99   43.13
   0 -16   0 1121.67   41.68
   0  16   0 1123.12   37.07
   0  16   0 1105.91   37.77
   0  16   0 1061.38   41.33
   2  16   0  877.70   36.53
   2  16   0  862.45   32.51
  -2 -16   0  873.78   34.73
   2  16   0  820.25   34.56
   2  16   0  878.85   36.68
   2  16   0  830.84   36.61
  -2 -16   0  863.05   38.29
   2  16   0  855.43   29.84
   2  16   0  852.66   29.57
   2  16   0  847.10   32.46
  -2 -16   0  856.03   30.88
  -2 -16   0  859.72   35.95
  -2 -16   0  850.61   33.19
   2  16   0  915.67   30.98
   2  16   0  828.92   34.64
   2  16   0  863.44   32.47
   2  16   0  887.27   30.87
  -2 -16   0  847.08   37.33
  -2 -16   0  869.14   30.32
   2  16   0  825.81   36.60
  -2 -16   0  942.43   33.57
  -2 -16   0  868.32   38.08
  -2 -16   0  900.25   31.12
  -4 -16   0  538.69   21.39
   4  16   0  571.87   26.31
  -4 -16   0  545.44   25.47
   4  16   0  561.39   25.99
   4  16   0  575.79   23.39
   4  16   0  537.35   20.97
  -4 -16   0  570.69   27.07
   4  16   0  556.52   22.40
   4  16   0  552.97   26.33
   4  16   0  568.05   24.86
  -4 -16   0  577.24   25.01
  -4 -16   0  562.64   23.89
   6  16   0  468.51   18.89
   6  16   0  461.12   22.28
  -6 -16   0  462.85   19.02
  -6 -16   0  500.92   22.65
   6  16   0  444.54   20.18
  -6 -16   0  444.43   23.87
   6  16   0  432.75   23.12
  -6 -16   0  453.36   22.33
  -6 -16   0  478.16   21.37
   6  16   0  485.45   21.15
  -6 -16   0  464.06   19.17
  -8 -16   0  199.70   14.50
   8  16   0  197.93   11.17
   8  16   0  192.95   12.97
   8  16   0  185.73   12.19
  -8 -16   0  186.88   12.67
  -8 -16   0  194.21   11.08
  -8 -16   0  202.82   11.62
   8  16   0  192.03   13.76
  10  16   0  134.40   11.22
  10  16   0  145.36   10.18
  10  16   0  150.90   12.07
  10  16   0  148.36   12.30
  10  16   0  139.78   12.63
 -10 -16   0  126.01    9.43
 -10 -16   0  137.46   12.51
 -10 -16   0  128.38   10.72
  -9  17   0  319.48   17.24
   9 -17   0  332.14   15.27
   7 -17   0  464.68   19.98
  -7  17   0  487.50   17.11
  -7  17   0  498.96   21.52
   7 -17   0  479.78   22.59
   7 -17   0  434.49   21.39
  -5  17   0  862.25   32.73
  -5  17   0  871.03   32.54
   5 -17   0  818.43   35.49
   5 -17   0  802.37   32.58
   5 -17   0  861.48   31.48
  -5  17   0  834.37   28.63
  -5  17   0  852.11   31.85
   5 -17   0  841.88   28.67
   5 -17   0  778.71   35.93
   3 -17   0 1126.56   43.81
  -3  17   0 1105.73   37.19
   3 -17   0 1145.09   40.34
  -3  17   0 1056.47   39.85
  -3  17   0 1130.76   43.88
   3 -17   0 1036.99   45.87
   3 -17   0 1108.20   46.62
   3 -17   0 1083.65   40.16
  -3  17   0 1140.51   40.31
  -3  17   0 1117.04   38.20
   3 -17   0 1068.25   41.95
   3 -17   0 1121.95   36.92
  -1  17   0 1102.65   43.30
  -1  17   0 1200.48   40.69
   1 -17   0 1169.88   45.69
  -1  17   0 1066.77   45.93
  -1  17   0 1231.88   41.04
  -1  17   0 1215.54   37.15
   1 -17   0 1098.45   48.02
  -1  17   0 1151.38   45.59
   1 -17   0 1160.30   47.26
  -1  17   0 1195.37   43.19
  -1  17   0 1195.91   40.76
   1 -17   0 1075.86   43.65
   1 -17   0 1092.91   38.25
   1 -17   0 1060.65   41.66
   1 -17   0 1102.32   48.35
  -1  17   0 1189.85   39.11
  -1  17   0 1205.25   39.17
  -1  17   0 1131.44   41.30
  -1  17   0 1181.61   43.51
   1 -17   0 1110.93   41.86
  -1 -17   0 1113.49   47.43
  -1 -17   0 1132.23   42.24
  -1 -17   0 1159.45   46.18
   1  17   0 1152.44   41.51
   1  17   0 1142.14   46.46
  -1 -17   0 1223.99   40.75
  -1 -17   0 1180.28   38.85
   1  17   0 1065.44   44.00
   1  17   0 1147.82   39.28
   1  17   0 1051.32   44.06
   1  17   0 1134.68   46.84
   1  17   0 1188.00   46.64
   1  17   0 1063.07   46.67
   1  17   0 1153.08   44.25
  -1 -17   0 1145.11   48.87
  -1 -17   0 1175.23   48.78
   1  17   0 1120.19   37.65
  -1 -17   0 1160.89   44.30
  -1 -17   0 1207.82   42.63
   1  17   0 1141.10   39.25
   3  17   0 1058.62   43.43
  -3 -17   0 1117.74   46.84
  -3 -17   0 1095.38   43.30
  -3 -17   0 1123.35   41.59
   3  17   0 1139.91   40.95
   3  17   0 1177.49   46.40
   3  17   0 1149.77   46.38
   3  17   0 1157.82   38.75
   3  17   0 1071.03   37.03
   3  17   0 1058.37   45.87
  -3 -17   0 1069.54   44.93
   3  17   0 1011.35   43.42
  -3 -17   0 1077.71   37.79
  -3 -17   0 1063.13   41.30
  -5 -17   0  825.45   36.53
  -5 -17   0  824.87   30.78
   5  17   0  919.55   33.96
   5  17   0  840.95   30.36
   5  17   0  849.49   35.93
   5  17   0  847.23   37.77
  -5 -17   0  838.14   38.39
  -5 -17   0  883.56   35.72
  -5 -17   0  814.09   30.72
  -5 -17   0  871.36   34.26
   5  17   0  849.71   32.53
   7  17   0  474.01   21.86
   7  17   0  464.89   20.08
  -7 -17   0  509.55   24.36
  -7 -17   0  495.22   20.52
  -7 -17   0  551.70   24.58
   7  17   0  499.83   25.59
   7  17   0  489.98   24.02
  -7 -17   0  482.77   26.02
   9  17   0  349.49   18.37
   9  17   0  364.17   19.78
  -9 -17   0  359.76   16.40
  -9 -17   0  330.62   20.85
  -9 -17   0  350.18   18.94
   9  17   0  333.97   19.46
   9  17   0  345.74   20.83
   9  17   0  350.67   16.62
  10 -18   0    7.04    4.14
 -10  18   0   10.54    4.87
  -8  18   0   34.27    5.86
  -8  18   0   24.31    2.92
   8 -18   0   26.87    4.85
   6 -18   0   56.63    6.14
  -6  18   0   40.78    4.01
   6 -18   0   51.09    6.62
  -6  18   0   45.81    5.87
   6 -18   0   43.02    4.73
   6 -18   0   47.90    5.85
   4 -18   0   99.83    6.98
   4 -18   0   91.82    7.86
   4 -18   0   94.06    7.31
  -4  18   0  113.67    6.44
  -4  18   0   97.37    6.60
   4 -18   0   85.18    8.46
  -4  18   0  100.74    7.48
  -4  18   0   96.42    7.69
   4 -18   0   99.45    8.10
  -2  18   0   97.88    5.86
  -2  18   0  114.92    5.21
  -2  18   0   97.92    5.81
   2 -18   0  102.51    8.37
   2 -18   0  111.49    7.19
   2 -18   0  100.64    8.35
   2 -18   0  114.14    8.04
  -2  18   0   95.69    6.98
   2 -18   0  104.27    8.97
   2 -18   0   92.46    7.39
   2 -18   0  112.40    8.37
  -2  18   0  105.77    7.29
  -2  18   0   98.84    6.51
  -2  18   0   92.85    7.25
  -2  18   0  103.27    6.20
   2 -18   0   90.63    8.31
   0  18   0  169.82    9.60
   0  18   0  191.76   10.09
   0  18   0  179.43    9.29
   0 -18   0  174.95    9.59
   0 -18   0  168.17   11.97
   0 -18   0  183.84   11.96
   0 -18   0  174.58   10.46
   0  18   0  173.22   11.06
   0 -18   0  179.88   11.38
   0  18   0  181.04    9.89
   0  18   0  190.02    9.57
   0  18   0  164.39    9.03
   0  18   0  174.64    8.49
   0  18   0  175.21    8.30
   0 -18   0  174.10   11.23
   0 -18   0  185.21   12.17
   0  18   0  176.62    9.68
   0  18   0  183.01    9.58
   0 -18   0  212.71   11.19
   0  18   0  175.84    9.61
  -2 -18   0  100.98    9.67
   2  18   0   97.98    6.43
   2  18   0   90.10    8.34
  -2 -18   0   99.52    8.22
  -2 -18   0  101.33    8.87
   2  18   0  102.13    7.42
   2  18   0  105.39    7.95
  -2 -18   0   98.13    9.05
   2  18   0   99.67    7.67
   2  18   0  101.33    7.30
   2  18   0   93.38    7.28
  -2 -18   0   95.79    7.60
  -2 -18   0  119.25    8.80
   2  18   0   95.33    7.61
   2  18   0   98.92    7.24
   4  18   0   98.72    7.85
  -4 -18   0  104.13   10.20
   4  18   0   86.49    7.48
   4  18   0  100.70    9.06
  -4 -18   0   93.46    7.82
  -4 -18   0  105.57    9.52
   4  18   0   95.83    6.79
  -4 -18   0   91.43    9.14
   6  18   0   51.89    7.14
  -6 -18   0   52.67    7.66
   6  18   0   46.11    5.97
   6  18   0   40.59    5.56
  -6 -18   0   37.46    5.89
   6  18   0   36.99    4.97
  -6 -18   0   42.23    6.12
  -6 -18   0   53.54    8.08
  -6 -18   0   48.50    7.08
  -8 -18   0   15.29    5.94
  -8 -18   0   21.91    6.94
   8  18   0   33.09    6.64
   8  18   0   20.64    5.32
   8  18   0   21.46    4.68
   8  18   0   18.80    5.11
  -8 -18   0   32.36    5.85
 -10 -18   0    8.14    6.28
  10  18   0   17.84    5.66
  10  18   0   21.19    6.19
 -10 -18   0   13.64    5.21
 -10 -18   0    6.94    5.42
  10  18   0   21.30    6.66
  10  18   0   18.05    4.86
  -9  19   0  327.35   17.40
   9 -19   0  315.85   15.50
   7 -19   0  339.14   18.32
  -7  19   0  346.04   17.17
  -7  19   0  350.36   13.35
   7 -19   0  324.01   16.26
   5 -19   0  650.06   30.22
  -5  19   0  663.33   26.59
  -5  19   0  685.32   26.45
  -5  19   0  652.37   26.68
   5 -19   0  651.46   23.84
  -5  19   0  658.47   23.56
   5 -19   0  655.23   29.77
   5 -19   0  637.95   27.06
  -3  19   0  828.83   31.57
   3 -19   0  784.73   32.91
   3 -19   0  806.00   36.62
   3 -19   0  848.42   34.62
   3 -19   0  819.05   28.97
   3 -19   0  757.26   35.96
  -3  19   0  828.91   33.91
  -3  19   0  871.55   29.46
  -3  19   0  841.57   29.18
  -3  19   0  862.60   31.40
  -1  19   0  891.98   31.12
   1 -19   0  812.80   33.98
   1 -19   0  822.31   37.79
  -1  19   0  885.69   32.30
   1 -19   0  863.57   29.97
   1 -19   0  863.46   37.65
  -1  19   0  804.29   35.41
  -1  19   0  764.69   32.64
   1 -19   0  812.01   36.60
  -1  19   0  870.58   30.28
   1 -19   0  900.42   33.04
  -1  19   0  825.68   32.87
  -1  19   0  861.17   32.15
  -1  19   0  831.91   30.12
  -1  19   0  869.24   28.11
   1 -19   0  871.75   35.76
   1  19   0  880.10   31.01
   1  19   0  821.04   33.97
   1  19   0  892.78   31.17
   1  19   0  834.15   36.04
   1  19   0  829.22   36.53
  -1 -19   0  865.06   36.40
   1  19   0  821.96   34.15
  -1 -19   0  867.48   33.54
  -1 -19   0  867.57   37.75
  -1 -19   0  857.07   30.54
   1  19   0  902.14   32.57
  -1 -19   0  815.17   34.66
   1  19   0  872.98   29.30
   1  19   0  841.90   33.99
  -3 -19   0  816.74   33.83
   3  19   0  787.82   33.44
   3  19   0  815.92   28.60
  -3 -19   0  811.40   29.64
  -3 -19   0  722.92   35.95
   3  19   0  878.33   32.02
  -3 -19   0  790.96   35.15
   3  19   0  826.35   35.85
   3  19   0  812.10   33.75
   5  19   0  661.25   24.39
  -5 -19   0  664.43   28.87
   5  19   0  654.12   28.57
   5  19   0  667.81   30.67
  -5 -19   0  624.66   24.98
  -5 -19   0  650.53   25.16
  -5 -19   0  621.00   29.53
  -5 -19   0  565.48   30.39
   7  19   0  362.26   16.31
  -7 -19   0  338.55   19.69
   7  19   0  355.06   20.63
  -7 -19   0  369.17   17.01
  -7 -19   0  364.35   21.73
  -7 -19   0  379.44   19.87
   7  19   0  327.23   18.71
   9  19   0  351.53   19.94
   9  19   0  380.84   20.39
   9  19   0  321.69   16.50
  -9 -19   0  320.96   21.50
  -9 -19   0  356.06   17.20
   9  19   0  354.37   21.31
  -9 -19   0  347.21   19.90
   8 -20   0   53.89    6.44
  -8  20   0   45.24    6.61
   6 -20   0   55.62    7.34
   6 -20   0   60.85    6.70
  -6  20   0   55.64    4.71
   6 -20   0   66.18    7.44
  -6  20   0   56.49    6.49
  -4  20   0   19.08    3.44
   4 -20   0   22.26    5.00
   4 -20   0   19.54    4.23
   4 -20   0   26.53    5.82
  -4  20   0   18.95    4.29
  -4  20   0   26.06    3.63
  -4  20   0   23.09    4.59
   4 -20   0   17.49    4.85
   2 -20   0   13.41    4.71
   2 -20   0   14.32    4.68
  -2  20   0    9.88    3.23
  -2  20   0   15.03    3.82
  -2  20   0   12.80    2.46
  -2  20   0   13.25    3.41
  -2  20   0    8.91    3.26
   2 -20   0   11.85    4.03
  -2  20   0   16.37    2.82
   2 -20   0   17.23    4.99
   0  20   0   14.57    2.83
   0  20   0   14.58    3.05
   0 -20   0   15.86    5.13
   0  20   0   17.89    3.77
   0  20   0   16.96    3.63
   0 -20   0   11.81    4.77
   0 -20   0   11.49    4.15
   0  20   0   17.41    3.72
   0  20   0   17.76    2.97
   0 -20   0   13.43    4.50
   0  20   0   12.85    3.26
   0  20   0    8.58    3.53
   0 -20   0    9.68    4.84
   0  20   0   17.78    3.96
   2  20   0   10.08    4.17
  -2 -20   0    9.66    5.02
   2  20   0   13.27    3.08
  -2 -20   0   12.08    5.02
  -2 -20   0    9.02    5.25
   2  20   0   12.25    3.63
   2  20   0   13.43    3.79
   2  20   0   12.62    3.36
   2  20   0   16.21    3.46
  -2 -20   0    9.04    4.08
   4  20   0   19.76    4.30
  -4 -20   0   19.42    6.39
  -4 -20   0   16.71    4.87
   4  20   0   27.51    4.84
   4  20   0   20.74    4.37
   4  20   0   14.82    4.97
  -4 -20   0   17.84    5.72
  -4 -20   0   21.24    5.99
   4  20   0   25.24    4.03
   4  20   0   16.60    4.64
  -6 -20   0   55.28    6.97
   6  20   0   57.93    7.87
  -6 -20   0   53.46    8.22
  -6 -20   0   62.77    7.27
   6  20   0   62.51    6.09
  -6 -20   0   60.77    8.45
   6  20   0   65.74    7.41
   6  20   0   57.03    6.74
  -6 -20   0   54.53    8.36
   8  20   0   56.93    6.37
   8  20   0   53.35    7.19
  -8 -20   0   36.65    8.35
  -8 -20   0   47.29    7.21
   8  20   0   47.55    6.92
  -8 -20   0   48.58    7.95
   8  20   0   65.62    8.71
   7 -21   0  268.63   14.55
  -7  21   0  262.22   14.61
   5 -21   0  230.49   13.18
  -5  21   0  225.87   10.87
   5 -21   0  253.43   11.96
  -5  21   0  214.89   10.53
   5 -21   0  239.06   14.43
  -5  21   0  226.07   12.71
  -3  21   0  350.14   15.97
  -3  21   0  356.44   14.98
  -3  21   0  363.30   16.73
   3 -21   0  361.65   15.39
   3 -21   0  340.32   17.37
  -3  21   0  353.07   16.91
  -1  21   0  337.61   14.94
  -1  21   0  325.34   16.91
  -1  21   0  314.55   14.72
  -1  21   0  350.73   15.91
   1 -21   0  337.40   17.21
  -1  21   0  370.82   13.75
  -1  21   0  348.42   14.45
   1 -21   0  341.99   14.97
   1 -21   0  300.13   17.28
  -1  21   0  355.99   14.98
   1 -21   0  297.42   17.95
   1  21   0  320.80   17.36
   1  21   0  312.86   14.95
   1  21   0  321.42   13.29
   1  21   0  319.34   15.40
   1  21   0  320.10   16.00
   1  21   0  294.59   15.31
  -1 -21   0  350.15   18.93
  -1 -21   0  357.42   15.32
  -1 -21   0  336.56   17.25
  -1 -21   0  341.00   18.06
   3  21   0  350.12   14.84
   3  21   0  356.82   17.70
  -3 -21   0  374.18   18.76
  -3 -21   0  365.56   19.74
  -3 -21   0  338.64   20.14
   3  21   0  344.46   18.95
   3  21   0  350.38   17.10
  -3 -21   0  337.79   16.11
   3  21   0  341.81   17.06
  -5 -21   0  238.56   13.10
   5  21   0  243.98   14.47
   5  21   0  232.81   15.02
  -5 -21   0  209.35   16.03
   5  21   0  213.76   13.32
  -5 -21   0  228.63   13.20
   5  21   0  219.46   11.56
  -5 -21   0  215.65   14.53
   5  21   0  232.49   13.59
  -5 -21   0  233.47   15.32
   7  21   0  291.10   18.13
  -7 -21   0  286.13   18.20
   7  21   0  268.84   16.13
  -7 -21   0  280.39   19.20
   7  21   0  267.03   13.84
  -7 -21   0  268.49   14.97
   7  21   0  277.33   16.23
  -8  22   0   32.41    5.97
  -6  22   0   56.53    6.69
   6 -22   0   60.05    7.31
  -6  22   0   69.37    5.45
  -4  22   0   53.20    5.29
  -4  22   0   42.91    4.73
   4 -22   0   33.34    5.35
  -4  22   0   53.14    5.85
   4 -22   0   46.04    6.53
  -2  22   0   45.43    4.97
  -2  22   0   40.01    4.87
  -2  22   0   47.64    4.15
   2 -22   0   46.68    5.82
  -2  22   0   43.92    5.43
  -2  22   0   39.75    3.67
   2 -22   0   46.33    6.80
   0 -22   0   91.18    7.89
   0 -22   0   88.52   10.01
   0 -22   0   89.68    8.95
   0  22   0   83.82    6.02
   0  22   0   82.74    6.55
   0  22   0  101.79    6.00
   0  22   0  106.34    6.14
   0 -22   0   96.63    9.24
   0  22   0   87.65    7.85
   2  22   0   45.95    4.97
  -2 -22   0   41.96    6.98
   2  22   0   43.92    6.21
   2  22   0   41.68    5.45
  -2 -22   0   36.24    6.84
   2  22   0   40.45    4.45
  -2 -22   0   36.99    7.32
  -2 -22   0   37.18    5.83
   2  22   0   40.61    5.34
  -4 -22   0   49.29    7.90
  -4 -22   0   57.16    8.64
   4  22   0   43.29    5.06
   4  22   0   47.94    6.43
   4  22   0   36.81    5.28
   4  22   0   35.11    5.25
   4  22   0   40.83    6.39
  -4 -22   0   50.75    7.62
  -4 -22   0   47.51    6.66
  -6 -22   0   61.01    9.59
   6  22   0   68.40    6.62
   6  22   0   71.14    7.53
   6  22   0   68.36    8.47
  -6 -22   0   75.67    9.52
  -6 -22   0   68.33    8.00
  -6 -22   0   60.27    8.83
   6  22   0   69.07    7.61
  -6 -22   0   56.78    7.51
   8  22   0   33.51    6.21
   8  22   0   43.18    7.85
  -8 -22   0   31.05    8.18
  -8 -22   0   21.66    6.60
  -8 -22   0   39.21    9.12
   8  22   0   41.35    6.49
  -7  23   0   86.41    8.69
   5 -23   0   66.45    7.66
  -5  23   0   53.40    5.22
  -5  23   0   63.40    6.66
  -3  23   0  124.95    8.42
  -3  23   0  113.45    8.24
  -3  23   0  121.73    7.87
   3 -23   0   90.70    9.13
   3 -23   0  126.86    8.90
  -1  23   0   63.45    5.43
   1 -23   0   61.86    6.69
   1 -23   0   52.44    7.30
   1 -23   0   56.23    7.42
  -1  23   0   60.18    5.02
  -1  23   0   58.39    6.61
   1  23   0   56.84    6.87
   1  23   0   63.76    6.14
   1  23   0   59.17    5.10
   1  23   0   61.97    5.75
  -1 -23   0   60.20    7.75
  -1 -23   0   63.85    6.86
  -1 -23   0   42.55    7.67
   1  23   0   60.45    5.31
  -1 -23   0   73.72    8.27
  -3 -23   0  107.88   11.38
  -3 -23   0  120.45   10.82
   3  23   0  114.74    7.55
   3  23   0  115.11    8.34
  -3 -23   0  113.64   10.83
   3  23   0  103.07    9.71
  -3 -23   0  109.70    9.10
   3  23   0  108.82    8.84
  -5 -23   0   48.54    7.09
   5  23   0   57.82    6.61
   5  23   0   57.68    6.55
  -5 -23   0   67.22    9.56
  -5 -23   0   50.81    8.46
  -5 -23   0   53.21    7.30
   5  23   0   58.97    7.87
   5  23   0   61.24    6.06
  -5 -23   0   69.84    9.06
   7  23   0  102.88    8.16
   7  23   0   93.15   10.29
  -7 -23   0   95.79   10.94
  -7 -23   0   82.31   11.38
  -7 -23   0   84.60    9.09
   7  23   0   90.80    9.06
   7  23   0   88.57    8.88
  -6  24   0    2.37    3.83
  -4  24   0   20.38    3.80
  -4  24   0   26.10    4.85
  -4  24   0   20.04    4.05
   4 -24   0   15.78    5.76
   4 -24   0   17.12    5.05
   2 -24   0    3.08    4.23
   2 -24   0   -0.63    4.76
  -2  24   0    5.21    3.33
   0  24   0   40.39    4.66
   0  24   0   40.01    5.85
   0 -24   0   26.74    6.41
   0 -24   0   47.71    7.54
   0 -24   0   41.30    6.01
  -2 -24   0    9.28    5.85
  -2 -24   0    1.29    5.71
   2  24   0   -2.21    2.34
  -2 -24   0    0.38    5.72
   2  24   0    2.10    2.61
   2  24   0    1.25    2.88
  -2 -24   0    4.89    4.64
   2  24   0   -0.37    3.61
   2  24   0    1.66    3.22
  -4 -24   0   20.44    6.99
   4  24   0   17.70    5.13
  -4 -24   0   19.42    5.72
   4  24   0   14.26    3.85
  -4 -24   0   36.18    7.41
   4  24   0   21.03    4.38
  -4 -24   0   24.64    7.44
   4  24   0   17.71    5.38
   6  24   0    3.23    3.54
  -6 -24   0   -5.32    4.92
  -6 -24   0   14.01    7.01
  -6 -24   0    3.13    6.60
   6  24   0    3.39    3.77
  -6 -24   0   -4.39    5.89
   6  24   0   -5.16    4.41
  -5  25   0   70.66    7.27
   3 -25   0   36.46    6.14
  -3  25   0   34.94    4.87
  -1  25   0   32.43    3.65
   1 -25   0   29.20    5.70
  -1  25   0   22.75    4.79
  -1  25   0   30.86    3.92
   1 -25   0   28.30    6.55
   1  25   0   25.96    3.89
  -1 -25   0   30.11    5.96
  -1 -25   0   36.60    7.24
   1  25   0   25.86    5.27
   1  25   0   31.61    4.66
  -1 -25   0   24.34    7.07
   1  25   0   32.00    3.76
  -3 -25   0   39.60    7.82
   3  25   0   41.24    5.05
  -3 -25   0   35.87    6.61
   3  25   0   34.65    5.61
  -3 -25   0   48.47    8.66
   3  25   0   49.89    7.00
  -3 -25   0   50.64    8.72
   3  25   0   50.77    5.15
   5  25   0   63.31    8.40
  -5 -25   0   47.64    9.15
  -5 -25   0   66.85   10.51
  -5 -25   0   69.35    9.69
   5  25   0   66.07    6.34
   5  25   0   70.47    7.52
  -2  26   0   11.13    4.00
   2 -26   0    9.50    5.07
   0  26   0   54.29    6.62
   0  26   0   44.39    4.84
   0 -26   0   46.05    6.77
   2  26   0    7.06    4.71
   2  26   0    9.00    3.89
   2  26   0   10.80    3.29
   2  26   0   12.87    3.65
  -2 -26   0    6.32    6.09
  -2 -26   0    5.85    5.21
  -1  27   0   48.75    4.53
   2  26  -1  212.46   14.17
  -2 -26   1  215.49   13.17
   2  26  -1  214.47   11.61
   2  26  -1  212.40   12.25
   2  26  -1  220.68   11.14
  -2 -26   1  209.95   15.44
   0  26  -1  186.07    9.70
   0 -26   1  203.98   12.04
   0  26  -1  177.49   11.98
  -2  26  -1  170.06   10.74
   2 -26   1  181.97   11.28
  -5 -25   1    9.89    6.92
   5  25  -1   10.24    4.87
   5  25  -1    6.12    3.53
   5  25  -1    4.65    3.72
   5  25  -1   11.50    5.02
  -5 -25   1    9.75    7.19
  -5 -25   1   10.94    6.60
  -3 -25   1    1.90    5.63
   3  25  -1    2.50    3.03
   3  25  -1   -0.20    3.44
   3  25  -1    2.75    2.93
   3  25  -1    2.36    3.97
  -3 -25   1   -1.92    4.82
  -3 -25   1    8.21    5.98
  -3 -25   1    5.70    6.02
   1  25  -1    1.14    2.17
  -1 -25   1    4.32    4.62
   1  25  -1   -5.18    3.15
   1  25  -1    3.17    2.94
  -1 -25   1    3.12    5.48
  -1 -25   1   -4.62    5.10
   1 -25   1   21.32    6.40
   1 -25   1   19.67    5.43
  -1  25  -1   34.34    3.67
  -1  25  -1   30.88    4.97
  -3  25  -1   13.50    3.59
   3 -25   1   16.61    5.11
  -5  25  -1   13.31    4.58
  -6 -24   1  206.48   13.64
   6  24  -1  192.69   11.31
   6  24  -1  202.82   14.91
  -6 -24   1  204.43   16.72
  -6 -24   1  208.01   16.30
   6  24  -1  213.44   13.05
  -6 -24   1  207.56   15.04
   4  24  -1  298.02   13.48
   4  24  -1  268.25   14.80
  -4 -24   1  282.30   17.33
   4  24  -1  291.85   17.58
  -4 -24   1  299.67   15.75
  -4 -24   1  292.35   15.45
  -4 -24   1  288.62   19.17
   4  24  -1  278.42   15.99
  -4 -24   1  296.12   18.44
  -2 -24   1  271.12   17.12
   2  24  -1  262.88   12.85
   2  24  -1  260.11   13.74
   2  24  -1  246.37   15.19
   2  24  -1  272.11   11.79
  -2 -24   1  263.12   13.92
   2  24  -1  231.21   13.31
  -2 -24   1  280.79   15.99
  -2 -24   1  237.74   16.91
   0  24  -1  147.54   10.29
   0 -24   1  160.77   10.06
   0 -24   1  145.51   11.43
   0 -24   1  120.20   11.05
   0  24  -1  142.06    8.23
   2 -24   1  253.91   14.89
   2 -24   1  259.63   13.25
  -2  24  -1  253.47   13.62
  -4  24  -1  103.93    8.39
   4 -24   1  102.68    9.46
  -4  24  -1  104.76    7.05
  -6  24  -1   59.68    7.17
   7  23  -1   21.96    6.31
   7  23  -1   17.54    4.97
  -7 -23   1   16.81    6.07
  -7 -23   1   17.19    7.41
   7  23  -1   19.40    4.44
  -7 -23   1   25.50    7.99
  -5 -23   1   79.97    9.51
  -5 -23   1   76.58    8.21
  -5 -23   1   72.16    9.49
   5  23  -1   84.35    6.91
   5  23  -1   73.60    8.26
  -5 -23   1   66.50    9.83
  -5 -23   1   87.17    8.62
   5  23  -1   68.73    7.22
   5  23  -1   75.11    8.87
   3  23  -1   86.36    7.14
   3  23  -1   84.79    6.56
  -3 -23   1   87.42    9.94
  -3 -23   1   80.35   10.00
  -3 -23   1  100.96    8.89
  -3 -23   1   95.89   10.00
   3  23  -1   78.94    8.53
   3  23  -1   87.31    7.84
  -1 -23   1  110.10    9.80
   1  23  -1   92.22    7.23
   1  23  -1   94.49    6.71
   1  23  -1   98.10    8.53
  -1 -23   1   92.49   10.16
  -1 -23   1   91.16    9.62
  -1 -23   1  114.66    8.80
   1  23  -1  106.40    6.62
  -1  23  -1   66.15    6.92
  -1  23  -1   70.25    5.27
  -1  23  -1   67.45    4.95
   1 -23   1   75.42    7.03
   1 -23   1   74.37    8.04
  -3  23  -1   83.77    7.32
   3 -23   1   96.04    8.84
   3 -23   1   84.43    7.68
  -3  23  -1   92.07    6.73
  -3  23  -1   92.10    6.95
  -5  23  -1   52.19    6.39
  -5  23  -1   48.29    4.65
   5 -23   1   46.86    6.75
  -7  23  -1   60.43    7.48
   8  22  -1  149.97   13.42
  -8 -22   1  139.98   14.62
  -8 -22   1  149.27   13.75
   8  22  -1  162.11   10.40
  -8 -22   1  144.67   11.70
   8  22  -1  159.31   12.00
   6  22  -1  149.02   12.50
  -6 -22   1  189.34   13.60
  -6 -22   1  167.02   11.54
  -6 -22   1  149.78   12.97
   6  22  -1  154.31    9.63
   6  22  -1  152.32   10.99
  -6 -22   1  155.90   14.14
   4  22  -1  181.72   12.07
   4  22  -1  189.21   13.12
   4  22  -1  188.22   10.03
  -4 -22   1  177.51   11.60
   4  22  -1  189.83   11.40
  -4 -22   1  199.55   11.97
  -4 -22   1  196.98   13.94
  -4 -22   1  196.29   13.45
  -4 -22   1  163.17   13.91
   2  22  -1  261.41   13.12
  -2 -22   1  280.48   13.79
  -2 -22   1  268.80   16.22
   2  22  -1  250.16   15.19
   2  22  -1  263.85   14.06
   2  22  -1  268.23   11.71
  -2 -22   1  262.70   15.23
   2  22  -1  263.94   13.83
  -2 -22   1  258.03   16.77
   0 -22   1  166.28   11.68
   0  22  -1  181.10    8.36
   0 -22   1  205.43   10.81
   0  22  -1  166.55    8.34
   0  22  -1  161.31   11.03
   0  22  -1  187.27    9.82
   0  22  -1  161.08    9.29
   0 -22   1  172.48   12.18
   2 -22   1  190.59   12.34
   2 -22   1  200.86   10.93
  -2  22  -1  190.48   11.27
  -2  22  -1  210.74   10.44
  -2  22  -1  207.54   10.79
  -4  22  -1  173.79    9.27
  -4  22  -1  181.21   10.84
   4 -22   1  168.81   11.37
   4 -22   1  177.78   10.08
  -4  22  -1  174.64    9.08
   6 -22   1  140.62   10.42
  -6  22  -1  145.41   10.36
  -7 -21   1   90.74    9.14
   7  21  -1  103.44   10.63
  -7 -21   1   96.01   11.04
  -7 -21   1  103.81   12.04
   7  21  -1   98.61    8.94
   7  21  -1  109.05    8.26
  -7 -21   1   94.38   10.32
  -5 -21   1  132.11    9.77
   5  21  -1  115.09    8.96
  -5 -21   1  127.99   11.46
  -5 -21   1  119.30    9.63
   5  21  -1  120.03    8.21
  -5 -21   1  140.02   12.57
   5  21  -1  130.97   10.96
  -5 -21   1  125.12   11.23
  -3 -21   1  168.11   12.33
  -3 -21   1  196.32   13.45
  -3 -21   1  168.81   13.53
   3  21  -1  190.65   12.67
   3  21  -1  208.00   11.20
   3  21  -1  161.13   11.01
  -3 -21   1  194.32   11.29
   3  21  -1  186.99    9.61
   1  21  -1   71.55    6.21
  -1 -21   1   83.44    8.47
   1  21  -1   76.29    5.53
   1  21  -1   91.11    6.05
  -1 -21   1   79.06    7.30
  -1 -21   1   74.72    8.26
  -1 -21   1   63.56    8.28
   1  21  -1   76.92    6.09
   1  21  -1   75.07    7.53
   1 -21   1  150.61    9.23
   1 -21   1  129.25   10.00
  -1  21  -1  143.98    8.61
   1 -21   1  124.89   10.37
  -1  21  -1  140.56    7.76
  -1  21  -1  148.81    8.30
  -1  21  -1  124.25    7.33
  -1  21  -1  157.21    8.74
  -1  21  -1  157.74    9.91
   3 -21   1  124.30    9.62
  -3  21  -1  129.54    8.54
  -3  21  -1  121.19    7.44
   3 -21   1  121.76    8.18
  -3  21  -1  120.12    7.95
   3 -21   1  130.20   10.10
   5 -21   1   29.74    5.35
   5 -21   1   34.87    6.00
  -5  21  -1   33.19    3.89
  -5  21  -1   29.91    5.17
   7 -21   1   81.56    8.34
  -7  21  -1   83.34    8.17
  -8 -20   1   56.47    7.41
  -8 -20   1   53.74    9.37
   8  20  -1   47.26    6.05
   8  20  -1   51.58    7.22
  -8 -20   1   60.60    8.77
   8  20  -1   53.71    6.97
   8  20  -1   35.35    7.35
   6  20  -1   98.95    8.73
  -6 -20   1  105.12   11.44
   6  20  -1  104.99   10.06
   6  20  -1   96.19    8.68
  -6 -20   1  123.28   10.87
  -6 -20   1  107.70    9.10
   6  20  -1   98.91    7.60
  -6 -20   1  102.32   10.38
  -4 -20   1  270.62   16.36
  -4 -20   1  261.89   15.68
   4  20  -1  275.89   12.62
   4  20  -1  256.65   14.22
   4  20  -1  272.12   14.42
  -4 -20   1  283.97   17.56
  -4 -20   1  262.98   13.72
   4  20  -1  266.76   16.12
   4  20  -1  272.85   15.02
   4  20  -1  294.34   14.52
  -2 -20   1  306.92   16.92
  -2 -20   1  296.35   17.44
  -2 -20   1  296.60   13.95
   2  20  -1  279.65   14.58
  -2 -20   1  271.81   15.65
   2  20  -1  290.75   15.13
   2  20  -1  287.40   14.04
   2  20  -1  292.19   16.06
   2  20  -1  298.37   12.50
   0 -20   1  613.61   27.33
   0  20  -1  576.82   24.89
   0  20  -1  631.16   21.01
   0  20  -1  594.65   22.87
   0 -20   1  571.13   25.71
   0  20  -1  606.06   23.75
   0  20  -1  617.47   22.97
   0  20  -1  596.68   24.53
   0  20  -1  590.47   26.66
   0 -20   1  613.79   28.19
   0  20  -1  556.40   24.23
   0 -20   1  598.33   22.75
   0  20  -1  604.04   24.51
   2 -20   1  453.11   22.50
   2 -20   1  454.25   17.98
  -2  20  -1  457.72   18.72
   2 -20   1  426.08   20.24
  -2  20  -1  461.56   19.70
   2 -20   1  447.20   21.43
   2 -20   1  462.15   22.80
  -2  20  -1  447.68   20.49
  -2  20  -1  451.55   17.81
   4 -20   1  363.10   14.82
  -4  20  -1  352.25   14.22
   4 -20   1  344.61   16.70
  -4  20  -1  345.35   15.41
  -4  20  -1  353.25   16.32
   4 -20   1  363.77   18.83
   4 -20   1  329.01   17.96
  -6  20  -1  395.02   15.21
   6 -20   1  385.14   18.39
  -6  20  -1  427.07   19.29
   6 -20   1  411.72   20.69
  -8  20  -1  299.30   16.01
   8 -20   1  269.23   14.12
   9  19  -1   29.53    6.04
  -9 -19   1   24.34    5.87
  -9 -19   1   21.21    7.51
  -9 -19   1   39.00    7.45
   9  19  -1   35.21    6.58
   9  19  -1   26.37    5.12
   9  19  -1   27.60    7.05
   7  19  -1   49.86    6.61
  -7 -19   1   48.60    7.60
  -7 -19   1   36.66    7.91
  -7 -19   1   44.28    6.52
  -7 -19   1   47.59    7.77
   7  19  -1   47.80    7.42
   7  19  -1   50.20    5.77
   7  19  -1   49.26    6.56
  -5 -19   1   97.76    9.77
   5  19  -1  113.42    8.70
   5  19  -1  116.51    7.67
  -5 -19   1  104.99    8.62
  -5 -19   1  100.16    9.91
  -5 -19   1   90.88    9.97
   5  19  -1  107.50    8.57
   5  19  -1  100.55    9.71
   5  19  -1  118.35    8.92
  -5 -19   1  101.91    8.46
   3  19  -1   70.02    7.10
   3  19  -1   71.34    7.06
   3  19  -1   77.02    6.01
   3  19  -1   69.52    6.37
   3  19  -1   68.26    6.46
  -3 -19   1   78.66    8.58
  -3 -19   1   78.19    8.46
   3  19  -1   80.09    6.84
   3  19  -1   67.25    7.56
  -3 -19   1   83.11    9.26
  -3 -19   1   87.80    7.52
  -1 -19   1   58.08    7.37
   1  19  -1   59.97    5.69
   1  19  -1   57.26    5.46
  -1 -19   1   56.88    5.91
  -1 -19   1   62.85    7.09
  -1 -19   1   60.62    6.97
  -1 -19   1   62.39    6.63
   1  19  -1   56.02    6.57
   1  19  -1   65.18    6.20
   1  19  -1   58.62    5.06
   1  19  -1   66.33    5.14
   1  19  -1   62.35    5.99
  -1  19  -1   68.76    6.13
   1 -19   1   68.84    7.48
  -1  19  -1   66.20    4.91
   1 -19   1   59.07    7.08
  -1  19  -1   71.02    5.52
  -1  19  -1   59.58    5.71
   1 -19   1   70.91    6.80
   1 -19   1   67.20    7.55
  -1  19  -1   69.87    5.75
   1 -19   1   66.58    7.63
  -1  19  -1   67.56    5.24
  -1  19  -1   63.43    4.32
  -1  19  -1   59.15    6.19
   1 -19   1   68.37    7.35
   1 -19   1   58.70    5.72
   3 -19   1   31.87    5.74
  -3  19  -1   42.67    4.33
   3 -19   1   38.89    4.70
  -3  19  -1   42.36    4.80
   3 -19   1   26.36    5.10
   3 -19   1   34.59    5.59
  -3  19  -1   44.24    5.50
  -3  19  -1   41.29    4.87
   5 -19   1   41.25    4.84
   5 -19   1   47.23    5.84
   5 -19   1   44.42    6.06
   5 -19   1   41.74    5.60
  -5  19  -1   48.07    5.72
  -5  19  -1   46.70    4.29
  -7  19  -1   36.05    3.41
   7 -19   1   28.13    5.08
  -7  19  -1   28.44    5.41
   9 -19   1   21.15    4.79
  -9  19  -1   22.30    5.46
  10  18  -1   22.48    4.97
 -10 -18   1   23.63    6.40
  10  18  -1   19.02    6.52
 -10 -18   1   24.78    7.52
 -10 -18   1   20.00    5.54
  10  18  -1   24.68    5.98
   8  18  -1   43.36    6.34
  -8 -18   1   35.54    7.75
   8  18  -1   50.96    7.66
  -8 -18   1   40.15    6.90
  -8 -18   1   39.72    6.06
   8  18  -1   43.11    5.65
   8  18  -1   45.25    6.51
   6  18  -1  238.14   14.00
   6  18  -1  209.65   11.54
  -6 -18   1  227.49   12.66
   6  18  -1  235.23   15.24
  -6 -18   1  252.81   14.90
  -6 -18   1  254.46   15.32
  -6 -18   1  254.11   16.47
   6  18  -1  222.19   13.58
   4  18  -1  281.23   16.16
   4  18  -1  287.34   12.81
  -4 -18   1  283.93   15.68
   4  18  -1  290.31   14.83
  -4 -18   1  287.96   13.77
   4  18  -1  287.02   14.33
  -4 -18   1  282.60   17.18
   4  18  -1  265.29   14.60
  -4 -18   1  275.75   16.00
   2  18  -1  641.57   27.48
   2  18  -1  690.76   26.18
   2  18  -1  679.61   24.16
   2  18  -1  653.04   24.82
   2  18  -1  670.30   24.85
   2  18  -1  642.03   28.85
  -2 -18   1  676.69   27.07
   2  18  -1  686.30   23.57
   2  18  -1  632.11   27.22
  -2 -18   1  691.18   29.60
  -2 -18   1  658.18   30.43
   2  18  -1  645.78   27.19
   2  18  -1  644.37   29.44
  -2 -18   1  635.14   24.40
  -2 -18   1  635.97   27.85
  -2 -18   1  647.02   26.88
   0 -18   1 1200.38   44.64
   0  18  -1 1264.65   41.64
   0 -18   1 1253.42   41.05
   0  18  -1 1242.00   43.56
   0 -18   1 1154.03   49.91
   0 -18   1 1256.44   48.84
   0  18  -1 1190.01   48.61
   0 -18   1 1217.34   51.38
   0  18  -1 1217.33   42.56
   0  18  -1 1131.69   46.02
   0  18  -1 1228.15   41.46
   0 -18   1 1231.97   44.69
   0  18  -1 1263.54   39.49
   0  18  -1 1214.24   49.23
   0 -18   1 1177.40   46.52
   0 -18   1 1243.79   51.71
   0  18  -1 1224.44   45.99
   0  18  -1 1215.86   44.16
   2 -18   1  868.04   38.30
  -2  18  -1  881.64   36.27
  -2  18  -1  861.91   33.39
  -2  18  -1  915.49   33.08
   2 -18   1  874.04   37.55
   2 -18   1  895.53   30.67
  -2  18  -1  908.85   31.05
   2 -18   1  845.85   34.81
  -2  18  -1  877.89   33.13
  -2  18  -1  940.76   31.74
  -2  18  -1  930.42   31.05
   2 -18   1  862.42   36.28
   2 -18   1  893.86   38.75
   2 -18   1  890.68   33.52
   2 -18   1  926.32   33.63
  -4  18  -1  845.27   31.20
   4 -18   1  788.80   31.61
   4 -18   1  772.90   34.55
   4 -18   1  796.63   27.76
   4 -18   1  769.26   34.77
  -4  18  -1  807.16   27.74
  -4  18  -1  826.43   31.80
  -4  18  -1  791.80   30.89
   4 -18   1  820.90   30.36
  -6  18  -1  661.66   22.73
   6 -18   1  666.51   28.96
   6 -18   1  633.03   26.32
   6 -18   1  651.37   29.32
  -6  18  -1  672.54   27.24
  -8  18  -1  505.96   22.86
   8 -18   1  486.42   20.68
 -10  18  -1  338.95   18.38
  10 -18   1  340.11   15.42
  -9 -17   1   10.01    5.26
   9  17  -1    6.61    3.93
   9  17  -1   11.81    5.20
  -9 -17   1   12.14    4.90
  -9 -17   1    7.75    5.76
   9  17  -1   20.10    5.38
   9  17  -1   14.22    5.77
  -7 -17   1   33.12    6.35
   7  17  -1   45.69    6.27
   7  17  -1   42.90    6.23
  -7 -17   1   40.82    5.74
   7  17  -1   42.56    6.90
   7  17  -1   32.70    4.94
  -7 -17   1   32.62    7.12
  -7 -17   1   36.70    7.04
  -5 -17   1   52.98    7.00
   5  17  -1   45.70    5.65
   5  17  -1   49.57    5.81
  -5 -17   1   43.30    6.34
  -5 -17   1   63.21    7.44
   5  17  -1   46.41    6.59
   5  17  -1   35.66    5.23
  -5 -17   1   57.81    6.12
  -5 -17   1   53.59    5.85
  -5 -17   1   40.47    7.07
   5  17  -1   39.11    4.80
   3  17  -1  137.56    8.52
  -3 -17   1  135.30   10.11
  -3 -17   1  142.22    9.53
   3  17  -1  129.93    7.61
   3  17  -1  137.18    9.32
  -3 -17   1  134.20   10.09
  -3 -17   1  143.31    9.49
   3  17  -1  135.67    8.50
   3  17  -1  127.41    9.59
  -3 -17   1  138.53    8.74
   3  17  -1  123.64    8.34
   3  17  -1  132.56    8.26
  -3 -17   1  105.35    9.83
   3  17  -1  125.76    8.46
   3  17  -1  122.11    8.76
   3  17  -1  135.05    8.88
   3  17  -1  145.40    8.76
   1  17  -1   74.12    6.18
  -1 -17   1   71.29    6.56
   1  17  -1   65.08    5.89
  -1 -17   1   93.54    7.34
  -1 -17   1   88.70    6.53
   1  17  -1   67.60    7.01
   1  17  -1   64.03    6.07
   1  17  -1   75.05    5.96
  -1 -17   1   71.78    7.43
  -1 -17   1   83.62    7.88
   1  17  -1   61.76    5.93
   1  17  -1   64.97    5.50
  -1 -17   1   84.23    7.93
   1  17  -1   64.33    5.12
  -1 -17   1   75.17    7.47
  -1 -17   1   83.07    8.16
   1  17  -1   66.75    5.73
   1  17  -1   63.43    5.59
  -1 -17   1   81.23    6.93
  -1  17  -1  160.75    9.81
  -1  17  -1  167.74    8.46
   1 -17   1  157.16    9.39
  -1  17  -1  168.62    8.63
   1 -17   1  169.57   10.49
  -1  17  -1  172.95    7.21
   1 -17   1  163.36    8.82
   1 -17   1  151.71   10.54
  -1  17  -1  161.37    8.60
   1 -17   1  167.39   11.02
  -1  17  -1  159.88    8.26
   1 -17   1  146.86   10.02
  -1  17  -1  177.63    8.30
  -1  17  -1  163.51    8.29
  -1  17  -1  174.54    7.30
  -1  17  -1  166.40    8.57
   1 -17   1  140.81    9.16
  -1  17  -1  163.57    9.31
   1 -17   1  141.59   10.51
  -3  17  -1  248.61   10.55
   3 -17   1  238.39   13.38
  -3  17  -1  244.26   11.90
  -3  17  -1  218.58   11.53
   3 -17   1  241.65   12.39
   3 -17   1  234.18   11.61
   3 -17   1  231.90   13.00
   3 -17   1  239.34   10.72
   3 -17   1  240.89   12.70
  -3  17  -1  224.97   11.85
  -3  17  -1  239.25    9.36
   3 -17   1  249.51   11.87
   5 -17   1  279.54   11.92
   5 -17   1  267.16   13.50
  -5  17  -1  289.09   14.06
  -5  17  -1  284.97   11.36
  -5  17  -1  282.88   14.20
   5 -17   1  272.59   14.27
   5 -17   1  289.91   13.00
   5 -17   1  278.46   14.80
  -7  17  -1  180.82    7.75
   7 -17   1  195.20   10.42
   7 -17   1  186.30   11.16
  -7  17  -1  184.63   11.66
   7 -17   1  181.03    9.86
  -9  17  -1  121.80    9.95
   9 -17   1  110.50    7.82
 -10 -16   1   42.90    6.75
  10  16  -1   38.86    6.82
  10  16  -1   36.37    5.56
 -10 -16   1   49.50    8.07
  10  16  -1   48.60    7.99
 -10 -16   1   44.23    6.04
  10  16  -1   43.42    7.03
   8  16  -1   78.57    9.45
   8  16  -1   90.18    7.64
   8  16  -1  103.89    9.46
  -8 -16   1  100.54   10.60
  -8 -16   1  110.62   10.60
  -8 -16   1   99.61    8.01
  -8 -16   1  102.20    7.82
   8  16  -1   88.67    9.04
  -8 -16   1   96.96    9.18
  -6 -16   1  191.79   11.01
   6  16  -1  189.53   13.25
   6  16  -1  208.45   12.54
  -6 -16   1  220.64   14.60
  -6 -16   1  200.50   13.29
  -6 -16   1  197.53   12.28
   6  16  -1  199.31   10.67
   6  16  -1  209.42   12.14
   6  16  -1  220.22   12.87
  -6 -16   1  222.26   13.49
   4  16  -1  507.84   19.44
  -4 -16   1  513.25   25.00
  -4 -16   1  523.85   22.17
   4  16  -1  495.28   24.21
  -4 -16   1  490.68   23.46
  -4 -16   1  511.56   20.00
  -4 -16   1  531.30   23.22
   4  16  -1  498.94   23.71
   4  16  -1  480.61   22.64
   4  16  -1  543.92   24.33
   4  16  -1  474.46   22.41
   4  16  -1  526.33   21.68
  -2 -16   1  529.88   23.23
  -2 -16   1  546.38   22.27
   2  16  -1  536.02   23.71
   2  16  -1  541.67   21.55
   2  16  -1  552.29   23.02
   2  16  -1  518.57   22.55
   2  16  -1  551.58   20.66
   2  16  -1  508.71   22.53
   2  16  -1  486.28   22.50
   2  16  -1  528.29   19.39
   2  16  -1  531.09   23.64
   2  16  -1  535.18   19.86
   2  16  -1  510.65   20.35
  -2 -16   1  542.06   20.70
   2  16  -1  544.62   21.63
   2  16  -1  517.17   23.90
  -2 -16   1  521.98   25.22
  -2 -16   1  529.75   25.52
  -2 -16   1  509.85   24.93
  -2 -16   1  550.55   20.72
   2  16  -1  570.34   23.88
  -2 -16   1  547.52   24.37
  -2 -16   1  513.87   20.12
  -2 -16   1  554.57   22.38
   2  16  -1  520.60   24.34
   0  16  -1  640.93   25.50
   0  16  -1  641.29   26.55
   0 -16   1  671.09   24.55
   0 -16   1  587.88   27.87
   0 -16   1  603.24   26.92
   0 -16   1  585.28   28.27
   0  16  -1  625.50   24.61
   0  16  -1  613.02   25.33
   0  16  -1  610.47   27.24
   0 -16   1  638.32   25.01
   0  16  -1  640.19   23.32
   0  16  -1  662.18   24.05
   0  16  -1  630.18   23.11
   0  16  -1  679.47   22.64
   0  16  -1  636.23   24.06
   0 -16   1  615.64   26.02
   0 -16   1  645.25   28.82
   0 -16   1  639.24   22.90
   0  16  -1  634.31   23.11
   0  16  -1  638.71   25.04
   0  16  -1  648.26   21.71
   0 -16   1  648.72   25.13
  -2  16  -1  910.06   34.19
  -2  16  -1  974.64   32.63
   2 -16   1  950.20   34.22
   2 -16   1  865.67   38.80
  -2  16  -1  946.92   29.21
  -2  16  -1  967.13   32.80
   2 -16   1  949.33   37.14
   2 -16   1  929.88   38.36
  -2  16  -1  962.33   31.75
  -2  16  -1  933.09   31.70
   2 -16   1  940.16   31.32
   2 -16   1  901.53   39.21
  -2  16  -1  896.61   34.33
  -2  16  -1  922.76   37.30
  -2  16  -1  968.25   34.08
  -2  16  -1  878.01   34.29
   2 -16   1  897.20   34.04
   2 -16   1  922.06   35.74
   4 -16   1  591.62   22.35
   4 -16   1  562.26   25.17
  -4  16  -1  598.71   23.46
   4 -16   1  566.70   23.32
  -4  16  -1  581.20   20.40
   4 -16   1  587.40   20.42
  -4  16  -1  577.92   23.11
  -4  16  -1  559.86   22.85
   4 -16   1  546.98   25.38
   6 -16   1  556.03   22.94
   6 -16   1  531.66   25.15
   6 -16   1  597.86   20.20
   6 -16   1  561.81   24.72
  -6  16  -1  602.02   19.97
  -6  16  -1  593.81   24.37
   6 -16   1  574.16   22.13
   8 -16   1  423.47   17.65
  -8  16  -1  419.33   20.12
  10 -16   1  183.85    9.89
 -10  16  -1  217.64   13.58
  11  15  -1    8.04    5.35
 -11 -15   1   14.62    4.47
 -11 -15   1   20.29    6.21
 -11 -15   1   12.58    5.02
  11  15  -1   12.80    5.78
  11  15  -1   11.02    4.41
  11  15  -1   15.25    6.52
  -9 -15   1  113.37    9.62
  -9 -15   1  111.96    8.42
   9  15  -1  115.71   11.19
   9  15  -1  123.22    8.84
   9  15  -1  116.58   10.29
   9  15  -1  120.93   10.62
  -9 -15   1  134.16   11.60
  -7 -15   1  110.47    7.98
   7  15  -1  106.51    7.65
  -7 -15   1   96.21   10.01
  -7 -15   1   89.53    9.44
  -7 -15   1  103.70    8.91
   7  15  -1  103.74    8.98
  -7 -15   1   98.24    8.65
   7  15  -1  107.28    9.85
   7  15  -1  104.40    8.58
   5  15  -1  389.16   19.82
   5  15  -1  368.52   18.44
  -5 -15   1  372.42   15.93
  -5 -15   1  379.44   18.73
  -5 -15   1  390.31   20.28
  -5 -15   1  391.82   17.91
   5  15  -1  368.32   15.73
   5  15  -1  365.70   17.29
  -5 -15   1  389.34   16.01
  -5 -15   1  398.65   19.23
   3  15  -1  438.98   21.59
  -3 -15   1  473.56   20.08
  -3 -15   1  491.28   18.91
   3  15  -1  474.37   19.61
   3  15  -1  459.11   17.63
   3  15  -1  457.16   18.41
   3  15  -1  458.92   21.47
  -3 -15   1  443.82   21.43
   3  15  -1  488.97   18.70
  -3 -15   1  482.81   21.21
   3  15  -1  464.95   17.93
   3  15  -1  441.45   20.50
   3  15  -1  484.20   19.70
  -3 -15   1  487.35   18.87
   3  15  -1  484.04   21.91
  -3 -15   1  463.49   18.22
  -3 -15   1  458.75   22.63
   3  15  -1  454.82   22.07
  -3 -15   1  443.65   19.88
  -3 -15   1  460.11   22.73
   1  15  -1  231.14   11.67
   1  15  -1  221.12   11.24
   1  15  -1  215.99   11.25
   1  15  -1  236.23   11.68
   1  15  -1  222.85   12.66
   1  15  -1  240.98   10.89
   1  15  -1  234.70   12.02
  -1 -15   1  235.65   13.43
   1  15  -1  245.72   11.19
   1  15  -1  238.38   10.86
  -1 -15   1  239.29   10.95
  -1 -15   1  225.11   13.31
  -1 -15   1  236.35   11.77
  -1 -15   1  245.70   11.00
  -1 -15   1  221.72   12.50
   1  15  -1  252.05   11.29
   1  15  -1  242.23   11.87
   1  15  -1  228.39   11.05
  -1 -15   1  229.26   10.86
  -1 -15   1  224.46   11.79
  -1 -15   1  223.05   13.19
   1  15  -1  224.61    9.86
  -1 -15   1  239.44   10.97
   1  15  -1  231.01   11.60
   1  15  -1  236.69   10.49
   1  15  -1  235.42   11.80
  -1 -15   1  242.21   12.88
  -1  15  -1  755.96   30.69
  -1  15  -1  792.72   25.30
  -1  15  -1  758.17   26.87
  -1  15  -1  776.98   28.04
  -1  15  -1  769.52   29.69
  -1  15  -1  794.24   29.16
   1 -15   1  804.44   26.68
  -1  15  -1  817.13   29.11
   1 -15   1  768.86   32.76
   1 -15   1  796.81   31.58
  -1  15  -1  793.15   28.36
   1 -15   1  725.39   33.17
  -1  15  -1  735.27   29.54
   1 -15   1  758.95   33.16
   1 -15   1  763.29   29.00
   1 -15   1  805.15   29.19
  -1  15  -1  738.38   28.81
  -1  15  -1  780.71   26.98
   1 -15   1  747.43   30.25
  -1  15  -1  772.71   27.89
   1 -15   1  793.84   29.31
  -1  15  -1  770.62   31.92
   3 -15   1  727.99   28.41
   3 -15   1  705.27   27.40
   3 -15   1  720.42   24.01
  -3  15  -1  680.76   26.62
   3 -15   1  720.43   26.21
  -3  15  -1  671.40   24.10
   3 -15   1  681.16   29.89
  -3  15  -1  695.04   24.05
  -3  15  -1  686.42   26.53
   3 -15   1  684.98   29.65
   3 -15   1  725.53   26.27
  -3  15  -1  687.67   24.12
   3 -15   1  693.87   29.27
  -3  15  -1  680.00   28.08
  -5  15  -1  513.19   21.84
  -5  15  -1  543.46   21.34
   5 -15   1  524.96   20.16
   5 -15   1  522.33   23.01
   5 -15   1  508.80   22.35
   5 -15   1  536.25   18.32
  -5  15  -1  510.61   18.24
   5 -15   1  502.08   20.88
   7 -15   1  660.82   25.79
   7 -15   1  645.02   27.78
   7 -15   1  689.36   28.75
   7 -15   1  671.45   24.73
   7 -15   1  665.08   24.67
  -7  15  -1  672.73   22.27
  -7  15  -1  673.10   27.83
  -9  15  -1  302.24   17.12
   9 -15   1  355.03   14.61
  11 -15   1  228.69   11.10
 -11  15  -1  223.38   14.67
 -10 -14   1  160.85    9.87
 -10 -14   1  178.43   11.53
  10  14  -1  181.60   13.03
  10  14  -1  178.78   13.65
  10  14  -1  150.31   12.38
 -10 -14   1  171.79   13.05
  10  14  -1  160.84   10.62
  -8 -14   1  465.06   20.40
  -8 -14   1  405.48   20.55
   8  14  -1  458.05   22.09
  -8 -14   1  414.80   22.57
  -8 -14   1  439.74   21.53
   8  14  -1  433.50   22.96
   8  14  -1  432.20   18.47
   8  14  -1  434.71   20.16
  -8 -14   1  410.04   17.68
   8  14  -1  441.86   22.10
  -8 -14   1  465.56   18.54
  -6 -14   1  435.11   20.02
   6  14  -1  380.23   17.87
   6  14  -1  420.26   16.92
  -6 -14   1  427.13   21.38
   6  14  -1  390.52   18.35
  -6 -14   1  395.83   16.50
   6  14  -1  402.31   20.89
   6  14  -1  393.61   19.58
  -6 -14   1  413.82   18.51
  -6 -14   1  388.12   19.35
   4  14  -1  363.32   16.74
  -4 -14   1  308.23   14.04
   4  14  -1  357.30   14.24
   4  14  -1  405.12   17.42
   4  14  -1  369.19   15.87
   4  14  -1  365.38   14.85
   4  14  -1  311.76   17.22
   4  14  -1  347.38   16.97
  -4 -14   1  314.40   14.66
  -4 -14   1  306.40   16.57
  -4 -14   1  308.84   15.56
  -4 -14   1  321.42   17.62
   4  14  -1  354.44   14.91
  -4 -14   1  344.83   18.52
   4  14  -1  365.47   14.54
  -4 -14   1  312.49   17.74
   4  14  -1  361.24   15.49
  -4 -14   1  318.00   15.52
  -4 -14   1  310.10   16.56
   4  14  -1  354.82   17.53
  -4 -14   1  329.12   14.73
   2  14  -1  719.05   34.25
   2  14  -1  810.59   34.82
   2  14  -1  833.43   29.14
   2  14  -1  850.51   33.06
   2  14  -1  836.55   28.13
   2  14  -1  832.96   30.82
   2  14  -1  871.89   34.90
   2  14  -1  833.37   29.15
   2  14  -1  816.10   32.95
  -2 -14   1  837.33   31.37
   2  14  -1  820.25   30.84
  -2 -14   1  829.97   36.08
  -2 -14   1  858.93   29.29
  -2 -14   1  883.51   34.35
  -2 -14   1  801.65   35.66
   2  14  -1  839.69   28.24
   2  14  -1  787.33   32.90
  -2 -14   1  791.76   31.14
  -2 -14   1  851.12   29.33
   2  14  -1  828.44   34.63
  -2 -14   1  841.32   32.85
  -2 -14   1  822.60   35.27
  -2 -14   1  815.15   28.56
   0 -14   1  398.24   16.86
   0  14  -1  402.27   17.62
   0  14  -1  391.50   16.94
   0  14  -1  419.19   17.26
   0 -14   1  397.23   16.78
   0 -14   1  389.69   18.91
   0  14  -1  402.85   15.58
   0  14  -1  403.22   16.71
   0  14  -1  406.49   16.20
   0  14  -1  413.89   17.15
   0  14  -1  394.74   15.48
   0  14  -1  415.37   16.15
   0  14  -1  408.31   15.62
   0 -14   1  371.38   18.93
   0 -14   1  405.77   17.78
   0  14  -1  385.48   18.36
   0  14  -1  401.56   17.22
   0 -14   1  387.04   19.20
   0 -14   1  386.32   18.09
   0 -14   1  403.04   15.42
   0 -14   1  413.38   16.49
   0  14  -1  417.54   14.57
   0  14  -1  413.86   15.21
   0  14  -1  431.18   16.77
   2 -14   1  218.17   10.43
   2 -14   1  222.30   11.08
  -2  14  -1  223.05    9.03
   2 -14   1  198.68   10.05
   2 -14   1  214.22    9.36
   2 -14   1  210.05   10.76
   2 -14   1  214.23   10.17
  -2  14  -1  225.50   10.71
  -2  14  -1  230.73    9.41
  -2  14  -1  216.66    7.45
  -2  14  -1  223.59   10.36
  -2  14  -1  210.50   10.69
  -2  14  -1  195.44   10.15
   2 -14   1  224.24    8.96
   2 -14   1  189.08   11.00
   2 -14   1  192.97   11.20
  -2  14  -1  204.04    8.85
  -2  14  -1  217.20    9.31
  -2  14  -1  196.96    8.76
   2 -14   1  198.04   11.34
  -2  14  -1  207.40    8.77
   4 -14   1  201.75    9.74
   4 -14   1  189.57    9.90
  -4  14  -1  197.07   10.64
  -4  14  -1  193.66    8.81
   4 -14   1  183.74   10.30
  -4  14  -1  182.45    9.79
   4 -14   1  203.01    9.45
   4 -14   1  211.60    9.69
   4 -14   1  190.08    8.40
  -4  14  -1  189.92    8.25
   4 -14   1  197.28   10.08
   4 -14   1  189.83    9.21
   6 -14   1  198.99    8.90
   6 -14   1  179.06    9.30
   6 -14   1  184.89   10.10
  -6  14  -1  194.97    7.75
   6 -14   1  178.84    9.37
   6 -14   1  193.72    7.95
  -6  14  -1  187.25   11.17
   6 -14   1  187.56    8.81
  -8  14  -1   29.65    5.34
   8 -14   1   27.72    3.70
   8 -14   1   28.69    3.40
   8 -14   1   27.73    3.39
   8 -14   1   27.78    4.14
 -10  14  -1  116.10   10.05
  10 -14   1  110.95    7.02
  11  13  -1   23.82    6.06
 -11 -13   1   31.32    4.88
  11  13  -1   29.24    6.95
  11  13  -1   21.78    4.94
 -11 -13   1   11.94    4.56
 -11 -13   1   25.19    6.37
  11  13  -1   19.90    6.08
   9  13  -1  135.17   11.41
  -9 -13   1  114.05   10.44
  -9 -13   1  129.37    9.04
  -9 -13   1  128.18    8.38
  -9 -13   1  138.33    8.49
  -9 -13   1  132.38    9.57
   9  13  -1  149.64   11.20
   9  13  -1  137.44    9.13
   9  13  -1  145.12   11.09
   9  13  -1  133.39   10.23
   7  13  -1  200.84   13.63
  -7 -13   1  247.09   12.68
  -7 -13   1  234.89   14.14
   7  13  -1  213.84   12.46
  -7 -13   1  267.66   14.38
   7  13  -1  231.56   13.57
  -7 -13   1  235.72   11.15
  -7 -13   1  237.49   12.93
   7  13  -1  208.15   11.20
   7  13  -1  222.84   12.43
   5  13  -1  301.99   14.31
  -5 -13   1  273.59   13.30
   5  13  -1  310.53   14.12
  -5 -13   1  283.39   16.11
  -5 -13   1  272.46   12.68
   5  13  -1  325.24   14.28
  -5 -13   1  268.88   14.77
  -5 -13   1  284.66   16.47
  -5 -13   1  306.59   14.67
  -5 -13   1  275.78   15.32
   5  13  -1  323.97   15.69
   5  13  -1  334.14   16.55
   5  13  -1  296.55   16.12
   5  13  -1  303.89   15.31
  -5 -13   1  269.84   13.95
   5  13  -1  307.08   13.04
   5  13  -1  311.75   13.33
  -5 -13   1  295.60   15.93
  -5 -13   1  278.73   12.76
  -3 -13   1  485.97   17.78
  -3 -13   1  468.12   18.16
  -3 -13   1  450.11   19.33
   3  13  -1  460.85   21.10
   3  13  -1  455.93   17.95
  -3 -13   1  465.63   22.08
   3  13  -1  494.20   18.41
   3  13  -1  476.92   17.63
   3  13  -1  501.33   19.47
  -3 -13   1  467.86   20.58
   3  13  -1  482.44   19.13
   3  13  -1  482.72   17.54
  -3 -13   1  449.33   20.79
   3  13  -1  480.01   21.54
   3  13  -1  432.80   20.24
   3  13  -1  492.81   21.77
  -3 -13   1  469.91   22.11
  -3 -13   1  450.71   19.49
  -3 -13   1  463.84   18.21
   3  13  -1  471.85   21.83
  -3 -13   1  420.24   17.41
   1  13  -1  717.61   28.20
  -1 -13   1  792.21   33.40
   1  13  -1  767.85   31.79
   1  13  -1  720.72   31.92
  -1 -13   1  739.03   33.09
   1  13  -1  731.52   30.22
  -1 -13   1  762.71   26.38
   1  13  -1  776.31   32.08
   1  13  -1  812.09   30.38
   1  13  -1  743.09   25.78
  -1 -13   1  777.78   32.56
  -1 -13   1  785.46   28.97
  -1 -13   1  800.36   27.94
  -1 -13   1  770.95   31.36
   1  13  -1  789.37   28.41
   1  13  -1  766.59   30.34
   1  13  -1  789.68   26.96
  -1 -13   1  799.22   26.97
   1  13  -1  777.89   26.87
   1  13  -1  757.12   30.23
  -1 -13   1  779.86   30.28
   1  13  -1  750.97   30.30
   1  13  -1  765.35   31.73
  -1 -13   1  824.15   29.37
  -1 -13   1  773.46   26.90
   1  13  -1  784.38   26.05
   1  13  -1  748.48   31.76
  -1 -13   1  774.08   28.92
  -1 -13   1  744.61   32.96
   1 -13   1  960.33   32.92
  -1  13  -1  906.60   33.36
  -1  13  -1  888.49   30.29
  -1  13  -1  901.08   36.03
   1 -13   1  844.27   37.15
  -1  13  -1  848.80   32.31
   1 -13   1  935.10   30.26
  -1  13  -1  910.33   32.11
  -1  13  -1  898.91   30.26
  -1  13  -1  868.61   35.35
  -1  13  -1  910.99   33.47
   1 -13   1  835.20   36.27
  -1  13  -1  938.56   29.45
  -1  13  -1  892.77   31.72
   1 -13   1  896.87   35.28
   1 -13   1  912.80   32.99
   1 -13   1  900.67   32.54
  -1  13  -1  886.13   28.71
  -1  13  -1  879.93   31.54
   1 -13   1  863.11   37.09
   1 -13   1  890.69   32.49
   1 -13   1  926.54   30.22
  -1  13  -1  881.01   33.72
  -1  13  -1  926.94   28.69
   1 -13   1  913.33   34.09
   3 -13   1  927.96   36.31
  -3  13  -1  911.53   32.01
   3 -13   1  958.45   37.82
  -3  13  -1  901.81   31.23
  -3  13  -1  929.19   36.80
   3 -13   1  943.49   35.31
   3 -13   1  952.77   30.86
  -3  13  -1  928.49   34.04
   3 -13   1  920.28   38.22
   3 -13   1 1029.08   34.17
   3 -13   1 1032.94   31.83
   3 -13   1  920.11   33.65
  -3  13  -1  975.68   34.77
   3 -13   1  953.26   33.68
   3 -13   1  906.18   38.51
   5 -13   1  881.63   32.44
  -5  13  -1  837.03   27.05
   5 -13   1  870.29   31.52
   5 -13   1  855.31   30.12
  -5  13  -1  857.81   32.49
   5 -13   1  895.54   30.55
   5 -13   1  861.31   30.14
   5 -13   1  813.18   34.52
   5 -13   1  851.41   30.12
   5 -13   1  823.48   33.98
  -5  13  -1  830.14   27.91
   5 -13   1  816.85   31.56
  -5  13  -1  840.91   31.30
   5 -13   1  853.94   27.51
   7 -13   1  757.21   27.90
   7 -13   1  772.52   26.64
   7 -13   1  730.88   30.11
   7 -13   1  755.97   30.88
  -7  13  -1  743.32   30.13
  -7  13  -1  720.20   24.35
  -9  13  -1  364.39   18.11
   9 -13   1  336.17   14.28
 -11  13  -1  291.62   17.19
  11 -13   1  305.76   13.24
  12  12  -1  253.07   14.30
  12  12  -1  280.71   17.83
 -12 -12   1  261.48   13.52
 -12 -12   1  241.92   15.93
 -10 -12   1  496.64   22.76
  10  12  -1  482.19   21.05
  10  12  -1  522.85   25.58
  10  12  -1  546.53   24.15
 -10 -12   1  490.00   19.51
 -10 -12   1  491.94   24.98
 -10 -12   1  516.92   21.50
 -10 -12   1  490.64   20.83
  10  12  -1  535.83   25.89
  10  12  -1  509.58   25.88
   8  12  -1  800.65   31.68
  -8 -12   1  721.72   32.28
  -8 -12   1  811.99   29.43
  -8 -12   1  769.97   30.24
  -8 -12   1  733.57   27.48
  -8 -12   1  787.62   34.84
   8  12  -1  772.93   35.21
   8  12  -1  743.01   28.68
   8  12  -1  824.11   34.60
  -8 -12   1  828.06   30.95
  -8 -12   1  851.13   33.38
   6  12  -1  549.04   21.89
  -6 -12   1  495.33   19.56
  -6 -12   1  524.01   20.18
   6  12  -1  567.48   24.39
  -6 -12   1  531.91   24.91
   6  12  -1  563.86   24.76
  -6 -12   1  483.88   20.63
   6  12  -1  511.65   22.13
  -6 -12   1  533.82   20.82
  -6 -12   1  539.02   23.70
   6  12  -1  572.88   21.15
   6  12  -1  524.28   20.31
  -6 -12   1  525.77   25.52
   6  12  -1  543.09   25.18
  -6 -12   1  521.06   24.51
   6  12  -1  545.93   20.54
  -6 -12   1  501.47   21.67
   6  12  -1  574.40   25.85
  -6 -12   1  477.38   22.88
   6  12  -1  540.43   22.16
   4  12  -1 1224.55   42.91
   4  12  -1 1204.36   40.70
  -4 -12   1 1245.39   44.07
   4  12  -1 1196.42   47.39
   4  12  -1 1173.72   39.96
  -4 -12   1 1209.34   39.87
  -4 -12   1 1238.85   39.88
  -4 -12   1 1193.42   47.16
  -4 -12   1 1223.14   40.88
   4  12  -1 1226.75   43.34
   4  12  -1 1268.00   47.17
   4  12  -1 1208.34   49.39
  -4 -12   1 1230.37   43.65
   4  12  -1 1056.12   48.52
  -4 -12   1 1183.97   39.76
   4  12  -1 1287.93   49.89
   4  12  -1 1206.96   39.69
  -4 -12   1 1211.42   49.88
  -4 -12   1 1228.44   50.72
  -4 -12   1 1262.86   46.17
  -4 -12   1 1174.82   40.94
   4  12  -1 1192.95   43.70
  -4 -12   1 1107.21   48.68
   4  12  -1 1237.47   50.19
   4  12  -1 1183.16   40.83
   2  12  -1  554.29   23.74
   2  12  -1  542.91   20.00
  -2 -12   1  533.82   19.51
  -2 -12   1  548.78   22.73
  -2 -12   1  544.28   20.09
  -2 -12   1  521.18   20.05
  -2 -12   1  526.23   19.57
   2  12  -1  583.15   24.12
   2  12  -1  631.70   23.21
   2  12  -1  535.99   23.99
  -2 -12   1  449.22   23.60
  -2 -12   1  556.16   23.42
  -2 -12   1  558.72   24.87
  -2 -12   1  543.15   21.64
   2  12  -1  565.08   21.41
   2  12  -1  565.79   21.28
   2  12  -1  577.06   24.11
  -2 -12   1  530.96   19.49
   2  12  -1  561.48   22.84
   2  12  -1  595.30   19.63
   2  12  -1  560.37   19.58
   2  12  -1  577.93   20.33
  -2 -12   1  564.98   21.91
  -2 -12   1  500.07   21.28
  -2 -12   1  538.36   24.83
  -2 -12   1  493.39   24.21
   0  12  -1  705.87   30.55
   0  12  -1  729.78   24.62
   0 -12   1  774.92   25.78
   0 -12   1  777.92   25.77
   0  12  -1  767.98   30.20
   0 -12   1  765.46   29.03
   0 -12   1  777.10   30.18
   0  12  -1  731.35   28.87
   0  12  -1  709.17   30.42
   0 -12   1  757.54   31.69
   0  12  -1  742.02   28.94
   0  12  -1  765.17   28.80
   0  12  -1  768.83   27.15
   0  12  -1  722.10   24.87
   0 -12   1  755.40   25.36
   0  12  -1  746.73   27.12
   0 -12   1  740.85   27.63
   0 -12   1  806.42   31.39
   0  12  -1  747.48   25.76
   0  12  -1  757.10   30.24
   0 -12   1  785.47   27.51
   0  12  -1  741.31   26.60
   0  12  -1  730.50   25.69
   0 -12   1  703.19   27.47
   0  12  -1  733.96   28.82
   0 -12   1  700.87   31.52
   0 -12   1  766.94   27.89
   0  12  -1  753.49   27.12
  -2  12  -1  928.90   30.07
   2 -12   1  855.03   36.82
  -2  12  -1  864.83   32.25
  -2  12  -1  945.08   35.40
   2 -12   1  876.03   29.43
  -2  12  -1  920.43   32.70
   2 -12   1  889.21   34.86
  -2  12  -1  909.14   31.07
  -2  12  -1  916.17   30.06
  -2  12  -1  896.46   33.14
   2 -12   1  962.66   32.59
   2 -12   1  837.86   36.56
   2 -12   1  879.07   29.80
  -2  12  -1  892.97   33.13
  -2  12  -1  892.69   35.56
   2 -12   1  920.85   32.28
   2 -12   1  949.55   33.64
  -2  12  -1  923.52   31.28
   2 -12   1  868.80   36.12
   2 -12   1  880.09   32.19
   2 -12   1  923.77   33.84
   2 -12   1  945.94   30.72
   4 -12   1  320.34   14.67
   4 -12   1  306.41   12.87
   4 -12   1  294.11   14.44
   4 -12   1  331.53   13.57
   4 -12   1  318.44   13.75
   4 -12   1  312.63   12.86
  -4  12  -1  348.10   14.92
  -4  12  -1  341.95   12.96
  -4  12  -1  341.80   11.66
   4 -12   1  304.54   14.03
  -4  12  -1  336.63   12.01
   4 -12   1  320.88   11.61
  -4  12  -1  341.23   13.20
  -4  12  -1  343.80   13.98
   4 -12   1  348.96   13.26
   6 -12   1  156.76    8.57
  -6  12  -1  155.09    6.45
  -6  12  -1  165.52   10.34
   6 -12   1  177.84    7.62
   6 -12   1  185.62    8.03
   6 -12   1  185.79    8.32
   6 -12   1  168.91    7.96
  -6  12  -1  159.18    6.72
   6 -12   1  173.16    6.82
   6 -12   1  179.48    7.58
   8 -12   1   35.93    3.68
   8 -12   1   42.73    4.45
   8 -12   1   34.02    3.38
  -8  12  -1   39.14    5.71
   8 -12   1   33.56    3.40
  10 -12   1    2.87    2.57
 -10  12  -1    0.39    3.78
 -12  12  -1    6.97    4.85
  12 -12   1    9.00    3.23
 -11 -11   1   61.12    6.38
  11  11  -1   45.03    7.51
  11  11  -1   53.00    7.73
 -11 -11   1   58.52    5.77
 -11 -11   1   62.52    5.99
  11  11  -1   49.55    7.40
  11  11  -1   48.95    7.55
  11  11  -1   49.02    6.15
 -11 -11   1   56.31    7.38
  -9 -11   1  165.56    9.07
   9  11  -1  161.15    9.73
  -9 -11   1  165.17    8.73
   9  11  -1  154.29   11.78
   9  11  -1  177.14   12.28
  -9 -11   1  140.73   10.92
  -9 -11   1  161.59    9.96
  -9 -11   1  162.46    9.47
   9  11  -1  160.99   11.19
   7  11  -1  178.25   11.70
  -7 -11   1  165.00    8.47
   7  11  -1  155.71   10.99
  -7 -11   1  164.34   11.16
  -7 -11   1  163.48    9.09
  -7 -11   1  145.33    9.51
  -7 -11   1  156.34   11.12
  -7 -11   1  160.51    9.49
  -7 -11   1  162.44   10.33
   7  11  -1  158.92   10.13
   7  11  -1  168.16   10.88
  -7 -11   1  139.43    8.61
  -7 -11   1  153.66   10.84
   7  11  -1  147.23    8.80
  -7 -11   1  152.63    9.12
   7  11  -1  154.80    9.70
  -7 -11   1  155.62    9.08
  -7 -11   1  155.58    8.29
   7  11  -1  156.40    9.32
   5  11  -1  560.57   23.18
   5  11  -1  628.27   26.38
   5  11  -1  594.83   22.07
  -5 -11   1  580.43   23.17
  -5 -11   1  534.28   25.95
  -5 -11   1  595.11   21.99
  -5 -11   1  606.71   26.53
   5  11  -1  563.61   21.51
  -5 -11   1  566.36   24.85
  -5 -11   1  619.70   25.22
   5  11  -1  605.77   21.88
   5  11  -1  624.20   25.78
  -5 -11   1  568.83   21.04
   5  11  -1  578.92   25.60
   5  11  -1  566.54   26.35
  -5 -11   1  601.34   21.60
  -5 -11   1  597.98   22.22
   5  11  -1  607.78   23.21
  -5 -11   1  593.12   23.91
  -5 -11   1  600.36   21.40
  -5 -11   1  610.62   27.49
   5  11  -1  630.92   27.37
   5  11  -1  550.19   23.46
   5  11  -1  619.73   26.54
  -3 -11   1  751.91   25.38
  -3 -11   1  741.03   25.39
   3  11  -1  698.97   25.90
  -3 -11   1  772.01   29.61
   3  11  -1  724.65   31.69
   3  11  -1  671.57   31.01
  -3 -11   1  764.37   25.33
   3  11  -1  773.62   30.03
  -3 -11   1  778.24   31.58
   3  11  -1  742.40   31.14
  -3 -11   1  745.64   31.71
  -3 -11   1  729.75   26.11
   3  11  -1  703.30   25.12
  -3 -11   1  734.42   25.93
  -3 -11   1  751.70   28.14
   3  11  -1  731.16   30.05
   3  11  -1  726.63   25.41
  -3 -11   1  762.74   32.42
  -3 -11   1  739.39   30.06
   3  11  -1  771.83   31.49
   3  11  -1  757.13   27.58
  -3 -11   1  813.56   28.61
   3  11  -1  739.23   27.23
  -3 -11   1  735.30   27.82
   3  11  -1  732.46   25.91
   3  11  -1  697.75   27.67
  -1 -11   1  290.02   12.76
  -1 -11   1  311.65   12.03
  -1 -11   1  320.20   11.76
   1  11  -1  314.87   11.69
  -1 -11   1  303.24   11.80
   1  11  -1  285.57   12.39
  -1 -11   1  297.45   14.56
   1  11  -1  295.99   13.22
  -1 -11   1  286.79   11.81
   1  11  -1  282.99   14.18
  -1 -11   1  320.54   13.23
  -1 -11   1  271.73   14.25
  -1 -11   1  301.05   13.87
  -1 -11   1  291.19   14.62
  -1 -11   1  298.53   12.88
   1  11  -1  282.32   13.73
   1  11  -1  293.77   13.73
  -1 -11   1  302.05   13.60
  -1 -11   1  294.25   11.88
   1  11  -1  292.18   11.82
   1  11  -1  290.47   13.28
   1  11  -1  288.60   12.45
   1  11  -1  301.51   11.35
   1  11  -1  283.70   13.57
   1  11  -1  307.58   13.16
   1  11  -1  290.07   11.94
  -1 -11   1  325.34   14.94
  -1 -11   1  296.01   11.60
  -1  11  -1  693.29   23.05
  -1  11  -1  706.38   21.75
  -1  11  -1  664.23   24.03
  -1  11  -1  680.57   25.22
  -1  11  -1  679.07   21.77
   1 -11   1  645.29   28.14
  -1  11  -1  664.31   25.53
   1 -11   1  624.83   27.94
  -1  11  -1  693.42   23.06
   1 -11   1  659.04   22.85
   1 -11   1  593.44   27.39
  -1  11  -1  647.68   26.71
   1 -11   1  672.18   26.70
   1 -11   1  683.09   25.90
   1 -11   1  683.04   22.90
  -1  11  -1  689.36   27.38
  -1  11  -1  726.49   22.49
  -1  11  -1  666.42   25.26
  -1  11  -1  675.29   23.96
   1 -11   1  710.05   24.97
   1 -11   1  652.23   24.62
  -1  11  -1  650.35   24.64
  -1  11  -1  696.64   27.34
   1 -11   1  708.10   23.63
   1 -11   1  681.60   25.23
   1 -11   1  674.38   22.58
  -1  11  -1  675.41   24.53
   1 -11   1  658.59   24.59
   3 -11   1  470.30   21.81
  -3  11  -1  504.43   19.28
   3 -11   1  483.91   17.86
   3 -11   1  505.00   16.54
   3 -11   1  484.97   16.15
  -3  11  -1  475.61   18.88
   3 -11   1  482.92   20.13
  -3  11  -1  460.12   16.53
  -3  11  -1  476.80   16.09
   3 -11   1  499.04   18.03
  -3  11  -1  455.23   18.33
   3 -11   1  487.65   17.88
   3 -11   1  461.89   20.15
   3 -11   1  459.89   19.72
   3 -11   1  480.01   18.77
   3 -11   1  487.98   18.88
  -3  11  -1  462.25   19.17
   3 -11   1  477.57   19.69
   5 -11   1  387.32   16.62
  -5  11  -1  421.30   13.71
   5 -11   1  390.97   17.11
   5 -11   1  423.32   16.05
  -5  11  -1  421.33   14.13
   5 -11   1  400.36   13.66
   5 -11   1  409.05   15.16
   5 -11   1  425.39   16.79
   5 -11   1  405.74   15.06
  -5  11  -1  430.73   18.03
   5 -11   1  424.02   14.34
   5 -11   1  395.79   15.98
   5 -11   1  383.23   16.95
   5 -11   1  422.60   15.46
   7 -11   1  460.90   16.60
  -7  11  -1  461.65   20.36
   7 -11   1  453.75   18.61
   7 -11   1  453.53   19.10
   7 -11   1  450.83   15.13
   7 -11   1  452.35   17.46
  -9  11  -1  141.19   11.13
   9 -11   1  176.52    8.31
   9 -11   1  184.72    9.34
   9 -11   1  181.84    7.81
   9 -11   1  178.94    8.86
 -11  11  -1  117.26   10.38
  11 -11   1  108.56    6.71
 -12 -10   1  296.52   16.91
  12  10  -1  280.64   17.38
  12  10  -1  282.07   14.91
  12  10  -1  309.38   18.60
 -10 -10   1  432.46   18.71
  10  10  -1  410.98   18.77
  10  10  -1  453.26   23.08
 -10 -10   1  463.94   22.46
  10  10  -1  450.41   23.09
 -10 -10   1  461.39   17.37
 -10 -10   1  461.35   20.18
  10  10  -1  449.54   23.03
  10  10  -1  437.33   21.34
 -10 -10   1  473.92   18.96
  -8 -10   1  489.43   19.73
   8  10  -1  474.07   23.37
  -8 -10   1  476.44   19.12
  -8 -10   1  486.84   19.73
  -8 -10   1  499.44   20.23
   8  10  -1  527.91   21.98
  -8 -10   1  493.82   22.23
   8  10  -1  466.88   19.27
  -8 -10   1  468.40   18.03
  -8 -10   1  456.25   21.08
  -8 -10   1  477.27   19.54
   8  10  -1  514.47   20.67
  -8 -10   1  533.66   22.80
  -8 -10   1  436.58   18.61
  -8 -10   1  440.58   22.55
   8  10  -1  504.99   23.37
   8  10  -1  502.07   21.28
  -6 -10   1 1118.84   36.59
  -6 -10   1 1104.54   44.73
  -6 -10   1 1073.58   42.31
   6  10  -1 1127.28   37.20
  -6 -10   1 1069.07   36.08
   6  10  -1 1093.91   37.59
   6  10  -1 1105.99   44.05
   6  10  -1 1061.08   40.22
  -6 -10   1 1036.35   42.56
   6  10  -1 1147.09   36.64
  -6 -10   1 1090.31   45.17
  -6 -10   1 1089.57   46.25
  -6 -10   1 1115.70   40.63
   6  10  -1 1110.99   40.21
   6  10  -1 1066.82   36.99
   6  10  -1 1199.52   47.04
  -6 -10   1 1058.07   39.52
   6  10  -1 1065.34   45.21
   6  10  -1 1065.51   44.94
  -6 -10   1 1075.75   37.62
   6  10  -1 1136.84   39.75
  -6 -10   1 1046.43   37.30
   4  10  -1  904.26   36.52
  -4 -10   1  903.80   30.33
  -4 -10   1  944.23   34.19
  -4 -10   1  896.67   30.28
   4  10  -1  884.48   37.59
   4  10  -1  831.62   33.32
  -4 -10   1  926.29   38.08
   4  10  -1  924.03   37.79
   4  10  -1  891.61   32.98
  -4 -10   1  889.71   33.72
   4  10  -1  940.48   33.26
   4  10  -1  980.21   38.14
  -4 -10   1  947.40   35.56
  -4 -10   1  887.14   38.78
  -4 -10   1  928.26   30.54
   4  10  -1  957.11   36.35
   4  10  -1  942.87   38.74
  -4 -10   1  910.17   31.44
  -4 -10   1  905.73   35.93
   4  10  -1  893.62   30.77
  -4 -10   1  918.46   33.28
  -4 -10   1  839.16   37.18
   4  10  -1  950.82   31.29
   2  10  -1  878.27   35.97
  -2 -10   1  792.28   35.93
  -2 -10   1  862.70   31.66
   2  10  -1  855.60   31.14
  -2 -10   1  844.23   31.39
   2  10  -1  839.07   35.32
  -2 -10   1  904.83   28.61
  -2 -10   1  863.74   29.38
  -2 -10   1  843.12   29.46
   2  10  -1  851.08   28.77
   2  10  -1  842.42   35.63
  -2 -10   1  782.05   35.08
  -2 -10   1  888.56   28.68
   2  10  -1  895.17   35.57
   2  10  -1  833.70   33.96
   2  10  -1  840.14   31.37
   2  10  -1  930.23   29.65
  -2 -10   1  880.06   34.20
  -2 -10   1  927.77   32.16
   2  10  -1  876.89   28.59
  -2 -10   1  868.63   36.50
  -2 -10   1  922.66   33.40
  -2 -10   1  964.38   29.75
  -2 -10   1  889.11   36.17
  -2 -10   1  871.54   28.78
   2  10  -1  858.17   29.39
   0  10  -1 1161.42   40.62
   0  10  -1 1194.68   37.18
   0  10  -1 1142.27   45.72
   0  10  -1 1156.64   43.82
   0 -10   1 1185.98   41.08
   0  10  -1 1196.91   40.35
   0  10  -1 1154.64   38.26
   0 -10   1 1210.31   39.94
   0 -10   1 1093.47   47.08
   0  10  -1 1174.74   37.21
   0  10  -1 1199.14   40.67
   0 -10   1 1198.72   44.70
   0  10  -1 1239.48   45.92
   0  10  -1 1145.83   43.59
   0  10  -1 1206.84   46.49
   0  10  -1 1262.03   37.24
   0  10  -1 1202.12   46.15
   0 -10   1 1175.93   41.03
   0  10  -1 1171.35   46.13
   0  10  -1 1241.96   38.48
   0 -10   1 1183.37   37.66
   0  10  -1 1195.37   43.73
   0 -10   1 1153.55   42.95
   0  10  -1 1159.54   43.86
   0 -10   1 1204.05   41.41
   0  10  -1 1208.27   40.70
   0 -10   1 1104.60   40.86
   0 -10   1 1139.92   38.19
   0 -10   1 1121.59   38.14
   0  10  -1 1190.98   43.75
   0 -10   1 1082.40   46.94
   0 -10   1 1087.92   45.86
  -2  10  -1  679.92   22.78
  -2  10  -1  691.92   22.79
   2 -10   1  677.60   27.45
   2 -10   1  681.94   22.48
   2 -10   1  645.54   27.47
   2 -10   1  668.52   22.25
   2 -10   1  671.53   22.55
   2 -10   1  684.21   25.75
  -2  10  -1  679.65   23.45
   2 -10   1  675.11   25.59
   2 -10   1  664.43   27.76
  -2  10  -1  708.33   27.04
  -2  10  -1  709.11   25.27
   2 -10   1  691.75   26.24
  -2  10  -1  703.10   23.62
   2 -10   1  661.88   24.37
  -2  10  -1  662.68   24.56
   2 -10   1  654.46   24.36
   2 -10   1  710.05   24.63
   2 -10   1  701.55   23.20
   4 -10   1  352.16   15.47
   4 -10   1  370.34   12.47
   4 -10   1  391.66   12.98
   4 -10   1  379.88   14.13
  -4  10  -1  410.39   16.33
   4 -10   1  348.17   15.54
  -4  10  -1  396.41   12.67
  -4  10  -1  393.87   15.08
   4 -10   1  374.04   13.92
   4 -10   1  352.26   15.12
   4 -10   1  369.93   14.72
  -4  10  -1  381.84   12.98
   4 -10   1  375.49   15.07
   4 -10   1  372.70   14.57
   4 -10   1  364.66   13.74
   6 -10   1  150.95    8.16
   6 -10   1  142.39    6.25
  -6  10  -1  146.14    9.42
   6 -10   1  154.85    6.72
  -6  10  -1  157.31    5.80
   6 -10   1  138.43    6.95
   6 -10   1  147.15    5.67
   6 -10   1  151.24    6.57
   6 -10   1  139.55    6.28
   6 -10   1  146.16    6.95
   8 -10   1   15.72    2.69
   8 -10   1   14.51    2.18
   8 -10   1   13.20    2.10
   8 -10   1   15.67    2.61
  -8  10  -1   13.91    4.27
 -10  10  -1   30.81    5.82
  10 -10   1   22.75    3.14
  12 -10   1   29.15    3.91
 -12  10  -1   22.30    5.99
  13   9  -1  220.80   13.00
 -13  -9   1  236.01   14.65
 -11  -9   1  369.77   16.50
 -11  -9   1  403.51   17.35
  11   9  -1  384.68   20.99
 -11  -9   1  402.76   17.44
  11   9  -1  378.19   17.33
 -11  -9   1  399.51   20.05
  11   9  -1  388.77   21.06
  11   9  -1  384.43   20.76
  11   9  -1  409.40   20.47
   9   9  -1  595.32   24.46
  -9  -9   1  654.09   29.09
  -9  -9   1  700.60   25.23
   9   9  -1  695.70   26.49
  -9  -9   1  636.90   23.02
   9   9  -1  644.85   29.71
   9   9  -1  632.30   29.55
  -9  -9   1  651.36   27.02
   9   9  -1  641.02   27.57
  -9  -9   1  664.29   25.69
  -9  -9   1  662.99   24.98
  -9  -9   1  670.08   24.40
  -9  -9   1  668.32   25.30
  -7  -9   1  928.05   35.36
  -7  -9   1  936.20   33.84
   7   9  -1  915.79   36.33
  -7  -9   1  957.76   34.00
  -7  -9   1 1036.61   40.68
  -7  -9   1 1005.71   33.63
   7   9  -1 1009.89   35.96
  -7  -9   1  989.96   35.67
  -7  -9   1  997.94   34.78
   7   9  -1 1007.01   34.26
  -7  -9   1  947.92   36.70
  -7  -9   1  985.36   32.99
   7   9  -1 1016.68   41.14
   7   9  -1  968.71   40.71
   7   9  -1 1003.00   42.60
  -7  -9   1  944.77   40.11
  -7  -9   1  938.31   32.37
   7   9  -1  980.23   40.17
   7   9  -1  948.44   36.67
  -7  -9   1  994.45   38.56
  -7  -9   1  946.88   38.28
  -7  -9   1  995.70   41.72
   7   9  -1  963.13   33.67
  -5  -9   1 1556.14   61.99
   5   9  -1 1456.55   54.45
  -5  -9   1 1528.55   58.56
   5   9  -1 1589.65   62.09
   5   9  -1 1548.36   50.90
  -5  -9   1 1579.37   54.04
  -5  -9   1 1569.90   54.89
  -5  -9   1 1529.78   57.38
  -5  -9   1 1524.88   50.77
   5   9  -1 1573.61   49.43
  -5  -9   1 1532.39   50.96
  -5  -9   1 1452.63   60.53
   5   9  -1 1577.70   59.76
   5   9  -1 1477.45   50.11
  -5  -9   1 1562.77   63.04
  -5  -9   1 1506.48   49.36
   5   9  -1 1619.64   63.37
   5   9  -1 1558.48   61.11
   5   9  -1 1560.59   50.53
   5   9  -1 1595.69   54.00
  -5  -9   1 1619.76   49.56
   5   9  -1 1549.02   54.11
   5   9  -1 1589.80   59.04
  -3  -9   1 2324.06   84.84
  -3  -9   1 2248.47   78.23
  -3  -9   1 2280.59   72.80
   3   9  -1 2368.11   77.31
  -3  -9   1 2223.29   90.30
  -3  -9   1 2237.10   77.73
  -3  -9   1 2448.82   79.19
   3   9  -1 2337.68   72.84
  -3  -9   1 2292.68   71.47
   3   9  -1 2312.44   76.84
   3   9  -1 2250.36   71.84
  -3  -9   1 2282.71   70.84
   3   9  -1 2315.10   77.62
  -3  -9   1 2372.85   82.26
   3   9  -1 2272.04   70.73
   3   9  -1 2349.09   89.48
   3   9  -1 2320.08   72.95
   3   9  -1 2196.36   87.41
   3   9  -1 2453.78   89.82
   3   9  -1 2148.42   77.91
  -3  -9   1 2267.50   89.65
  -3  -9   1 2123.12   87.12
   3   9  -1 2356.63   90.21
   3   9  -1 2253.08   85.17
  -3  -9   1 2231.88   72.97
  -1  -9   1 1671.23   66.58
  -1  -9   1 1845.00   56.86
   1   9  -1 1676.01   52.41
   1   9  -1 1708.01   54.08
   1   9  -1 1629.91   66.15
  -1  -9   1 1772.54   58.50
   1   9  -1 1654.26   62.04
   1   9  -1 1694.38   64.81
  -1  -9   1 1703.91   53.98
  -1  -9   1 1690.41   63.00
   1   9  -1 1662.94   62.43
  -1  -9   1 1693.88   64.89
  -1  -9   1 1736.09   57.52
   1   9  -1 1683.87   66.05
  -1  -9   1 1757.88   66.92
  -1  -9   1 1705.96   52.45
   1   9  -1 1654.30   62.66
  -1  -9   1 1691.47   60.78
   1   9  -1 1711.12   54.04
  -1  -9   1 1614.70   57.69
  -1  -9   1 1683.50   57.91
   1   9  -1 1683.13   52.98
   1   9  -1 1640.95   66.24
  -1  -9   1 1640.82   66.79
  -1  -9   1 1660.44   54.00
  -1  -9   1 1714.28   52.42
   1   9  -1 1617.13   57.57
  -1  -9   1 1687.67   53.09
   1   9  -1 1684.83   57.56
   1  -9   1  848.46   29.74
  -1   9  -1  820.50   33.14
   1  -9   1  835.46   27.58
  -1   9  -1  817.85   26.53
  -1   9  -1  846.46   30.39
  -1   9  -1  779.69   32.87
   1  -9   1  854.36   33.94
   1  -9   1  878.60   31.20
   1  -9   1  870.05   27.68
  -1   9  -1  807.94   31.19
   1  -9   1  901.61   28.68
  -1   9  -1  803.44   31.17
  -1   9  -1  820.00   29.10
   1  -9   1  848.55   33.99
   1  -9   1  865.82   29.90
  -1   9  -1  829.77   29.18
  -1   9  -1  787.73   29.55
  -1   9  -1  850.47   27.76
  -1   9  -1  839.80   29.78
  -1   9  -1  866.10   32.99
  -1   9  -1  829.51   31.08
   1  -9   1  864.60   27.25
   1  -9   1  885.86   30.49
   1  -9   1  834.95   33.32
   1  -9   1  887.75   32.26
  -1   9  -1  827.41   26.48
  -1   9  -1  854.85   26.90
  -1   9  -1  826.22   31.17
  -1   9  -1  848.69   27.76
   1  -9   1  871.83   29.78
   3  -9   1  388.64   15.29
  -3   9  -1  415.86   15.69
  -3   9  -1  402.45   16.16
   3  -9   1  387.48   13.04
   3  -9   1  421.49   13.45
   3  -9   1  347.12   16.12
   3  -9   1  426.05   15.51
   3  -9   1  411.69   14.69
   3  -9   1  388.59   14.54
   3  -9   1  385.28   14.35
   3  -9   1  392.52   18.02
   3  -9   1  383.61   15.15
   3  -9   1  394.63   16.55
   3  -9   1  384.70   12.97
  -3   9  -1  407.71   15.37
   3  -9   1  389.71   15.20
  -3   9  -1  404.16   15.25
   3  -9   1  377.67   15.84
  -3   9  -1  424.65   13.26
   3  -9   1  367.63   16.05
  -3   9  -1  396.52   13.58
   3  -9   1  387.75   13.24
  -5   9  -1  181.37    9.89
   5  -9   1  169.80    7.05
   5  -9   1  167.53    8.42
   5  -9   1  177.05    7.18
   5  -9   1  162.76    6.15
   5  -9   1  171.82    6.86
   5  -9   1  167.41    6.91
   5  -9   1  163.47    7.13
  -5   9  -1  186.81    6.34
   5  -9   1  186.32    6.66
   5  -9   1  167.31    7.54
  -5   9  -1  179.96    6.48
   7  -9   1  119.67    5.95
   7  -9   1  119.07    5.43
   7  -9   1  133.22    6.52
  -7   9  -1  114.42    8.69
   7  -9   1  116.75    5.91
   7  -9   1  116.10    4.90
   7  -9   1  122.03    5.67
   7  -9   1  114.51    5.31
   9  -9   1   22.53    2.85
   9  -9   1   20.36    3.18
   9  -9   1   18.83    2.84
   9  -9   1   19.13    2.41
  -9   9  -1   19.63    4.88
 -11   9  -1    2.47    4.14
  11  -9   1    1.89    2.55
  12   8  -1  108.81   10.52
 -12  -8   1   98.67    8.93
  12   8  -1   94.36    8.08
  12   8  -1   98.93   10.01
 -10  -8   1  136.07    9.73
 -10  -8   1  146.01    7.65
 -10  -8   1  144.51    8.84
  10   8  -1  118.46   10.37
  10   8  -1  131.09    8.74
 -10  -8   1  136.21    7.98
  10   8  -1  133.17   10.92
 -10  -8   1  146.21    8.33
  10   8  -1  125.88   10.20
 -10  -8   1  145.84    8.56
  10   8  -1  131.39   10.56
  -8  -8   1  246.58   13.60
   8   8  -1  254.27   14.33
  -8  -8   1  260.10   12.00
  -8  -8   1  249.39   13.82
  -8  -8   1  251.24   11.38
  -8  -8   1  250.43   11.46
  -8  -8   1  240.20   11.51
   8   8  -1  250.13   13.76
   8   8  -1  269.38   13.06
  -8  -8   1  255.08   11.98
   8   8  -1  273.13   14.02
   8   8  -1  273.33   15.57
   8   8  -1  269.27   12.48
   8   8  -1  261.18   14.19
  -8  -8   1  242.90   10.60
  -8  -8   1  244.65   12.34
  -8  -8   1  266.82   13.23
  -8  -8   1  260.99   11.01
   8   8  -1  253.17   11.94
  -8  -8   1  243.96   11.72
   6   8  -1  322.15   14.08
   6   8  -1  318.34   15.29
  -6  -8   1  301.62   12.77
  -6  -8   1  320.31   15.27
  -6  -8   1  296.07   15.71
   6   8  -1  326.91   15.78
  -6  -8   1  316.69   14.30
  -6  -8   1  294.44   11.97
  -6  -8   1  310.04   13.36
  -6  -8   1  296.24   14.02
   6   8  -1  300.16   12.97
  -6  -8   1  282.87   12.70
  -6  -8   1  322.14   15.02
  -6  -8   1  328.29   14.67
   6   8  -1  306.08   13.38
  -6  -8   1  316.78   12.03
   6   8  -1  327.65   16.56
   6   8  -1  306.46   14.44
   6   8  -1  335.09   12.87
  -6  -8   1  320.76   15.38
   6   8  -1  317.17   15.56
  -6  -8   1  314.43   12.57
  -6  -8   1  304.15   12.50
   6   8  -1  287.88   12.77
  -4  -8   1  453.97   21.44
   4   8  -1  464.79   20.51
  -4  -8   1  464.91   17.10
  -4  -8   1  480.95   19.88
   4   8  -1  473.77   20.82
   4   8  -1  491.93   21.64
  -4  -8   1  501.61   19.25
  -4  -8   1  472.40   17.34
   4   8  -1  482.92   17.29
   4   8  -1  489.04   20.45
  -4  -8   1  461.73   20.56
   4   8  -1  461.44   17.06
  -4  -8   1  437.55   17.95
  -4  -8   1  444.95   19.39
  -4  -8   1  445.71   16.40
  -4  -8   1  450.56   18.68
   4   8  -1  479.34   20.19
  -4  -8   1  509.68   20.82
   4   8  -1  500.34   17.13
   4   8  -1  463.10   18.01
  -4  -8   1  460.13   16.75
   4   8  -1  462.30   18.58
   4   8  -1  488.24   18.78
  -2  -8   1  853.49   31.17
   2   8  -1  831.14   28.17
   2   8  -1  846.49   33.39
  -2  -8   1  858.23   28.59
   2   8  -1  869.38   28.68
   2   8  -1  887.49   35.41
   2   8  -1  886.25   30.47
   2   8  -1  880.03   28.66
   2   8  -1  903.96   30.34
   2   8  -1  854.23   27.79
  -2  -8   1  874.17   28.03
  -2  -8   1  857.84   33.22
   2   8  -1  920.49   33.08
   2   8  -1  876.60   29.66
   2   8  -1  895.01   34.66
  -2  -8   1  855.96   28.77
  -2  -8   1  860.15   29.08
  -2  -8   1  911.55   34.65
   2   8  -1  866.48   34.95
   2   8  -1  794.02   34.61
  -2  -8   1  873.80   27.89
  -2  -8   1  866.46   27.74
  -2  -8   1  810.82   30.44
  -2  -8   1  835.50   30.81
   2   8  -1  875.24   32.24
  -2  -8   1  855.39   32.40
   2   8  -1  820.80   30.64
  -2  -8   1  823.74   34.98
   0   8  -1  577.19   21.10
   0   8  -1  547.01   20.14
   0   8  -1  564.37   19.14
   0   8  -1  555.37   18.41
   0   8  -1  586.99   21.65
   0  -8   1  557.93   23.38
   0  -8   1  529.07   22.89
   0  -8   1  533.23   18.96
   0   8  -1  551.63   21.61
   0   8  -1  583.64   23.00
   0   8  -1  538.58   22.77
   0  -8   1  580.38   20.62
   0   8  -1  568.15   22.72
   0   8  -1  550.75   21.57
   0  -8   1  596.04   19.94
   0   8  -1  551.64   22.77
   0  -8   1  520.51   20.30
   0  -8   1  612.65   18.97
   0  -8   1  551.73   21.41
   0   8  -1  587.29   20.35
   0  -8   1  572.28   18.56
   0   8  -1  547.07   22.65
   0   8  -1  566.30   19.11
   0  -8   1  564.17   20.47
   0   8  -1  549.42   21.59
   0  -8   1  545.68   20.39
   0  -8   1  555.73   19.05
   0   8  -1  551.14   21.62
   0  -8   1  570.20   18.52
   0   8  -1  568.98   18.58
   0   8  -1  594.62   18.47
   0  -8   1  570.91   22.19
   0  -8   1  569.50   23.48
   0   8  -1  535.60   19.90
   2  -8   1   82.10    4.39
   2  -8   1   99.06    5.12
  -2   8  -1   84.14    4.07
  -2   8  -1   84.52    4.60
   2  -8   1   76.23    4.36
   2  -8   1   77.08    3.84
   2  -8   1   91.37    4.21
  -2   8  -1   96.50    4.23
  -2   8  -1   88.53    3.46
   2  -8   1   79.89    5.06
   2  -8   1   74.73    4.28
   2  -8   1   81.35    4.85
   2  -8   1   79.13    4.17
   2  -8   1   84.11    3.83
  -2   8  -1   84.03    5.41
   2  -8   1   74.59    4.82
   2  -8   1   76.30    3.78
   2  -8   1   82.07    4.38
  -2   8  -1   85.21    4.78
   2  -8   1   81.04    4.16
  -2   8  -1   87.90    4.08
   2  -8   1   77.12    5.74
   4  -8   1  168.77    6.98
   4  -8   1  179.52    8.24
   4  -8   1  190.97   10.35
   4  -8   1  174.45    6.55
   4  -8   1  184.40    7.18
   4  -8   1  176.00    9.83
   4  -8   1  172.06    6.86
   4  -8   1  169.98    7.81
  -4   8  -1  194.83    6.46
   4  -8   1  172.06    6.15
  -4   8  -1  187.28    6.59
   4  -8   1  171.20    7.57
   4  -8   1  190.19    7.45
  -4   8  -1  185.29    9.53
  -6   8  -1   85.98    3.45
   6  -8   1   83.77    4.14
   6  -8   1   80.21    4.35
  -6   8  -1   83.13    6.87
   6  -8   1   78.12    3.83
   6  -8   1   73.95    3.75
   6  -8   1   74.13    5.49
   6  -8   1   85.83    4.96
   6  -8   1   74.48    3.91
   6  -8   1   76.79    3.46
   8  -8   1   37.02    2.98
  -8   8  -1   42.92    2.45
   8  -8   1   37.91    3.26
   8  -8   1   44.87    4.30
  -8   8  -1   43.01    2.65
   8  -8   1   42.82    3.57
  -8   8  -1   40.99    5.34
   8  -8   1   43.17    3.65
  -8   8  -1   36.37    5.57
   8  -8   1   39.04    2.91
 -10   8  -1    8.67    3.85
  10  -8   1    8.94    3.16
  10  -8   1    5.96    2.12
 -10   8  -1   11.74    4.43
  10  -8   1    5.42    2.52
  10  -8   1    5.77    2.59
  10  -8   1    7.69    2.55
 -12   8  -1    2.68    4.35
  13   7  -1  366.86   17.27
 -13  -7   1  386.68   19.32
 -11  -7   1  578.42   22.20
 -11  -7   1  540.59   25.26
  11   7  -1  559.99   26.88
  11   7  -1  569.81   26.95
  11   7  -1  544.31   25.40
  11   7  -1  559.73   22.10
 -11  -7   1  537.38   22.34
   9   7  -1 1284.61   49.15
  -9  -7   1 1386.53   47.34
   9   7  -1 1295.81   44.67
   9   7  -1 1349.78   47.97
  -9  -7   1 1340.87   50.58
  -9  -7   1 1318.48   53.15
  -9  -7   1 1347.52   45.36
  -9  -7   1 1333.61   43.53
  -9  -7   1 1386.80   46.79
  -9  -7   1 1332.51   42.94
  -9  -7   1 1318.67   44.87
   9   7  -1 1356.13   56.95
  -9  -7   1 1319.45   46.77
  -9  -7   1 1280.62   46.81
   9   7  -1 1320.91   53.52
   9   7  -1 1288.85   53.71
   7   7  -1 1562.29   57.31
  -7  -7   1 1627.35   56.40
  -7  -7   1 1688.37   65.57
  -7  -7   1 1600.43   63.43
  -7  -7   1 1580.36   51.61
   7   7  -1 1631.36   66.92
   7   7  -1 1662.30   65.44
   7   7  -1 1590.62   52.93
  -7  -7   1 1599.60   53.39
  -7  -7   1 1653.59   57.98
  -7  -7   1 1645.77   51.79
  -7  -7   1 1624.08   61.21
   7   7  -1 1655.83   63.18
  -7  -7   1 1511.49   56.32
   7   7  -1 1649.15   64.09
  -7  -7   1 1558.91   60.13
  -7  -7   1 1650.77   57.84
  -7  -7   1 1614.83   53.46
  -7  -7   1 1680.63   55.85
  -7  -7   1 1704.24   64.72
   7   7  -1 1673.20   53.74
   7   7  -1 1628.49   56.73
  -7  -7   1 1664.43   55.85
  -5  -7   1 2372.79   74.80
  -5  -7   1 2380.22   72.52
  -5  -7   1 2210.31   74.44
  -5  -7   1 2322.65   79.33
  -5  -7   1 2385.86   91.56
  -5  -7   1 2312.12   84.21
   5   7  -1 2366.09   87.76
  -5  -7   1 2412.33   89.27
  -5  -7   1 2383.48   78.59
   5   7  -1 2383.43   93.02
   5   7  -1 2484.58   89.85
  -5  -7   1 2410.85   81.11
  -5  -7   1 2270.56   72.88
   5   7  -1 2371.83   74.34
   5   7  -1 2390.69   72.48
  -5  -7   1 2250.86   86.40
  -5  -7   1 2293.41   92.42
   5   7  -1 2333.79   79.44
   5   7  -1 2233.11   73.70
   5   7  -1 2375.01   91.67
   5   7  -1 2372.08   86.56
  -5  -7   1 2294.00   80.29
   5   7  -1 2346.96   74.71
   5   7  -1 2334.04   80.12
  -3  -7   1 2955.95  113.77
   3   7  -1 2914.81   98.34
  -3  -7   1 2970.49   91.83
   3   7  -1 2714.89  112.92
  -3  -7   1 2967.48  103.30
  -3  -7   1 2898.96   98.28
  -3  -7   1 3002.52   90.06
   3   7  -1 2743.29   98.06
   3   7  -1 2902.61  113.63
  -3  -7   1 3011.70   89.08
   3   7  -1 2852.32   90.47
   3   7  -1 2902.28  112.79
   3   7  -1 2842.87   88.84
  -3  -7   1 3063.68  113.07
   3   7  -1 2881.74   96.76
  -3  -7   1 3016.89  106.80
   3   7  -1 2853.24   91.50
   3   7  -1 2930.83  103.04
   3   7  -1 3041.70  110.16
  -3  -7   1 2744.61   91.45
  -3  -7   1 3200.11  110.07
  -3  -7   1 2863.46   97.75
   3   7  -1 2862.20  107.33
  -3  -7   1 2925.37   89.97
  -3  -7   1 3064.61   99.41
   3   7  -1 2809.31   97.58
  -1  -7   1 2684.07   90.34
  -1  -7   1 2764.53  105.50
   1   7  -1 2786.86   82.72
   1   7  -1 2862.42  102.02
   1   7  -1 2884.14   83.66
  -1  -7   1 2728.45   89.58
  -1  -7   1 2688.14   91.16
   1   7  -1 2608.79   83.80
   1   7  -1 2795.74   91.63
  -1  -7   1 2725.90   83.83
  -1  -7   1 2598.97   90.98
  -1  -7   1 2693.64   82.60
   1   7  -1 2847.14   85.28
  -1  -7   1 2589.11   85.12
   1   7  -1 2951.09   99.24
  -1  -7   1 2709.95   91.47
  -1  -7   1 2737.76   82.69
   1   7  -1 2789.00  104.96
   1   7  -1 2637.20   98.22
  -1  -7   1 2561.31  101.99
   1   7  -1 2854.93   91.03
   1   7  -1 2916.25  102.38
   1   7  -1 2809.59   95.52
  -1  -7   1 2622.62   85.09
  -1  -7   1 2832.52   84.05
  -1  -7   1 2700.69   99.45
  -1  -7   1 2637.35   91.89
   1   7  -1 2673.51  105.12
  -1  -7   1 2581.73  105.10
   1   7  -1 2716.52  105.19
   1   7  -1 2623.35   99.34
   1   7  -1 2785.49   85.25
  -1  -7   1 2595.06  105.41
   1   7  -1 2702.56   91.09
  -1  -7   1 2600.58   95.63
   1  -7   1 2145.51   76.38
   1  -7   1 2194.86   66.02
  -1   7  -1 2014.13   81.33
   1  -7   1 2190.63   73.31
   1  -7   1 2160.90   72.86
   1  -7   1 2218.40   84.04
   1  -7   1 2108.94   67.95
   1  -7   1 2195.58   65.97
   1  -7   1 2235.12   67.07
  -1   7  -1 2120.65   73.14
   1  -7   1 2303.52   67.00
  -1   7  -1 2196.91   81.36
  -1   7  -1 2129.20   66.58
  -1   7  -1 2159.76   68.19
  -1   7  -1 2113.28   72.22
   1  -7   1 2140.00   81.62
   1  -7   1 2214.61   72.88
   1  -7   1 2412.24   76.20
  -1   7  -1 2188.07   66.81
   1  -7   1 2203.47   74.05
  -1   7  -1 2190.77   66.16
  -1   7  -1 2129.96   72.52
  -1   7  -1 2175.08   75.92
  -1   7  -1 2085.35   78.42
  -1   7  -1 2093.98   68.11
   1  -7   1 2255.97   79.23
   1  -7   1 2242.91   79.41
  -1   7  -1 2116.16   78.34
   1  -7   1 2106.92   68.00
  -1   7  -1 2172.12   72.58
   1  -7   1 2212.80   84.00
   3  -7   1  662.24   23.59
   3  -7   1  647.03   22.94
  -3   7  -1  667.92   21.47
   3  -7   1  709.14   24.11
   3  -7   1  670.13   27.66
  -3   7  -1  668.07   23.55
   3  -7   1  644.21   20.78
   3  -7   1  650.90   25.03
  -3   7  -1  706.91   24.88
  -3   7  -1  692.63   20.89
   3  -7   1  655.56   24.12
   3  -7   1  641.21   22.70
   3  -7   1  621.22   25.51
   3  -7   1  683.20   23.11
   3  -7   1  676.18   21.06
   5  -7   1  691.69   23.85
  -5   7  -1  685.09   26.38
   5  -7   1  679.37   26.70
  -5   7  -1  677.65   21.83
   5  -7   1  657.30   23.30
   5  -7   1  672.03   23.29
   5  -7   1  719.96   29.49
   5  -7   1  707.27   24.88
   5  -7   1  671.51   24.50
  -7   7  -1  173.78    6.47
  -7   7  -1  177.15    6.56
   7  -7   1  177.83    9.12
   7  -7   1  179.97    7.29
   7  -7   1  173.36    7.63
   7  -7   1  180.78    7.93
   7  -7   1  187.09    7.45
   7  -7   1  181.34    7.18
  -7   7  -1  179.37   10.75
   7  -7   1  179.09    8.66
  -7   7  -1  178.90    6.28
  -7   7  -1  174.05   10.63
   7  -7   1  182.52    6.63
   9  -7   1   20.37    2.47
  -9   7  -1   20.87    1.80
  -9   7  -1   28.58    5.17
  -9   7  -1   18.30    1.80
   9  -7   1   15.40    3.00
   9  -7   1   16.79    2.79
   9  -7   1   18.14    2.66
   9  -7   1   18.15    3.79
  -9   7  -1   30.19    4.89
   9  -7   1   18.59    2.27
  -9   7  -1   25.13    2.32
  11  -7   1    6.82    2.65
 -11   7  -1    4.21    1.43
 -11   7  -1    5.16    4.31
 -13   7  -1    6.75    4.86
 -12  -6   1    4.10    3.16
  12   6  -1    1.69    4.68
 -12  -6   1    1.50    3.36
  12   6  -1    5.86    3.36
 -10  -6   1   11.52    2.78
  10   6  -1   11.29    3.40
  10   6  -1    2.82    4.45
 -10  -6   1    8.32    3.29
 -10  -6   1   11.71    3.60
  10   6  -1   10.18    3.80
 -10  -6   1   15.35    3.75
 -10  -6   1   11.72    2.89
 -10  -6   1   10.10    3.01
 -10  -6   1   15.18    3.32
 -10  -6   1   12.38    2.88
  10   6  -1   12.56    4.46
  10   6  -1   10.74    4.69
 -10  -6   1    9.60    3.02
   8   6  -1   32.32    4.94
   8   6  -1   24.83    5.02
  -8  -6   1   43.35    4.42
  -8  -6   1   35.32    4.57
   8   6  -1   42.73    5.79
   8   6  -1   35.92    4.35
   8   6  -1   26.85    4.36
  -8  -6   1   38.79    4.73
  -8  -6   1   28.91    3.33
  -8  -6   1   37.90    3.78
  -8  -6   1   36.15    4.05
  -8  -6   1   39.09    4.65
   8   6  -1   35.77    4.18
  -8  -6   1   31.47    4.99
  -8  -6   1   30.44    3.96
  -8  -6   1   36.19    3.64
   8   6  -1   30.21    3.96
   8   6  -1   30.55    4.34
  -8  -6   1   33.69    3.91
  -8  -6   1   32.52    3.70
  -8  -6   1   32.76    3.84
  -6  -6   1   43.37    4.42
  -6  -6   1   36.05    3.34
   6   6  -1   22.12    3.77
  -6  -6   1   34.99    3.70
  -6  -6   1   39.94    3.50
   6   6  -1   32.05    4.34
  -6  -6   1   37.62    3.88
   6   6  -1   29.82    4.09
   6   6  -1   26.38    4.28
   6   6  -1   22.78    3.16
  -6  -6   1   37.77    3.57
   6   6  -1   23.69    3.29
  -6  -6   1   36.43    4.49
  -6  -6   1   36.24    3.21
  -6  -6   1   43.20    4.58
  -6  -6   1   36.09    4.17
   6   6  -1   28.14    3.33
   6   6  -1   22.26    3.52
  -6  -6   1   42.92    4.20
  -6  -6   1   45.85    5.02
  -6  -6   1   33.53    3.95
   6   6  -1   27.77    4.45
   6   6  -1   23.47    3.33
  -6  -6   1   33.70    3.61
  -6  -6   1   39.93    3.81
  -4  -6   1  273.59   10.23
   4   6  -1  270.33   12.78
  -4  -6   1  267.16   10.98
  -4  -6   1  289.85   10.35
   4   6  -1  255.38   12.21
  -4  -6   1  265.29   12.46
   4   6  -1  254.89   10.44
  -4  -6   1  278.65   12.49
   4   6  -1  259.68   11.37
  -4  -6   1  279.33   12.05
  -4  -6   1  269.37    9.97
  -4  -6   1  278.36   10.61
  -4  -6   1  287.13   12.68
   4   6  -1  254.60   12.57
   4   6  -1  268.73   13.46
   4   6  -1  273.98   12.58
   4   6  -1  251.73   10.85
  -4  -6   1  267.98   11.60
  -4  -6   1  277.50   11.84
  -4  -6   1  269.79   13.38
  -4  -6   1  272.32   10.46
   4   6  -1  253.38   11.80
   4   6  -1  266.83   10.61
   4   6  -1  266.21   10.27
   4   6  -1  255.31   10.13
  -2  -6   1 1124.56   41.44
   2   6  -1 1075.88   37.71
   2   6  -1 1136.11   40.16
   2   6  -1 1036.25   41.66
  -2  -6   1 1149.43   38.76
  -2  -6   1 1105.77   40.21
  -2  -6   1 1062.20   43.67
  -2  -6   1 1135.38   34.95
   2   6  -1 1178.42   43.86
   2   6  -1 1129.71   34.81
  -2  -6   1 1083.54   37.97
  -2  -6   1 1026.05   42.55
   2   6  -1 1183.42   43.05
   2   6  -1 1112.41   38.30
  -2  -6   1 1045.23   44.29
   2   6  -1 1108.86   35.63
   2   6  -1 1071.01   44.14
  -2  -6   1 1113.83   35.73
   2   6  -1 1100.87   34.54
   2   6  -1 1150.95   41.34
  -2  -6   1 1191.66   35.48
   2   6  -1 1079.43   35.18
   2   6  -1 1081.52   37.85
   2   6  -1 1109.74   35.57
  -2  -6   1 1110.10   34.64
   2   6  -1 1080.07   41.20
   2   6  -1 1137.86   37.69
  -2  -6   1 1122.87   38.33
   2   6  -1 1039.63   43.53
   0   6  -1  734.81   27.22
   0  -6   1  760.73   27.47
   0  -6   1  783.00   25.61
   0   6  -1  778.29   29.46
   0   6  -1  754.51   23.94
   0   6  -1  696.02   25.94
   0   6  -1  691.84   29.89
   0  -6   1  783.70   23.83
   0  -6   1  798.86   28.53
   0   6  -1  718.48   27.99
   0  -6   1  745.28   30.17
   0  -6   1  819.81   24.16
   0  -6   1  736.53   30.25
   0  -6   1  753.47   24.48
   0   6  -1  733.58   23.87
   0  -6   1  738.86   29.43
   0   6  -1  729.99   26.05
   0  -6   1  784.82   26.27
   0   6  -1  736.96   29.32
   0   6  -1  754.22   26.19
   0  -6   1  780.56   30.21
   0   6  -1  766.50   26.50
   0   6  -1  743.04   28.22
   0  -6   1  783.87   23.80
   0  -6   1  762.98   26.48
   0  -6   1  777.54   24.57
   0   6  -1  760.88   24.54
   0  -6   1  825.13   27.65
   0  -6   1  746.45   28.54
   0   6  -1  739.51   23.77
   0  -6   1  805.70   26.10
   0  -6   1  775.37   26.33
   0   6  -1  753.83   24.55
   0   6  -1  722.73   29.74
   0   6  -1  724.10   28.17
   0   6  -1  709.32   29.75
   2  -6   1 1056.74   31.46
  -2   6  -1 1005.67   32.18
   2  -6   1 1033.36   36.76
   2  -6   1 1028.64   34.47
   2  -6   1 1014.50   35.84
  -2   6  -1 1003.76   32.13
   2  -6   1 1007.98   34.79
   2  -6   1 1072.83   35.80
   2  -6   1 1038.65   37.41
   2  -6   1  983.89   31.34
  -2   6  -1  990.83   35.34
  -2   6  -1 1006.08   38.37
   2  -6   1 1016.88   36.04
   2  -6   1 1003.35   31.88
   2  -6   1  987.37   34.17
   2  -6   1  978.30   38.36
   2  -6   1 1012.73   32.01
   2  -6   1 1022.87   34.39
   2  -6   1  997.43   40.13
  -2   6  -1 1012.76   31.23
  -2   6  -1  996.89   34.40
  -2   6  -1  990.85   38.07
   4  -6   1  800.80   27.57
   4  -6   1  801.07   28.55
   4  -6   1  825.07   30.83
   4  -6   1  804.00   27.61
   4  -6   1  846.98   33.62
  -4   6  -1  812.74   25.91
   4  -6   1  805.37   30.35
   4  -6   1  818.09   27.72
  -4   6  -1  836.03   30.14
   6  -6   1  350.33   13.32
  -6   6  -1  339.64   15.86
  -6   6  -1  333.99   11.72
   6  -6   1  354.60   12.75
  -6   6  -1  344.02   16.81
   6  -6   1  378.55   14.11
   6  -6   1  337.90   12.67
   6  -6   1  369.34   11.67
   6  -6   1  365.52   14.45
  -6   6  -1  341.54   11.38
   6  -6   1  360.13   12.70
   6  -6   1  388.42   13.85
   8  -6   1  191.24    8.05
   8  -6   1  196.86    7.46
   8  -6   1  191.51    8.25
  -8   6  -1  210.79    7.60
  -8   6  -1  204.10    7.00
  -8   6  -1  203.85   11.80
   8  -6   1  205.36   10.10
   8  -6   1  194.25    9.46
  -8   6  -1  211.50   11.93
   8  -6   1  185.55    8.06
   8  -6   1  177.79    8.41
   8  -6   1  189.45    9.20
  -8   6  -1  198.41    7.23
 -10   6  -1  301.47   10.92
 -10   6  -1  285.47   16.07
 -10   6  -1  313.62   11.68
  10  -6   1  335.66   14.71
  10  -6   1  315.78   12.44
  10  -6   1  310.36   14.67
 -10   6  -1  306.69   17.01
  10  -6   1  290.18   12.93
  10  -6   1  296.51   14.60
 -10   6  -1  300.98   10.50
 -12   6  -1   82.73    8.93
  13   5  -1  280.65   13.83
 -13  -5   1  281.97   15.25
  11   5  -1  423.12   17.94
 -11  -5   1  429.41   18.51
  11   5  -1  450.76   22.23
  11   5  -1  450.16   22.05
 -11  -5   1  438.61   17.77
 -11  -5   1  432.76   20.54
 -11  -5   1  431.70   18.56
 -11  -5   1  457.58   17.34
  11   5  -1  433.55   21.28
 -11  -5   1  463.03   19.27
   9   5  -1  537.39   21.71
   9   5  -1  528.28   20.17
  -9  -5   1  525.84   20.20
   9   5  -1  553.15   24.26
  -9  -5   1  521.39   20.29
  -9  -5   1  514.66   19.92
   9   5  -1  554.51   21.52
  -9  -5   1  542.24   21.57
  -9  -5   1  549.98   20.77
  -9  -5   1  535.04   21.55
  -9  -5   1  536.46   20.79
  -9  -5   1  528.81   23.48
   9   5  -1  508.53   23.06
   9   5  -1  563.00   24.74
  -9  -5   1  531.28   18.57
   9   5  -1  544.10   24.51
   9   5  -1  550.84   26.20
  -9  -5   1  525.80   19.33
   7   5  -1 1119.20   42.89
  -7  -5   1 1042.98   37.74
  -7  -5   1 1056.15   34.68
  -7  -5   1 1110.73   41.82
  -7  -5   1 1017.03   37.68
  -7  -5   1 1048.84   35.86
   7   5  -1 1160.62   41.00
   7   5  -1 1101.72   36.25
  -7  -5   1 1039.49   42.50
   7   5  -1 1100.53   35.83
   7   5  -1 1094.58   45.45
   7   5  -1 1080.00   39.57
  -7  -5   1 1076.78   38.30
  -7  -5   1 1038.77   38.95
  -7  -5   1 1092.57   42.99
   7   5  -1 1049.96   38.08
  -7  -5   1 1093.05   37.59
   7   5  -1 1062.62   43.83
  -7  -5   1 1055.94   35.82
   7   5  -1 1088.11   43.06
  -7  -5   1 1080.27   40.85
   7   5  -1 1076.11   38.67
  -7  -5   1 1066.77   38.96
  -7  -5   1 1113.23   43.58
  -7  -5   1 1022.18   40.58
  -7  -5   1 1037.95   34.47
   5   5  -1 1443.94   56.33
  -5  -5   1 1407.48   52.05
   5   5  -1 1393.84   54.12
  -5  -5   1 1385.65   48.88
  -5  -5   1 1455.11   53.04
   5   5  -1 1424.80   55.06
  -5  -5   1 1401.54   45.77
  -5  -5   1 1495.24   48.26
  -5  -5   1 1361.69   56.66
   5   5  -1 1432.17   49.52
  -5  -5   1 1506.12   56.10
  -5  -5   1 1445.88   54.05
   5   5  -1 1434.71   49.34
   5   5  -1 1416.66   44.55
   5   5  -1 1468.85   51.91
   5   5  -1 1388.63   45.88
   5   5  -1 1348.34   57.31
  -5  -5   1 1431.44   54.72
  -5  -5   1 1442.95   45.94
  -5  -5   1 1422.73   49.99
  -5  -5   1 1405.84   48.56
  -5  -5   1 1383.11   49.50
   5   5  -1 1376.84   48.72
  -5  -5   1 1446.38   44.52
  -5  -5   1 1375.16   48.59
   5   5  -1 1381.80   45.44
   5   5  -1 1465.53   53.44
  -5  -5   1 1429.37   44.71
  -3  -5   1 2322.30   82.07
  -3  -5   1 2301.49   95.58
   3   5  -1 2405.19   95.74
   3   5  -1 2510.15   86.71
   3   5  -1 2427.00   90.43
   3   5  -1 2430.30   76.16
   3   5  -1 2381.37   81.62
   3   5  -1 2528.89   75.61
   3   5  -1 2458.28   82.17
   3   5  -1 2591.54   92.58
  -3  -5   1 2486.36   86.14
  -3  -5   1 2590.42   76.37
  -3  -5   1 2365.67   82.54
   3   5  -1 2421.26   82.60
   3   5  -1 2428.89   76.89
  -3  -5   1 2517.10   89.82
   3   5  -1 2688.16   95.33
  -3  -5   1 2566.43   90.67
  -3  -5   1 2422.22   77.10
  -3  -5   1 2360.53   94.93
  -3  -5   1 2564.24   92.36
   3   5  -1 2512.65   89.28
  -3  -5   1 2441.04   83.50
  -3  -5   1 2410.18   74.78
  -3  -5   1 2404.03   75.61
   3   5  -1 2425.19   77.06
  -3  -5   1 2421.17   76.96
  -3  -5   1 2427.44   86.80
   1   5  -1  425.61   14.66
  -1  -5   1  449.08   15.72
   1   5  -1  430.38   15.61
   1   5  -1  426.99   14.48
  -1  -5   1  458.71   17.35
  -1  -5   1  432.34   15.03
  -1  -5   1  449.33   18.05
  -1  -5   1  461.00   17.17
   1   5  -1  419.12   14.20
   1   5  -1  393.98   17.75
   1   5  -1  444.23   14.71
  -1  -5   1  445.11   15.81
  -1  -5   1  443.86   14.31
   1   5  -1  443.00   16.57
  -1  -5   1  416.57   17.62
  -1  -5   1  423.58   16.54
   1   5  -1  422.27   15.35
   1   5  -1  409.64   17.84
  -1  -5   1  457.67   14.44
   1   5  -1  428.69   17.70
  -1  -5   1  442.82   14.76
   1   5  -1  391.88   17.99
  -1  -5   1  462.40   14.64
  -1  -5   1  433.19   14.68
  -1  -5   1  444.52   18.34
  -1  -5   1  450.18   16.71
  -1  -5   1  467.24   18.20
   1   5  -1  420.68   15.75
   1   5  -1  446.83   17.65
   1   5  -1  395.50   16.79
   1   5  -1  430.87   14.28
  -1  -5   1  429.67   15.70
   1   5  -1  424.10   17.16
   1  -5   1 1980.65   69.37
   1  -5   1 2051.41   71.96
   1  -5   1 1868.45   73.87
   1  -5   1 1977.44   77.77
  -1   5  -1 2005.24   74.01
  -1   5  -1 1916.67   61.86
   1  -5   1 1923.74   61.77
   1  -5   1 1979.93   59.90
   1  -5   1 1962.77   65.32
   1  -5   1 1972.71   60.86
  -1   5  -1 1879.31   66.30
   1  -5   1 2032.61   59.86
   1  -5   1 2047.66   66.13
   1  -5   1 1941.76   67.05
   1  -5   1 2040.55   71.95
  -1   5  -1 1953.67   66.34
  -1   5  -1 1886.31   73.22
   1  -5   1 1947.70   61.71
  -1   5  -1 1888.48   65.28
  -1   5  -1 1982.77   60.10
   1  -5   1 1964.06   72.18
   1  -5   1 1965.59   77.75
   1  -5   1 2045.53   60.65
  -1   5  -1 2020.25   66.43
   1  -5   1 2018.69   66.26
   1  -5   1 2060.86   73.84
  -1   5  -1 1968.53   67.14
  -1   5  -1 1957.95   61.93
   3  -5   1  942.40   35.71
   3  -5   1  976.77   35.67
   3  -5   1  975.01   37.89
   3  -5   1  969.71   32.79
   3  -5   1  918.53   33.90
   3  -5   1  901.98   32.29
  -3   5  -1  940.48   33.61
   5  -5   1  394.47   17.22
  -5   5  -1  434.63   18.52
  -5   5  -1  419.08   13.31
   5  -5   1  420.96   15.33
   5  -5   1  400.97   14.21
  -5   5  -1  424.66   15.91
  -5   5  -1  413.32   12.90
   5  -5   1  378.73   14.18
   5  -5   1  399.12   15.87
  -5   5  -1  431.50   17.30
   5  -5   1  394.54   15.58
   7  -5   1  498.86   18.69
   7  -5   1  520.65   17.91
   7  -5   1  510.36   19.94
   7  -5   1  529.50   19.76
  -7   5  -1  485.18   16.49
  -7   5  -1  484.34   15.97
   7  -5   1  506.04   19.53
   7  -5   1  526.12   20.85
   7  -5   1  508.84   16.49
   7  -5   1  502.50   20.31
   7  -5   1  492.94   17.84
   7  -5   1  513.62   18.01
  -7   5  -1  476.72   21.07
  -7   5  -1  508.65   19.78
  -7   5  -1  490.73   16.70
  -7   5  -1  487.19   22.78
   7  -5   1  512.80   19.62
  -9   5  -1   98.32    8.98
   9  -5   1  114.47    6.43
   9  -5   1  112.08    5.93
   9  -5   1  125.95    7.12
  -9   5  -1  121.77    5.04
   9  -5   1  128.93    5.77
  -9   5  -1  123.52    7.77
  -9   5  -1  122.90    9.08
  -9   5  -1  123.22    5.81
   9  -5   1  123.45    7.47
  -9   5  -1  114.97    5.16
   9  -5   1  124.92    8.44
 -11   5  -1   64.99    3.77
 -11   5  -1   63.00    4.59
  11  -5   1   80.93    6.40
 -11   5  -1   67.75    3.95
 -11   5  -1   60.39    7.31
 -11   5  -1   56.18    7.20
 -11   5  -1   77.58    5.01
  11  -5   1   75.64    7.67
 -13   5  -1   35.40    6.89
 -13   5  -1   37.70    2.92
 -12  -4   1   92.14    6.62
 -12  -4   1   86.66    8.03
  12   4  -1   87.99    7.02
 -12  -4   1   88.18    7.07
  12   4  -1   83.90    8.86
 -12  -4   1   87.31    7.40
 -10  -4   1  150.59    7.21
  10   4  -1  141.59   10.40
 -10  -4   1  145.20    9.53
 -10  -4   1  156.40    8.66
  10   4  -1  152.82    8.44
 -10  -4   1  153.36    6.79
  10   4  -1  148.21   11.32
  10   4  -1  129.95    9.40
 -10  -4   1  163.52    8.55
  10   4  -1  124.07   10.21
  10   4  -1  142.71   10.41
 -10  -4   1  159.07    9.48
 -10  -4   1  153.89    8.08
 -10  -4   1  142.61    7.77
  -8  -4   1  221.61   10.36
   8   4  -1  249.38   11.38
   8   4  -1  255.13   13.14
  -8  -4   1  226.49   11.61
   8   4  -1  250.18   10.73
  -8  -4   1  234.90   11.62
  -8  -4   1  223.97   11.90
   8   4  -1  264.60   12.73
  -8  -4   1  238.21   10.78
   8   4  -1  254.05   14.01
  -8  -4   1  227.70    9.83
  -8  -4   1  227.78   10.33
  -8  -4   1  240.84   10.55
  -8  -4   1  219.76   11.88
   8   4  -1  249.99   11.08
   8   4  -1  260.51   12.74
  -8  -4   1  225.37    9.33
   8   4  -1  241.86   12.88
  -8  -4   1  222.31   10.11
  -8  -4   1  233.08   11.22
  -8  -4   1  229.21   10.09
  -6  -4   1  980.42   31.10
  -6  -4   1  976.59   33.95
   6   4  -1  951.57   39.31
  -6  -4   1  973.93   34.50
   6   4  -1  930.00   34.05
  -6  -4   1 1086.44   38.97
   6   4  -1  947.09   38.49
  -6  -4   1  978.32   32.10
  -6  -4   1 1002.12   39.28
   6   4  -1  934.96   38.14
  -6  -4   1  938.47   35.00
  -6  -4   1  950.84   36.56
   6   4  -1  942.91   35.29
  -6  -4   1  953.04   34.93
   6   4  -1  955.43   31.99
  -6  -4   1  983.24   32.17
  -6  -4   1 1058.42   37.81
  -6  -4   1  968.83   31.05
   6   4  -1  912.63   40.42
  -6  -4   1  938.49   33.93
  -6  -4   1  986.82   38.25
   6   4  -1  993.30   36.51
  -6  -4   1 1002.59   33.72
   6   4  -1  903.30   34.41
  -6  -4   1  993.37   36.79
   6   4  -1  924.95   32.18
  -4  -4   1  768.12   30.48
  -4  -4   1  775.44   28.34
   4   4  -1  811.55   30.85
  -4  -4   1  766.93   27.69
  -4  -4   1  789.56   24.90
   4   4  -1  756.09   24.81
  -4  -4   1  750.45   27.15
  -4  -4   1  788.52   30.45
   4   4  -1  748.16   32.18
   4   4  -1  785.08   28.05
  -4  -4   1  804.30   26.73
   4   4  -1  809.32   29.11
   4   4  -1  802.52   29.91
  -4  -4   1  718.76   26.92
  -4  -4   1  753.57   25.47
  -4  -4   1  822.97   31.30
  -4  -4   1  763.76   27.09
  -4  -4   1  794.86   28.17
   4   4  -1  743.62   27.09
   4   4  -1  771.72   25.48
   4   4  -1  765.27   30.37
   4   4  -1  755.99   25.59
  -4  -4   1  779.36   29.20
  -4  -4   1  775.99   25.61
  -4  -4   1  749.40   24.75
  -4  -4   1  744.17   31.84
  -4  -4   1  806.62   29.56
   4   4  -1  759.29   27.54
   4   4  -1  766.21   31.29
  -2  -4   1 1861.91   73.11
   2   4  -1 1926.70   63.25
  -2  -4   1 1949.07   58.61
  -2  -4   1 1892.04   62.80
  -2  -4   1 1831.51   58.21
   2   4  -1 1891.77   69.55
   2   4  -1 1808.72   70.79
   2   4  -1 1969.09   58.18
   2   4  -1 1961.91   58.63
  -2  -4   1 1954.91   69.61
  -2  -4   1 1869.59   59.21
   2   4  -1 1933.60   68.65
   2   4  -1 2012.30   66.75
  -2  -4   1 1911.13   70.99
  -2  -4   1 1843.15   63.45
   2   4  -1 1912.87   68.99
   2   4  -1 1794.00   73.51
  -2  -4   1 1824.49   63.22
  -2  -4   1 1973.22   66.48
   2   4  -1 1900.85   59.21
   2   4  -1 2011.15   71.22
   2   4  -1 1596.09   59.06
  -2  -4   1 1848.49   66.67
  -2  -4   1 1759.34   68.99
   2   4  -1 1906.75   62.80
   2   4  -1 1905.24   73.11
   2   4  -1 1923.46   63.59
   2   4  -1 2108.74   73.39
   2   4  -1 1909.83   57.52
  -2  -4   1 1838.65   58.22
  -2  -4   1 1885.62   71.04
  -2  -4   1 1827.12   57.49
  -2  -4   1 1815.18   73.65
  -2  -4   1 1834.46   59.28
   0  -4   1 5712.31  181.46
   0  -4   1 5955.66  176.01
   0  -4   1 6197.31  216.83
   0   4  -1 5887.33  203.66
   0   4  -1 5764.89  196.16
   0   4  -1 5813.47  178.66
   0   4  -1 5961.49  217.49
   0  -4   1 5451.70  217.01
   0  -4   1 5932.21  193.66
   0  -4   1 6275.97  211.83
   0   4  -1 5728.19  213.04
   0  -4   1 5711.31  203.93
   0   4  -1 5690.35  226.50
   0  -4   1 5949.54  194.35
   0   4  -1 5989.18  181.80
   0   4  -1 6039.88  181.82
   0  -4   1 5966.26  194.22
   0  -4   1 5452.80  224.94
   0  -4   1 6018.50  179.05
   0   4  -1 5861.22  194.57
   0  -4   1 5809.86  225.29
   0  -4   1 5990.34  181.67
   0  -4   1 6204.34  225.20
   0   4  -1 5696.91  210.13
   0  -4   1 6024.08  178.48
   0   4  -1 5512.87  226.17
   0   4  -1 5879.23  179.28
   0   4  -1 6176.76  194.67
   0  -4   1 5878.57  209.69
   0   4  -1 5564.85  194.06
   0   4  -1 5787.42  176.19
   0   4  -1 5405.66  225.56
   0  -4   1 5737.19  212.20
   0   4  -1 6072.55  217.00
   0  -4   1 5944.61  195.99
   2  -4   1 1947.17   72.38
  -2   4  -1 1917.41   63.04
   2  -4   1 1908.70   73.47
   2  -4   1 1897.42   63.69
   2  -4   1 1879.96   72.49
  -2   4  -1 1883.01   64.45
  -2   4  -1 1957.43   63.82
   2  -4   1 1840.85   65.00
   2  -4   1 1902.48   63.04
   4  -4   1 1327.57   43.71
   4  -4   1 1342.83   48.97
  -4   4  -1 1282.83   51.54
  -4   4  -1 1283.40   41.13
   4  -4   1 1295.17   46.17
   4  -4   1 1313.29   43.97
   4  -4   1 1279.05   44.12
   4  -4   1 1386.10   51.87
   4  -4   1 1270.93   43.87
  -4   4  -1 1303.85   45.83
   4  -4   1 1284.37   48.89
   6  -4   1 1014.35   34.20
   6  -4   1 1005.32   37.43
   6  -4   1  994.38   35.81
   6  -4   1 1040.80   31.40
   6  -4   1 1070.64   37.70
   6  -4   1 1016.39   35.24
   6  -4   1 1035.76   34.39
  -6   4  -1  974.84   41.20
   6  -4   1  974.97   34.12
  -6   4  -1  978.80   31.88
   6  -4   1 1019.32   31.56
   6  -4   1 1042.17   39.46
   6  -4   1 1012.11   35.88
  -6   4  -1 1012.26   35.77
  -6   4  -1  989.76   32.01
  -6   4  -1  975.66   37.02
   6  -4   1 1019.64   38.25
  -6   4  -1  977.50   30.92
   6  -4   1  986.82   35.27
   8  -4   1  646.35   24.70
   8  -4   1  693.22   25.68
   8  -4   1  648.22   23.61
  -8   4  -1  671.13   21.90
  -8   4  -1  672.32   25.49
  -8   4  -1  624.81   26.79
  -8   4  -1  678.01   22.32
   8  -4   1  654.20   23.65
   8  -4   1  668.50   21.85
   8  -4   1  704.67   26.37
   8  -4   1  671.31   27.93
  -8   4  -1  652.70   29.45
   8  -4   1  664.70   27.15
  -8   4  -1  662.31   21.20
   8  -4   1  691.16   23.91
 -10   4  -1  383.91   20.47
  10  -4   1  408.37   18.39
  10  -4   1  429.42   18.46
 -10   4  -1  384.55   14.22
 -10   4  -1  359.29   18.92
  10  -4   1  426.00   19.10
  10  -4   1  448.23   16.05
 -10   4  -1  393.08   17.71
 -10   4  -1  387.32   15.10
 -10   4  -1  402.10   13.83
  10  -4   1  418.57   14.75
 -12   4  -1  266.53   11.58
 -12   4  -1  264.99   10.01
 -12   4  -1  274.78   11.09
 -12   4  -1  267.61   10.48
 -12   4  -1  250.90   15.43
 -13  -3   1   99.14    7.97
  13   3  -1   97.39    7.45
 -13  -3   1  102.39    7.93
 -13  -3   1   87.63    6.77
 -11  -3   1  144.10    7.87
 -11  -3   1  159.63    9.04
 -11  -3   1  150.13    9.44
 -11  -3   1  147.93   10.07
  11   3  -1  148.52    8.41
 -11  -3   1  154.09    8.21
  11   3  -1  144.45   10.89
 -11  -3   1  149.04    8.78
   9   3  -1   93.57    6.34
   9   3  -1  104.53    7.90
   9   3  -1   93.98    7.16
  -9  -3   1   83.41    5.05
  -9  -3   1   91.62    4.83
   9   3  -1   95.54    7.06
   9   3  -1   94.42    6.38
  -9  -3   1   84.44    6.50
  -9  -3   1   83.36    5.81
  -9  -3   1   78.22    6.45
   9   3  -1   92.01    6.11
  -9  -3   1   86.04    7.44
  -9  -3   1   86.12    5.63
   9   3  -1   97.04    8.17
   9   3  -1  101.21    7.84
  -9  -3   1   85.02    4.77
   9   3  -1  100.00    8.17
  -9  -3   1   83.11    5.54
  -9  -3   1   87.19    5.82
  -9  -3   1   87.06    5.55
  -7  -3   1  443.89   17.82
  -7  -3   1  457.01   18.41
  -7  -3   1  430.02   16.18
  -7  -3   1  428.89   17.50
  -7  -3   1  431.02   19.06
  -7  -3   1  409.84   18.02
   7   3  -1  450.08   21.02
  -7  -3   1  421.90   15.54
  -7  -3   1  418.76   18.51
  -7  -3   1  438.13   16.86
  -7  -3   1  467.21   18.55
   7   3  -1  455.70   19.08
   7   3  -1  457.65   19.54
  -7  -3   1  423.83   16.02
   7   3  -1  445.45   16.28
   7   3  -1  460.96   17.57
   7   3  -1  472.38   17.33
  -7  -3   1  432.29   15.25
  -7  -3   1  437.86   16.87
   7   3  -1  480.34   18.85
  -7  -3   1  419.23   16.54
   7   3  -1  476.83   20.02
  -7  -3   1  463.70   18.69
   7   3  -1  466.64   19.84
  -7  -3   1  434.86   17.93
  -5  -3   1 1357.04   49.63
   5   3  -1 1394.59   45.75
  -5  -3   1 1405.06   48.53
  -5  -3   1 1375.46   49.23
   5   3  -1 1375.24   57.17
   5   3  -1 1448.46   54.82
   5   3  -1 1387.21   44.33
  -5  -3   1 1408.52   44.23
   5   3  -1 1413.45   48.66
  -5  -3   1 1440.64   45.64
  -5  -3   1 1454.31   54.58
  -5  -3   1 1487.79   48.39
  -5  -3   1 1317.10   48.98
   5   3  -1 1511.84   53.24
  -5  -3   1 1413.27   45.63
  -5  -3   1 1491.55   55.90
   5   3  -1 1523.41   56.40
   5   3  -1 1426.05   49.05
   5   3  -1 1440.10   53.98
   5   3  -1 1491.43   51.63
  -5  -3   1 1366.11   51.70
  -5  -3   1 1447.93   52.88
   5   3  -1 1442.08   49.42
  -5  -3   1 1415.75   53.58
   5   3  -1 1414.26   45.30
  -5  -3   1 1399.06   48.79
  -5  -3   1 1452.31   56.38
  -5  -3   1 1460.98   44.64
   3   3  -1  751.68   27.28
  -3  -3   1  788.73   29.16
  -3  -3   1  784.22   24.13
   3   3  -1  752.61   28.08
  -3  -3   1  729.68   26.07
   3   3  -1  713.04   25.89
  -3  -3   1  722.46   24.03
   3   3  -1  717.83   26.09
  -3  -3   1  739.72   24.13
  -3  -3   1  718.16   25.73
  -3  -3   1  734.81   26.32
   3   3  -1  698.67   23.31
   3   3  -1  753.02   29.64
  -3  -3   1  758.20   28.84
   3   3  -1  735.88   25.66
  -3  -3   1  748.94   29.56
   3   3  -1  719.89   30.25
  -3  -3   1  748.55   27.96
   3   3  -1  733.14   23.96
   3   3  -1  739.71   28.55
  -3  -3   1  765.64   25.31
   3   3  -1  768.32   28.01
   3   3  -1  751.01   23.58
  -3  -3   1  775.25   27.41
  -3  -3   1  736.15   28.63
  -3  -3   1  713.82   23.34
   3   3  -1  729.59   28.94
  -3  -3   1  721.26   27.27
   3   3  -1  761.91   23.59
  -3  -3   1  745.14   26.84
  -3  -3   1  704.19   30.14
  -3  -3   1  733.09   25.96
   3   3  -1  716.35   24.09
  -3  -3   1  716.08   25.60
  -3  -3   1  749.04   23.59
   1   3  -1 1772.45   66.30
   1   3  -1 1756.63   70.17
  -1  -3   1 2006.70   66.33
   1   3  -1 1746.25   55.58
  -1  -3   1 1848.80   54.99
  -1  -3   1 1876.78   70.13
  -1  -3   1 1831.32   66.16
   1   3  -1 1699.61   60.46
  -1  -3   1 1923.34   67.95
   1   3  -1 1694.27   65.91
  -1  -3   1 1914.06   55.84
  -1  -3   1 1841.17   67.77
  -1  -3   1 1889.22   65.57
   1   3  -1 1751.34   66.26
  -1  -3   1 1997.26   55.89
   1   3  -1 1821.07   67.71
   1   3  -1 1784.40   67.88
   1   3  -1 1735.10   56.60
   1   3  -1 1696.81   70.13
   1   3  -1 1821.61   55.92
   1   3  -1 1516.43   69.85
  -1  -3   1 1891.72   56.77
   1   3  -1 1716.99   54.91
  -1  -3   1 1975.26   59.81
  -1  -3   1 1874.33   63.73
  -1  -3   1 1970.98   60.80
   1   3  -1 1759.39   56.65
   1   3  -1 1779.68   63.55
   1   3  -1 1686.44   69.93
   1   3  -1 1792.25   60.68
   1   3  -1 1750.23   65.46
   1  -3   1 2258.09   72.77
  -1   3  -1 2355.50   76.89
  -1   3  -1 2425.92   92.92
   1  -3   1 2211.98   78.73
  -1   3  -1 2501.29   76.35
   1  -3   1 2240.83   72.86
  -1   3  -1 2463.13   76.20
   1  -3   1 2360.25   77.92
  -1   3  -1 2453.43   79.05
   1  -3   1 2309.40   82.99
   1  -3   1 2307.32   82.94
  -1   3  -1 2320.56   78.07
   1  -3   1 2381.38   88.83
   1  -3   1 2222.02   89.03
   1  -3   1 2228.43   77.46
  -1   3  -1 2420.68   77.74
   1  -3   1 2295.35   83.11
   1  -3   1 2222.65   75.89
   1  -3   1 2164.64   75.76
  -1   3  -1 2434.75   73.56
  -1   3  -1 2425.31   93.57
   3  -3   1 1592.61   60.39
   3  -3   1 1618.29   52.34
   3  -3   1 1478.24   53.49
   3  -3   1 1600.98   58.42
  -3   3  -1 1538.41   52.31
   3  -3   1 1541.47   54.45
   3  -3   1 1544.73   51.69
   3  -3   1 1566.62   58.68
  -3   3  -1 1522.70   60.27
  -3   3  -1 1499.91   53.09
   5  -3   1 2004.22   72.68
  -5   3  -1 2065.43   62.93
   5  -3   1 2131.11   72.85
   5  -3   1 2220.32   76.11
  -5   3  -1 2077.50   70.36
  -5   3  -1 2054.36   64.85
   5  -3   1 2093.79   77.53
  -5   3  -1 2039.28   64.90
   5  -3   1 2013.85   69.20
  -5   3  -1 2059.33   81.15
   5  -3   1 1999.25   71.96
   5  -3   1 2066.69   69.78
   5  -3   1 2129.75   64.08
   5  -3   1 2079.17   69.34
   5  -3   1 2085.78   63.65
  -5   3  -1 2055.30   71.55
   5  -3   1 2200.75   69.44
   7  -3   1 1572.21   57.08
  -7   3  -1 1498.99   46.13
   7  -3   1 1499.52   58.67
  -7   3  -1 1505.39   47.59
   7  -3   1 1474.73   59.30
  -7   3  -1 1395.54   53.60
  -7   3  -1 1523.95   47.90
  -7   3  -1 1535.55   52.55
   7  -3   1 1490.84   50.95
   7  -3   1 1448.06   53.33
   7  -3   1 1565.33   51.37
   7  -3   1 1542.75   47.16
   7  -3   1 1535.37   53.60
   7  -3   1 1608.67   56.36
  -7   3  -1 1440.67   60.47
   7  -3   1 1514.22   51.01
   7  -3   1 1483.55   52.05
  -9   3  -1  564.75   25.44
  -9   3  -1  599.28   20.11
   9  -3   1  606.39   23.53
  -9   3  -1  603.50   21.45
   9  -3   1  663.78   27.16
  -9   3  -1  551.07   27.79
   9  -3   1  676.14   26.22
   9  -3   1  648.85   20.99
   9  -3   1  654.63   25.14
  -9   3  -1  602.38   20.80
  -9   3  -1  603.35   24.21
   9  -3   1  646.48   22.67
  11  -3   1  381.78   17.31
  11  -3   1  365.21   17.63
 -11   3  -1  347.59   13.65
 -11   3  -1  343.04   13.01
 -11   3  -1  334.14   14.01
 -11   3  -1  342.82   19.00
 -11   3  -1  358.23   16.43
 -11   3  -1  327.92   17.64
  11  -3   1  365.59   17.98
 -11   3  -1  336.23   12.48
 -13   3  -1  211.96   13.84
 -13   3  -1  191.85    9.30
 -13   3  -1  201.91    8.41
 -12  -2   1   81.87    5.98
  12   2  -1   83.87    8.54
  12   2  -1   76.20    6.36
 -12  -2   1   72.58    6.70
 -12  -2   1   71.85    6.56
 -12  -2   1   83.70    8.36
 -12  -2   1   88.49    6.85
 -12  -2   1   83.57    6.19
  10   2  -1  103.36    8.19
 -10  -2   1  103.91    6.64
  10   2  -1  104.53    8.68
 -10  -2   1  101.42    6.69
 -10  -2   1  102.33    6.85
  10   2  -1  104.82    8.23
  10   2  -1   83.66    8.52
 -10  -2   1   93.89    5.92
 -10  -2   1   95.51    7.11
  10   2  -1  108.10    8.03
 -10  -2   1   89.43    5.95
 -10  -2   1  102.39    8.55
  10   2  -1  105.48    6.58
   8   2  -1  694.78   25.88
  -8  -2   1  624.01   24.58
   8   2  -1  635.88   28.95
  -8  -2   1  661.00   26.78
   8   2  -1  631.66   22.53
   8   2  -1  643.04   24.31
  -8  -2   1  639.56   22.73
   8   2  -1  613.76   25.78
  -8  -2   1  660.59   23.81
  -8  -2   1  639.07   21.21
  -8  -2   1  669.33   23.62
  -8  -2   1  660.27   21.91
   8   2  -1  644.58   27.10
  -8  -2   1  674.96   24.70
   8   2  -1  633.40   24.08
  -8  -2   1  645.84   24.07
  -8  -2   1  659.57   24.57
  -8  -2   1  638.36   22.55
  -8  -2   1  635.60   25.64
   8   2  -1  656.28   27.28
  -8  -2   1  642.22   23.14
   8   2  -1  683.28   27.98
  -6  -2   1  426.90   15.33
  -6  -2   1  421.60   14.79
   6   2  -1  394.22   17.37
   6   2  -1  378.45   15.95
  -6  -2   1  407.56   14.02
  -6  -2   1  405.92   15.04
  -6  -2   1  415.63   17.24
  -6  -2   1  427.90   15.29
  -6  -2   1  405.52   15.96
  -6  -2   1  379.63   16.38
   6   2  -1  410.82   14.74
  -6  -2   1  440.38   16.93
  -6  -2   1  403.34   14.49
  -6  -2   1  421.71   16.76
  -6  -2   1  428.39   13.87
   6   2  -1  417.26   17.67
   6   2  -1  401.15   16.62
  -6  -2   1  396.88   14.43
  -6  -2   1  404.09   16.04
   6   2  -1  379.39   16.72
   6   2  -1  390.53   15.32
  -6  -2   1  411.57   16.16
   6   2  -1  390.65   18.60
  -6  -2   1  382.87   16.76
   6   2  -1  372.71   17.54
   6   2  -1  385.15   15.53
  -6  -2   1  436.34   17.12
   4   2  -1 1064.62   33.11
  -4  -2   1 1035.21   36.14
  -4  -2   1 1030.38   38.26
  -4  -2   1 1001.73   36.76
  -4  -2   1 1068.44   37.62
   4   2  -1 1074.55   33.55
   4   2  -1 1025.77   32.76
  -4  -2   1 1115.00   40.48
   4   2  -1 1056.30   36.04
  -4  -2   1 1122.46   40.80
  -4  -2   1 1074.68   41.40
  -4  -2   1 1066.14   35.99
   4   2  -1 1045.39   36.25
   4   2  -1 1022.32   33.79
   4   2  -1 1084.41   38.14
   4   2  -1 1080.19   39.32
  -4  -2   1 1027.03   33.00
   4   2  -1 1043.42   40.48
  -4  -2   1 1053.75   33.78
  -4  -2   1 1111.69   35.86
   4   2  -1 1028.06   36.57
   4   2  -1  985.07   37.64
  -4  -2   1 1027.29   36.44
   4   2  -1 1052.82   39.92
  -4  -2   1 1049.38   36.39
  -4  -2   1 1022.48   39.76
   4   2  -1 1095.97   41.70
   4   2  -1 1058.00   42.42
  -4  -2   1 1046.35   41.87
  -4  -2   1 1082.14   33.70
  -4  -2   1 1029.89   32.71
  -4  -2   1 1028.71   39.14
  -4  -2   1 1065.40   33.76
  -2  -2   1 2741.48  101.35
   2   2  -1 2673.74   94.92
  -2  -2   1 2722.91   84.67
  -2  -2   1 2719.66   90.59
  -2  -2   1 2797.31   91.22
  -2  -2   1 2732.87   91.28
   2   2  -1 2797.79   83.57
   2   2  -1 2812.14   90.49
  -2  -2   1 2652.86  104.64
   2   2  -1 2698.30   98.66
  -2  -2   1 2843.05   83.45
  -2  -2   1 2651.18   90.41
   2   2  -1 2844.60  101.21
  -2  -2   1 2801.47  101.27
  -2  -2   1 2653.95   95.11
   2   2  -1 2709.51   90.59
  -2  -2   1 2708.97   94.79
  -2  -2   1 2569.26   82.02
  -2  -2   1 2689.42   84.59
  -2  -2   1 2655.24  105.05
  -2  -2   1 2761.44   83.37
   2   2  -1 2851.65   97.95
   2   2  -1 2758.25   95.02
   2   2  -1 2584.85   89.32
   2   2  -1 2747.06   99.16
   2   2  -1 2719.44  105.05
   2   2  -1 2627.50   84.59
   2   2  -1 2775.94   83.19
  -2  -2   1 2764.40   99.05
  -2  -2   1 2742.08   98.89
  -2  -2   1 2570.04   89.20
   2   2  -1 2800.65  101.45
   0  -2   1  831.01   32.76
   0   2  -1  809.00   26.07
   0   2  -1  787.25   33.17
   0   2  -1  799.48   31.05
   0   2  -1  781.78   33.23
   0  -2   1  819.98   27.71
   0   2  -1  789.88   25.67
   0   2  -1  806.81   32.73
   0  -2   1  885.20   31.01
   0   2  -1  873.44   28.15
   0  -2   1  857.08   28.01
   0  -2   1  738.95   30.90
   0  -2   1  835.81   25.69
   0  -2   1  841.20   25.55
   0  -2   1  816.87   32.73
   0  -2   1  834.00   30.31
   0   2  -1  774.44   30.12
   0   2  -1  774.34   30.58
   0  -2   1  867.01   30.19
   0  -2   1  813.60   27.94
   0   2  -1  802.58   26.06
   0  -2   1  816.24   26.04
   0  -2   1  857.20   26.13
   0  -2   1  838.22   25.22
   0   2  -1  800.24   27.95
   0  -2   1  777.00   30.39
   0  -2   1  828.21   27.57
   0  -2   1  902.63   32.53
   0   2  -1  763.49   32.57
   0   2  -1  813.16   28.07
   0   2  -1  768.28   25.17
   0   2  -1  803.85   25.59
   2  -2   1 1717.17   65.90
   2  -2   1 1630.24   58.17
   2  -2   1 1705.44   56.53
  -2   2  -1 1752.92   57.80
  -2   2  -1 1818.23   66.04
   2  -2   1 1690.05   57.09
   2  -2   1 1663.41   59.91
  -4   2  -1 1330.50   42.50
  -4   2  -1 1332.94   42.57
  -4   2  -1 1397.64   53.39
   4  -2   1 1313.68   45.74
   4  -2   1 1347.34   45.58
   4  -2   1 1442.31   50.23
   4  -2   1 1285.46   42.04
   4  -2   1 1451.16   49.94
  -4   2  -1 1461.85   51.32
   4  -2   1 1311.11   45.34
   4  -2   1 1289.67   46.09
  -4   2  -1 1365.58   41.27
   4  -2   1 1315.18   41.65
   4  -2   1 1287.29   47.62
  -4   2  -1 1449.44   47.26
   4  -2   1 1362.60   47.61
   4  -2   1 1397.42   46.22
   4  -2   1 1289.53   42.66
   4  -2   1 1354.19   47.93
   4  -2   1 1337.99   50.80
   4  -2   1 1274.62   47.24
  -4   2  -1 1323.57   47.04
  -4   2  -1 1367.08   46.18
   4  -2   1 1434.12   45.65
  -4   2  -1 1384.87   51.26
   6  -2   1  939.86   36.05
   6  -2   1  931.04   29.24
  -6   2  -1  885.58   37.68
  -6   2  -1  902.65   33.77
   6  -2   1  925.34   36.48
   6  -2   1  865.45   33.77
   6  -2   1  920.79   31.57
  -6   2  -1  884.35   29.31
   6  -2   1  974.97   32.76
  -6   2  -1  895.54   28.43
   6  -2   1  934.40   28.85
  -6   2  -1  878.12   32.50
   6  -2   1  941.44   32.85
   6  -2   1  930.82   35.20
   6  -2   1  876.39   31.33
   6  -2   1  882.27   32.82
   6  -2   1  915.80   31.52
  -6   2  -1  900.33   29.53
  -6   2  -1  914.79   34.73
   6  -2   1  953.37   33.27
   6  -2   1  948.57   34.96
  -6   2  -1  970.50   35.14
  -8   2  -1  317.53   11.95
   8  -2   1  343.69   16.02
  -8   2  -1  307.23   16.56
   8  -2   1  352.92   14.99
   8  -2   1  350.44   15.11
  -8   2  -1  328.06   15.74
   8  -2   1  319.55   13.52
  -8   2  -1  334.31   12.53
  -8   2  -1  328.17   13.51
   8  -2   1  335.99   13.11
   8  -2   1  340.98   15.17
  -8   2  -1  309.92   14.16
   8  -2   1  343.15   14.55
   8  -2   1  361.50   14.12
  -8   2  -1  323.51   11.61
   8  -2   1  340.32   13.12
   8  -2   1  345.78   12.34
 -10   2  -1  281.71   11.04
 -10   2  -1  277.17   13.57
  10  -2   1  295.56   11.53
  10  -2   1  286.87   15.04
  10  -2   1  282.55   12.21
 -10   2  -1  260.05   15.73
  10  -2   1  299.02   14.29
 -10   2  -1  279.59   15.01
  10  -2   1  316.69   15.56
 -10   2  -1  281.99   10.69
 -10   2  -1  285.64   11.99
 -12   2  -1  116.50    7.25
 -12   2  -1  122.37    6.26
 -12   2  -1  134.00    6.75
 -12   2  -1  134.33   10.47
 -12   2  -1  129.10    9.11
 -12   2  -1  126.81    7.80
  12  -2   1  131.70   10.71
  13   1  -1    8.62    3.23
 -13  -1   1    7.07    3.08
 -13  -1   1    6.47    2.80
 -13  -1   1    4.65    3.60
 -13  -1   1    7.24    3.00
 -13  -1   1    7.52    4.23
 -11  -1   1   61.98    7.31
 -11  -1   1   59.01    4.78
  11   1  -1   53.56    6.86
 -11  -1   1   58.40    5.42
 -11  -1   1   56.31    4.84
 -11  -1   1   54.36    5.29
 -11  -1   1   55.24    5.36
  11   1  -1   45.38    6.64
 -11  -1   1   53.50    6.56
  11   1  -1   52.24    4.96
   9   1  -1  191.83   10.80
  -9  -1   1  200.97    9.49
  -9  -1   1  199.10    8.97
  -9  -1   1  188.63   11.29
  -9  -1   1  206.41    8.63
   9   1  -1  174.98   11.07
   9   1  -1  185.86   10.72
  -9  -1   1  198.41    8.69
   9   1  -1  184.47   11.59
  -9  -1   1  191.14    7.17
  -9  -1   1  196.68    7.66
  -9  -1   1  206.81   10.27
  -9  -1   1  190.78    8.37
  -9  -1   1  191.51    9.42
   9   1  -1  196.63    8.95
   9   1  -1  192.23    9.38
   9   1  -1  198.32   10.97
   9   1  -1  171.39   10.20
   9   1  -1  184.01    9.26
  -7  -1   1  411.74   17.62
   7   1  -1  402.86   17.61
  -7  -1   1  444.23   17.90
  -7  -1   1  410.35   15.25
   7   1  -1  419.50   18.48
   7   1  -1  425.94   18.20
  -7  -1   1  420.27   15.12
   7   1  -1  404.49   16.65
  -7  -1   1  430.83   15.06
   7   1  -1  425.50   17.19
  -7  -1   1  436.33   16.03
  -7  -1   1  436.62   16.19
  -7  -1   1  442.96   14.84
  -7  -1   1  439.05   15.70
   7   1  -1  398.73   16.08
  -7  -1   1  405.22   16.54
   7   1  -1  405.52   15.01
   7   1  -1  426.18   18.12
   7   1  -1  403.75   19.28
  -7  -1   1  434.66   16.16
  -7  -1   1  421.55   14.55
  -7  -1   1  434.08   16.35
   7   1  -1  416.17   15.35
  -7  -1   1  354.13   16.56
   7   1  -1  404.27   15.98
  -7  -1   1  419.68   14.03
  -5  -1   1  955.33   31.58
  -5  -1   1 1008.64   32.48
  -5  -1   1 1003.55   32.48
   5   1  -1 1030.40   40.09
  -5  -1   1 1043.63   37.48
  -5  -1   1  973.48   36.80
  -5  -1   1 1025.34   34.56
  -5  -1   1  978.41   35.66
  -5  -1   1 1013.10   32.40
   5   1  -1  954.77   36.23
  -5  -1   1 1130.57   39.50
   5   1  -1  991.13   38.93
   5   1  -1 1052.60   34.69
  -5  -1   1 1077.09   39.53
   5   1  -1  960.81   34.79
  -5  -1   1 1041.74   34.69
  -5  -1   1  982.34   31.47
   5   1  -1 1015.68   38.45
  -5  -1   1  982.43   35.05
  -5  -1   1 1041.02   37.94
  -5  -1   1  970.84   35.33
   5   1  -1  983.84   32.56
   5   1  -1  969.69   34.60
  -5  -1   1 1035.27   38.87
  -5  -1   1  981.80   34.58
  -5  -1   1 1062.91   39.72
   5   1  -1 1010.20   40.87
   5   1  -1  961.33   35.39
   5   1  -1 1006.29   32.22
   5   1  -1 1004.00   36.63
  -3  -1   1 2226.41   78.59
  -3  -1   1 2196.50   70.00
  -3  -1   1 2094.61   65.53
  -3  -1   1 2034.66   63.54
  -3  -1   1 2166.05   78.49
   3   1  -1 2173.64   81.06
   3   1  -1 2087.72   69.99
  -3  -1   1 2131.75   64.72
  -3  -1   1 2110.39   69.40
  -3  -1   1 2151.24   76.53
   3   1  -1 2074.18   81.45
   3   1  -1 2171.43   69.83
  -3  -1   1 2127.47   70.04
   3   1  -1 2051.60   78.48
   3   1  -1 2206.07   75.87
   3   1  -1 2128.40   64.73
   3   1  -1 2034.32   63.52
  -3  -1   1 2101.31   70.21
  -3  -1   1 2068.38   76.83
  -3  -1   1 2037.69   73.72
  -3  -1   1 2135.83   73.20
  -3  -1   1 2115.17   73.36
   3   1  -1 2035.98   73.44
   3   1  -1 2132.81   64.41
   3   1  -1 2081.30   73.57
  -3  -1   1 2114.56   64.48
   3   1  -1 2123.77   70.60
   3   1  -1 2009.46   65.49
   3   1  -1 2051.90   69.60
  -3  -1   1 1975.31   81.29
   3   1  -1 2018.84   76.78
  -3  -1   1 2093.63   80.93
   3   1  -1 2176.04   76.44
  -3  -1   1 2062.60   70.58
   3   1  -1 2070.33   70.13
  -1  -1   1 3753.27  135.15
  -1  -1   1 3674.30  132.14
   1   1  -1 3598.67  140.36
   1   1  -1 3641.43  135.67
   1   1  -1 3538.94  111.67
  -1  -1   1 3673.66  113.55
   1   1  -1 3698.14  131.94
  -1  -1   1 3680.52  131.40
  -1  -1   1 3827.68  121.70
   1   1  -1 3565.00  140.75
  -1  -1   1 3666.80  140.44
   1   1  -1 3569.53  130.83
   1   1  -1 3468.05  109.74
  -1  -1   1 3692.42  140.98
   1   1  -1 3734.61  135.12
  -1  -1   1 3809.91  127.05
  -1  -1   1 3276.42  135.18
   1   1  -1 3578.54  127.17
  -1  -1   1 3789.01  122.60
   1   1  -1 3462.32  132.19
  -1  -1   1 3773.73  132.49
  -1  -1   1 3657.27  140.90
  -1  -1   1 3700.26  111.42
   1   1  -1 3578.79  121.56
   1   1  -1 3683.03  121.28
  -1  -1   1 3539.61  109.85
   1   1  -1 3717.60  111.27
   1  -1   1 3301.64  128.84
   1  -1   1 3459.21  110.50
  -1   1  -1 3416.33  111.73
  -1   1  -1 3214.78  128.72
   1  -1   1 3462.34  111.44
   1  -1   1 3434.77  143.10
   1  -1   1 3376.11  111.53
  -1   1  -1 3182.90  111.75
  -1   1  -1 3313.21  113.27
   1  -1   1 3446.06  113.14
   1  -1   1 3451.45  145.35
   3  -1   1 6455.27  223.42
   3  -1   1 6708.46  231.55
   3  -1   1 6666.77  248.45
   3  -1   1 6322.07  208.19
  -3   1  -1 6867.32  254.40
   3  -1   1 6555.03  225.74
   3  -1   1 6584.23  233.76
  -3   1  -1 7042.66  230.75
  -3   1  -1 7088.91  250.02
   3  -1   1 7004.19  220.51
  -3   1  -1 6542.03  221.63
   3  -1   1 6370.71  222.56
   3  -1   1 6559.38  205.73
  -3   1  -1 6882.90  208.70
   3  -1   1 6467.93  222.48
   3  -1   1 6539.07  204.84
  -3   1  -1 6909.30  250.98
  -3   1  -1 6677.12  208.38
   3  -1   1 6312.31  234.16
   3  -1   1 6916.63  247.66
   3  -1   1 6778.26  226.52
  -3   1  -1 6618.42  202.07
   3  -1   1 6339.97  201.38
   3  -1   1 7026.28  250.00
   3  -1   1 6999.41  217.40
  -3   1  -1 6921.41  221.00
   5  -1   1 4048.78  147.70
   5  -1   1 3971.00  138.05
   5  -1   1 4043.62  132.85
   5  -1   1 3819.18  138.32
   5  -1   1 4054.90  138.71
  -5   1  -1 3910.12  132.93
   5  -1   1 4285.16  131.02
  -5   1  -1 3881.93  123.51
   5  -1   1 3883.19  134.46
   5  -1   1 4182.38  144.62
   5  -1   1 4118.34  121.28
   5  -1   1 3979.83  121.95
   5  -1   1 3957.75  132.03
  -5   1  -1 3773.17  123.27
  -5   1  -1 3887.87  132.41
   5  -1   1 3831.28  123.58
   5  -1   1 3977.83  133.55
  -5   1  -1 3820.33  119.64
   5  -1   1 3879.44  131.69
   5  -1   1 4313.88  153.18
  -5   1  -1 4059.93  147.77
   5  -1   1 4275.33  152.88
  -5   1  -1 3896.72  133.53
  -5   1  -1 3773.84  152.58
  -7   1  -1 2078.89   66.80
   7  -1   1 2138.15   82.52
  -7   1  -1 2072.31   83.83
   7  -1   1 2167.99   75.38
   7  -1   1 2104.30   83.36
  -7   1  -1 2101.53   67.21
   7  -1   1 2055.90   71.43
   7  -1   1 2151.60   80.14
  -7   1  -1 2122.91   73.77
   7  -1   1 2092.28   72.29
   7  -1   1 2237.00   79.18
   7  -1   1 2002.58   74.81
  -7   1  -1 2215.68   79.64
  -7   1  -1 2103.30   72.56
  -7   1  -1 2351.68   80.35
   7  -1   1 2069.00   74.09
   7  -1   1 2141.18   66.29
  -7   1  -1 2128.98   64.83
   7  -1   1 2101.45   71.66
   9  -1   1 1547.45   64.06
  -9   1  -1 1474.89   64.23
  -9   1  -1 1573.64   49.08
  -9   1  -1 1578.09   55.73
  -9   1  -1 1678.54   59.82
  -9   1  -1 1584.62   56.99
   9  -1   1 1648.43   62.91
   9  -1   1 1535.43   54.36
  -9   1  -1 1607.87   51.50
   9  -1   1 1556.89   56.24
  -9   1  -1 1586.33   50.66
   9  -1   1 1600.00   50.43
 -11   1  -1  730.96   26.65
 -11   1  -1  717.03   25.77
  11  -1   1  801.66   32.41
 -11   1  -1  736.94   30.31
 -11   1  -1  653.39   33.37
 -11   1  -1  738.86   29.20
  11  -1   1  758.82   30.87
 -11   1  -1  725.36   25.36
 -11   1  -1  753.11   24.60
  11  -1   1  752.03   33.33
  11  -1   1  757.27   25.73
 -13   1  -1  471.75   21.66
 -13   1  -1  401.52   17.09
  13  -1   1  429.98   21.66
 -13   1  -1  432.31   15.93
 -13   1  -1  453.31   20.53
  12   0  -1   -4.20    3.99
 -12   0   1    0.41    2.90
 -12   0   1   -1.42    2.47
  12   0  -1   -1.10    2.39
 -12   0   1   -0.41    2.07
 -12   0   1   -0.91    2.22
 -12   0   1   -0.49    3.48
  10   0  -1   -1.85    2.83
  10   0  -1    0.20    3.11
 -10   0   1    1.10    1.93
 -10   0   1   -3.88    3.30
  10   0  -1   -0.70    2.01
 -10   0   1   -2.67    2.34
 -10   0   1   -0.26    3.18
 -10   0   1    0.57    2.18
  10   0  -1   -0.80    2.83
 -10   0   1   -0.72    1.86
 -10   0   1    2.99    2.26
 -10   0   1   -0.43    1.99
  10   0  -1   -2.78    1.96
  10   0  -1   -5.68    3.47
  -8   0   1   -0.05    1.96
  -8   0   1   -0.33    1.54
   8   0  -1    0.67    2.31
   8   0  -1   -1.83    1.66
  -8   0   1   -4.27    2.88
   8   0  -1   -0.22    2.26
  -8   0   1    1.79    1.36
  -8   0   1   -0.82    1.58
   8   0  -1   -0.60    1.68
  -8   0   1   -2.52    1.25
  -8   0   1    2.37    2.09
  -8   0   1   -2.46    1.89
   8   0  -1   15.42    3.78
   8   0  -1   -2.69    1.82
   8   0  -1    0.56    2.46
  -8   0   1   -1.00    1.22
   8   0  -1   -0.80    1.77
  -8   0   1    1.20    1.78
  -8   0   1   -1.59    1.45
   8   0  -1    0.55    2.13
   8   0  -1    1.38    2.73
  -8   0   1    0.39    1.72
  -6   0   1   -2.39    1.29
   6   0  -1    6.01    2.64
  -6   0   1    6.55    1.92
   6   0  -1    2.27    1.62
   6   0  -1    2.82    1.96
  -6   0   1   -0.06    1.32
   6   0  -1    3.30    1.80
   6   0  -1    0.81    1.57
   6   0  -1   -0.71    1.95
  -6   0   1    2.27    1.44
   6   0  -1    1.26    1.56
   6   0  -1    1.12    1.44
  -6   0   1    0.92    1.75
  -6   0   1   -0.63    1.20
   6   0  -1   -1.57    1.32
  -6   0   1   -2.06    2.40
  -6   0   1    0.04    1.30
  -6   0   1    0.95    1.72
  -6   0   1    0.88    1.42
  -6   0   1    3.99    1.38
  -6   0   1    0.48    1.98
  -6   0   1   -1.64    1.14
   6   0  -1    0.61    2.36
  -6   0   1    0.03    1.28
  -6   0   1    1.98    1.62
  -4   0   1   -1.01    1.11
  -4   0   1    4.02    1.52
  -4   0   1    0.88    1.19
  -4   0   1   -0.19    1.05
  -4   0   1    2.00    1.57
  -4   0   1    2.64    1.10
   4   0  -1   -1.01    1.20
   4   0  -1    1.39    1.09
  -4   0   1   -0.10    1.01
   4   0  -1   -0.79    1.08
   4   0  -1    1.36    1.13
   4   0  -1   -0.14    1.13
   4   0  -1    1.29    1.07
   4   0  -1    0.49    1.41
  -4   0   1    0.35    1.18
  -4   0   1    3.23    1.12
   4   0  -1   -0.05    0.94
  -4   0   1   -0.34    0.96
  -4   0   1    0.38    0.91
   4   0  -1    1.59    1.39
  -4   0   1    1.88    1.84
   4   0  -1    0.21    1.56
  -4   0   1    5.87    1.51
  -4   0   1    0.97    1.03
  -4   0   1    1.11    1.30
  -4   0   1    1.30    1.39
   4   0  -1   -0.02    1.12
   4   0  -1    4.21    1.25
   4   0  -1    0.39    1.07
   4   0  -1    1.05    1.09
   4   0  -1    1.55    1.69
  -4   0   1    0.00    1.13
  -4   0   1    0.06    1.22
   2   0  -1    2.84    0.93
   2   0  -1    1.05    0.86
   2   0  -1   -0.24    0.76
   2   0  -1    5.22    1.03
  -2   0   1   -0.26    0.89
  -2   0   1    0.54    0.90
   2   0  -1    0.37    0.65
   2   0  -1    1.20    0.85
   2   0  -1    0.92    0.89
   2   0  -1    1.31    0.96
   2   0  -1    0.83    0.69
  -2   0   1    0.77    0.77
   2   0  -1    1.05    1.00
   2   0  -1    1.60    1.07
  -2   0   1    2.42    1.22
   2   0  -1   -0.03    0.69
  -2   0   1    1.30    0.98
  -2   0   1    0.79    0.74
   2   0  -1    3.96    1.24
  -2   0   1    2.67    0.81
  -2   0   1    2.78    0.93
  -2   0   1    2.90    0.97
  -2   0   1    1.71    0.74
  -2   0   1    0.91    0.63
  -2   0   1    0.20    0.87
  -2   0   1    0.87    0.68
  -2   0   1    0.43    1.13
   2   0  -1   -0.41    0.69
   2   0  -1    1.89    0.75
   2   0  -1    1.12    0.78
  -2   0   1    2.61    0.89
   2   0  -1    0.31    0.90
  -2   0   1    2.33    0.88
   0   0  -1   -0.48    0.27
   0   0  -1    0.42    0.33
   0   0   1    0.89    0.38
   0   0   1   -0.16    0.32
   0   0  -1   -0.23    0.28
   0   0   1   -0.14    0.35
   0   0  -1    0.10    0.35
   0   0  -1    1.20    0.32
   0   0  -1   -0.01    0.34
   0   0   1   -0.42    0.33
   0   0   1   -0.38    0.31
   0   0   1    0.83    0.41
   0   0  -1   -0.93    0.24
   0   0   1   -0.13    0.29
   0   0  -1    0.49    0.36
   0   0  -1    1.33    0.45
   0   0   1   -0.46    0.29
   2   0   1    1.14    0.93
   2   0   1    1.61    0.96
  -2   0  -1   -0.08    0.91
   2   0   1    2.49    0.92
   2   0   1    0.47    0.82
  -2   0  -1    1.28    0.69
  -2   0  -1    1.67    0.86
   2   0   1    4.19    1.20
  -2   0  -1    0.74    0.81
   2   0   1    1.74    1.30
  -2   0  -1    5.32    1.00
  -2   0  -1    1.26    1.37
   2   0   1    2.37    1.42
  -2   0  -1    1.93    0.67
   2   0   1    3.25    1.18
   2   0   1    2.38    0.89
   2   0   1    0.89    0.55
  -2   0  -1    3.52    0.81
   2   0   1    1.77    0.66
   2   0   1    6.90    1.35
  -2   0  -1    1.68    1.22
   2   0   1    1.29    0.71
  -2   0  -1    2.44    1.10
  -2   0  -1    1.56    0.75
   2   0   1    0.57    0.55
  -2   0  -1    2.00    0.67
   2   0   1    3.01    0.84
   2   0   1    2.08    0.94
  -2   0  -1    0.97    0.62
   2   0   1    3.73    0.68
   2   0   1    0.52    0.73
   2   0   1    0.75    0.71
  -4   0  -1    0.00    0.84
  -4   0  -1    0.75    0.87
   4   0   1    1.86    1.54
  -4   0  -1   -0.30    1.35
  -4   0  -1    3.75    1.09
   4   0   1    1.29    0.88
   4   0   1   -0.09    1.15
  -4   0  -1    0.66    0.90
   4   0   1    1.48    1.08
   4   0   1    1.94    1.34
  -4   0  -1   -0.10    1.00
  -4   0  -1    3.17    1.09
   4   0   1    0.97    1.69
   4   0   1    1.42    1.35
  -4   0  -1   -0.34    1.05
   4   0   1    6.68    1.63
  -4   0  -1    1.20    1.12
  -4   0  -1    1.76    1.79
   4   0   1    1.16    1.21
   4   0   1    1.20    1.37
  -4   0  -1    0.93    1.14
   4   0   1   -0.55    1.45
   6   0   1    1.86    1.89
  -6   0  -1    0.81    1.51
  -6   0  -1    4.33    1.39
  -6   0  -1    1.91    1.58
  -6   0  -1    0.20    1.23
   6   0   1    4.15    2.29
   6   0   1    0.86    1.51
   6   0   1    4.78    1.88
   6   0   1   -1.20    1.40
   6   0   1    0.16    1.36
  -6   0  -1    3.29    2.53
  -6   0  -1    2.23    1.25
  -6   0  -1    1.70    2.43
  -6   0  -1    1.65    1.76
   6   0   1   -0.21    2.44
  -6   0  -1   -0.25    0.59
   6   0   1    1.30    1.67
   6   0   1    2.91    2.00
   6   0   1    2.10    2.53
   6   0   1    2.51    2.15
  -8   0  -1    4.04    2.11
  -8   0  -1    0.22    2.79
  -8   0  -1    2.28    1.96
   8   0   1    3.19    2.37
  -8   0  -1   -1.92    1.34
   8   0   1    4.55    2.07
   8   0   1    1.36    1.85
   8   0   1    0.90    2.12
   8   0   1    0.73    1.76
  -8   0  -1    4.53    3.10
   8   0   1    9.81    2.99
   8   0   1    2.71    2.99
   8   0   1   -1.19    2.21
  -8   0  -1    2.13    1.51
  -8   0  -1    0.49    2.00
  -8   0  -1    1.15    1.18
   8   0   1    1.78    3.32
  10   0   1   -0.77    2.59
  10   0   1    2.42    2.33
  10   0   1    4.36    3.68
 -10   0  -1    2.29    2.45
 -10   0  -1    1.30    2.49
  10   0   1    7.06    4.47
 -10   0  -1   -0.37    3.18
 -10   0  -1    1.99    1.79
 -10   0  -1    3.47    2.18
  10   0   1    3.71    2.40
 -10   0  -1    0.99    1.81
 -10   0  -1   -5.27    2.70
 -10   0  -1   -1.38    2.34
 -12   0  -1   -2.37    3.46
 -12   0  -1    1.56    3.10
 -12   0  -1    1.45    2.21
 -12   0  -1   -1.40    2.01
 -12   0  -1    2.22    2.71
  12   0   1    5.35    4.98
 -12   0  -1    4.63    3.16
 -13   1   1    7.55    4.41
 -13   1   1    3.74    3.27
 -13   1   1    9.13    2.86
 -13   1   1    7.55    2.58
  11  -1  -1   56.21    6.45
 -11   1   1   58.11    4.71
 -11   1   1   59.99    5.10
  11  -1  -1   50.11    4.72
 -11   1   1   60.52    4.97
 -11   1   1   50.36    6.73
  11  -1  -1   51.40    6.28
 -11   1   1   58.58    7.03
  11  -1  -1   62.83    6.76
 -11   1   1   53.26    4.45
  11  -1  -1   54.67    6.41
  -9   1   1  175.05   11.38
   9  -1  -1  192.26   10.86
  -9   1   1  196.16    8.58
  -9   1   1  202.93    8.44
   9  -1  -1  167.49    9.12
   9  -1  -1  184.37   10.95
  -9   1   1  207.82    8.58
  -9   1   1  196.15    9.50
  -9   1   1  192.58    8.13
  -9   1   1  174.88   11.19
   9  -1  -1  178.41    8.89
   9  -1  -1  187.53   10.14
   9  -1  -1  192.97   10.56
  -9   1   1  207.04    9.67
   9  -1  -1  186.41    9.03
   9  -1  -1  180.64    8.33
  -7   1   1  426.78   16.31
  -7   1   1  415.61   14.32
   7  -1  -1  421.50   15.90
   7  -1  -1  404.48   17.65
  -7   1   1  414.23   13.56
  -7   1   1  421.84   14.83
  -7   1   1  464.05   18.51
   7  -1  -1  430.45   16.01
  -7   1   1  403.38   17.88
   7  -1  -1  402.66   14.65
   7  -1  -1  412.22   15.83
  -7   1   1  434.35   17.54
  -7   1   1  410.95   16.22
  -7   1   1  448.60   13.93
  -7   1   1  435.82   15.31
  -7   1   1  399.34   16.00
  -7   1   1  424.61   14.78
   7  -1  -1  407.38   17.62
   7  -1  -1  398.29   18.81
   7  -1  -1  436.45   18.44
  -7   1   1  423.09   14.83
   7  -1  -1  402.43   16.46
   7  -1  -1  417.20   17.64
   7  -1  -1  408.88   17.28
  -5   1   1 1034.12   35.54
   5  -1  -1  966.06   34.20
   5  -1  -1 1026.92   39.56
   5  -1  -1 1000.26   31.46
   5  -1  -1 1020.21   37.69
   5  -1  -1 1003.05   31.63
  -5   1   1 1008.24   34.08
  -5   1   1 1007.08   34.51
  -5   1   1 1005.18   35.79
   5  -1  -1  998.03   38.36
  -5   1   1 1060.33   35.57
   5  -1  -1 1017.83   34.50
  -5   1   1  985.98   38.25
   5  -1  -1  947.72   35.80
  -5   1   1  989.20   33.96
   5  -1  -1  960.37   32.01
   5  -1  -1  979.23   34.43
   5  -1  -1  923.88   34.16
  -5   1   1 1079.72   38.64
   5  -1  -1 1018.73   37.73
  -5   1   1 1038.16   36.91
  -5   1   1 1008.84   31.66
  -5   1   1 1009.83   32.07
  -5   1   1 1035.22   36.86
  -5   1   1 1002.14   31.13
  -5   1   1  948.23   36.06
  -5   1   1 1004.33   31.09
   5  -1  -1  966.02   34.77
   5  -1  -1  969.69   39.93
  -5   1   1 1008.66   34.44
  -5   1   1  994.78   34.58
   3  -1  -1 2032.48   75.60
  -3   1   1 2037.77   80.54
   3  -1  -1 2118.52   80.30
  -3   1   1 2126.45   77.34
  -3   1   1 2061.75   69.13
   3  -1  -1 2057.09   75.64
  -3   1   1 2093.32   72.40
   3  -1  -1 2075.11   69.11
   3  -1  -1 2020.85   69.10
  -3   1   1 2154.79   80.48
   3  -1  -1 1994.08   68.43
   3  -1  -1 2156.25   75.44
  -3   1   1 2144.04   75.70
   3  -1  -1 2027.80   62.65
  -3   1   1 2134.86   68.23
  -3   1   1 2109.41   69.24
   3  -1  -1 2106.79   63.75
  -3   1   1 2068.22   69.76
  -3   1   1 2113.64   64.73
   3  -1  -1 2041.65   69.64
   3  -1  -1 2044.36   77.37
  -3   1   1 2045.52   69.83
   3  -1  -1 1987.61   64.57
   3  -1  -1 2213.37   80.19
   3  -1  -1 2072.58   63.53
   3  -1  -1 2114.66   74.67
  -3   1   1 2014.78   62.71
   3  -1  -1 2108.33   69.04
   3  -1  -1 1972.96   72.49
  -3   1   1 2113.93   63.74
  -3   1   1 1990.32   74.84
  -3   1   1 2053.68   69.08
  -3   1   1 2126.34   77.48
  -3   1   1 2081.08   63.66
  -1   1   1 3562.35  129.47
   1  -1  -1 3462.53  119.09
  -1   1   1 3831.11  130.34
  -1   1   1 3648.67  132.61
   1  -1  -1 3480.42  132.23
  -1   1   1 3716.48  119.27
   1  -1  -1 3545.98  137.74
   1  -1  -1 3628.56  109.06
   1  -1  -1 3423.91  109.26
  -1   1   1 3363.24  137.74
   1  -1  -1 3418.32  137.78
  -1   1   1 3504.99  132.78
   1  -1  -1 3537.82  132.93
  -1   1   1 3585.52  128.82
  -1   1   1 3633.98  138.44
  -1   1   1 3778.56  111.65
  -1   1   1 3625.76  119.27
  -1   1   1 3542.72  109.29
   1  -1  -1 3356.13  129.68
  -1   1   1 3651.22  138.06
   1  -1  -1 3704.10  129.42
  -1   1   1 3654.39  124.54
  -1   1   1 3591.54  107.84
   1  -1  -1 3329.70  137.61
   1  -1  -1 3534.08  124.79
   1  -1  -1 3619.80  128.36
   1  -1  -1 3453.73  111.15
  -1  -1  -1 3355.67  130.41
  -1  -1  -1 3188.71  102.60
  -1  -1  -1 3367.65  130.29
   1   1   1 3359.50  102.60
  -1  -1  -1 3099.46  100.82
  -1  -1  -1 3271.65  112.65
  -1  -1  -1 2967.12  110.95
   1   1   1 3440.62  129.98
  -1  -1  -1 3526.45  124.16
   1   1   1 3274.71  116.56
   1   1   1 3290.20  111.04
   1   1   1 3600.65  111.92
   1   1   1 3295.69  102.28
   1   1   1 3165.51  100.72
  -1  -1  -1 3271.46  104.26
  -1  -1  -1 3293.57  124.55
   1   1   1 3694.88  129.27
  -1  -1  -1 3371.42  115.03
  -1  -1  -1 3158.95  102.16
  -1  -1  -1 3213.81  104.18
  -1  -1  -1 3331.22  111.66
   1   1   1 3360.65  124.03
   1   1   1 3536.69  121.98
   1   1   1 3556.82  121.64
  -1  -1  -1 3243.35  121.96
  -1  -1  -1 3297.27  111.61
   1   1   1 3354.20  111.77
  -1  -1  -1 3085.55  100.76
   1   1   1 3349.40  115.63
   1   1   1 3147.70  104.21
  -1  -1  -1 3158.43  113.67
   1   1   1 3391.59  104.19
   1   1   1 3364.17  112.61
   1   1   1 3519.85  124.67
   1   1   1 3570.53  130.09
  -1  -1  -1 3437.51  130.00
   1   1   1 3329.62  113.89
  -3  -1  -1 6952.73  244.87
   3   1   1 6319.93  206.90
   3   1   1 6515.13  204.44
  -3  -1  -1 6892.50  204.80
   3   1   1 7049.67  257.29
   3   1   1 6697.69  223.83
  -3  -1  -1 6762.36  221.91
  -3  -1  -1 6785.72  232.38
  -3  -1  -1 6813.03  207.30
   3   1   1 6348.80  200.86
  -3  -1  -1 6555.33  224.13
  -3  -1  -1 6675.09  201.04
  -3  -1  -1 6804.89  243.65
   3   1   1 6504.28  221.19
   3   1   1 6776.89  242.39
   3   1   1 6052.64  206.99
  -3  -1  -1 6795.67  207.46
   3   1   1 6958.50  217.76
   3   1   1 6648.25  223.67
  -3  -1  -1 6573.84  221.93
   3   1   1 6234.87  221.44
  -3  -1  -1 7079.69  248.48
  -3  -1  -1 6679.45  204.06
   3   1   1 7207.67  257.14
  -3  -1  -1 6740.56  221.98
  -3  -1  -1 7078.43  221.10
  -3  -1  -1 6929.31  230.32
  -3  -1  -1 6604.99  224.35
  -3  -1  -1 6486.01  232.85
   3   1   1 6525.96  247.96
   3   1   1 7228.50  241.50
   3   1   1 6602.78  203.63
   3   1   1 6361.77  232.43
  -3  -1  -1 6984.10  248.26
   3   1   1 6642.85  231.41
   3   1   1 6538.76  203.54
  -5  -1  -1 3914.83  131.69
  -5  -1  -1 3789.90  132.74
   5   1   1 4088.97  121.16
  -5  -1  -1 3913.89  132.77
  -5  -1  -1 4113.38  148.19
   5   1   1 4061.15  147.83
  -5  -1  -1 3867.79  132.67
   5   1   1 4055.68  138.87
   5   1   1 4216.17  152.87
   5   1   1 3833.44  123.63
  -5  -1  -1 4029.84  131.49
  -5  -1  -1 3779.79  137.96
   5   1   1 4053.93  138.18
  -5  -1  -1 3798.43  121.09
   5   1   1 3937.29  131.62
  -5  -1  -1 3898.33  137.71
   5   1   1 4226.67  144.71
  -5  -1  -1 3814.38  123.25
  -5  -1  -1 3829.33  120.91
   5   1   1 3879.20  121.96
   5   1   1 4062.52  121.16
  -5  -1  -1 3776.51  119.54
   5   1   1 3986.99  133.71
   5   1   1 4187.84  130.86
  -5  -1  -1 4160.19  147.54
   5   1   1 3811.27  133.49
  -5  -1  -1 3965.10  132.10
   5   1   1 4319.33  152.44
   5   1   1 3908.52  132.07
  -5  -1  -1 3962.31  123.53
  -7  -1  -1 2180.99   68.87
   7   1   1 2197.97   77.31
   7   1   1 2101.60   73.37
   7   1   1 2146.66   67.90
  -7  -1  -1 2351.81   82.75
  -7  -1  -1 2084.94   66.20
   7   1   1 2114.65   73.06
   7   1   1 2180.54   73.95
   7   1   1 2180.14   85.45
  -7  -1  -1 2246.60   81.53
   7   1   1 2161.14   80.99
   7   1   1 2146.05   76.61
   7   1   1 2137.90   74.81
  -7  -1  -1 2151.18   73.76
  -7  -1  -1 2170.91   72.54
  -7  -1  -1 2181.88   72.29
  -7  -1  -1 2198.62   74.59
   7   1   1 2110.04   81.88
   7   1   1 2189.35   84.36
  -7  -1  -1 2102.28   68.28
  -9  -1  -1 1666.69   60.67
   9   1   1 1594.73   63.32
  -9  -1  -1 1598.38   52.12
  -9  -1  -1 1465.03   64.40
  -9  -1  -1 1618.38   53.33
   9   1   1 1589.43   56.85
  -9  -1  -1 1561.41   51.16
  -9  -1  -1 1631.83   56.74
  -9  -1  -1 1586.35   49.59
   9   1   1 1590.88   55.07
   9   1   1 1553.88   55.07
   9   1   1 1568.85   51.05
  -9  -1  -1 1568.65   55.71
   9   1   1 1654.60   61.38
   9   1   1 1553.98   64.86
 -11  -1  -1  723.48   25.59
  11   1   1  743.76   31.03
  11   1   1  740.18   32.22
 -11  -1  -1  736.40   27.04
 -11  -1  -1  727.65   28.87
  11   1   1  745.27   33.87
 -11  -1  -1  710.71   26.06
 -11  -1  -1  716.85   24.72
 -11  -1  -1  677.85   33.48
 -11  -1  -1  755.57   29.63
 -11  -1  -1  757.50   29.47
  11   1   1  756.32   26.10
 -13  -1  -1  451.42   20.58
 -13  -1  -1  459.77   16.87
 -13  -1  -1  469.32   21.13
 -13  -1  -1  411.91   18.09
  13   1   1  425.76   22.12
 -12   2   1   86.42    5.68
 -12   2   1   88.18    6.56
 -12   2   1   80.64    8.46
  12  -2  -1   82.91    6.13
 -12   2   1   85.59    5.68
 -12   2   1   77.00    5.26
  10  -2  -1  101.84    7.96
  10  -2  -1   91.00    6.50
  10  -2  -1   99.32    6.24
 -10   2   1   97.61    8.33
 -10   2   1   97.35    6.19
  10  -2  -1   95.86    7.76
 -10   2   1   82.88    8.59
 -10   2   1   91.65    5.38
 -10   2   1   93.91    5.82
  10  -2  -1   99.50    7.55
  10  -2  -1  104.21    7.81
 -10   2   1   93.98    5.58
  10  -2  -1   90.77    5.75
  -8   2   1  590.34   27.97
   8  -2  -1  678.52   23.68
   8  -2  -1  617.75   27.34
   8  -2  -1  636.31   23.32
   8  -2  -1  663.74   25.84
   8  -2  -1  609.21   24.25
  -8   2   1  646.95   26.19
   8  -2  -1  663.94   27.02
  -8   2   1  616.91   23.91
  -8   2   1  638.36   21.74
  -8   2   1  637.38   21.82
   8  -2  -1  635.37   23.33
   8  -2  -1  657.22   26.17
   8  -2  -1  634.99   24.74
   8  -2  -1  627.23   21.51
  -8   2   1  652.37   22.94
  -8   2   1  676.94   25.71
  -8   2   1  632.69   21.05
   6  -2  -1  379.90   14.74
  -6   2   1  421.15   16.43
  -6   2   1  389.11   13.78
   6  -2  -1  377.23   14.72
   6  -2  -1  403.10   14.89
   6  -2  -1  399.32   16.26
   6  -2  -1  373.81   15.35
  -6   2   1  395.86   15.31
  -6   2   1  390.42   14.85
  -6   2   1  404.57   13.95
   6  -2  -1  398.81   16.33
   6  -2  -1  404.14   15.95
  -6   2   1  401.55   12.79
   6  -2  -1  391.57   17.01
   6  -2  -1  391.29   13.87
  -6   2   1  411.57   14.32
   6  -2  -1  383.05   17.35
  -6   2   1  404.17   18.14
   6  -2  -1  392.77   16.57
  -6   2   1  395.87   16.85
   6  -2  -1  391.08   13.64
  -6   2   1  410.37   13.44
  -6   2   1  455.26   17.02
  -6   2   1  406.47   15.30
  -4   2   1 1026.75   37.01
   4  -2  -1 1042.03   35.36
  -4   2   1 1030.69   32.96
   4  -2  -1 1061.70   38.03
  -4   2   1 1041.93   36.64
  -4   2   1 1077.44   34.94
  -4   2   1 1027.46   32.44
  -4   2   1 1060.80   39.42
   4  -2  -1 1050.73   40.92
  -4   2   1 1051.08   38.52
  -4   2   1 1069.68   35.31
   4  -2  -1 1030.76   32.35
   4  -2  -1 1011.27   35.19
  -4   2   1 1046.91   35.06
   4  -2  -1 1025.68   32.43
  -4   2   1 1063.50   31.99
  -4   2   1 1022.32   35.49
   4  -2  -1 1031.43   39.43
  -4   2   1 1061.65   39.44
  -4   2   1 1047.29   36.56
   4  -2  -1 1039.30   38.52
  -4   2   1 1051.35   32.21
   4  -2  -1 1103.05   40.80
   4  -2  -1 1038.93   35.46
   4  -2  -1 1010.28   31.89
  -4   2   1 1072.76   36.69
   4  -2  -1  998.42   35.41
   4  -2  -1  989.21   35.15
  -4   2   1 1063.18   38.50
   4  -2  -1  997.11   32.87
   4  -2  -1  953.45   36.82
  -4   2   1 1043.80   35.27
  -2   2   1 2622.48   81.00
   2  -2  -1 2911.10   97.52
  -2   2   1 2721.61   99.73
   2  -2  -1 2682.82   93.82
   2  -2  -1 2665.89   80.93
  -2   2   1 2711.11   83.60
  -2   2   1 2627.98  104.45
   2  -2  -1 2732.51   82.08
   2  -2  -1 2769.51   89.39
   2  -2  -1 2693.48   99.87
   2  -2  -1 2605.02   99.62
  -2   2   1 2623.57  104.54
  -2   2   1 2710.58   98.06
   2  -2  -1 2589.08   97.50
  -2   2   1 2766.65  100.10
  -2   2   1 2648.15   89.34
   2  -2  -1 2760.25  103.76
  -2   2   1 2723.94   82.44
  -2   2   1 2742.99   89.48
   2  -2  -1 2689.02  103.66
   2  -2  -1 2619.05   83.46
   2  -2  -1 2732.90   90.11
  -2   2   1 2621.00   88.13
  -2   2   1 2581.70   96.78
  -2   2   1 2641.63   99.65
  -2   2   1 2622.22   82.13
   2  -2  -1 2656.31   96.32
   2  -2  -1 2624.56   89.28
   2  -2  -1 2671.76   82.25
  -2   2   1 2747.22   93.68
  -2   2   1 2733.69   90.47
  -2   2   1 2716.60  102.83
   0  -2  -1  754.02   31.06
   0  -2  -1  797.89   26.00
   0  -2  -1  743.03   25.16
   0  -2  -1  817.74   30.24
   0   2   1  831.45   32.17
   0   2   1  830.09   32.33
   0   2   1  783.26   30.27
   0   2   1  899.62   31.18
   0   2   1  850.81   28.09
   0   2   1  873.80   30.24
   0   2   1  876.03   32.37
   0   2   1  875.40   28.00
   0  -2  -1  774.60   32.24
   0   2   1  827.99   27.84
   0  -2  -1  797.77   27.79
   0   2   1  864.90   29.13
   0   2   1  865.95   26.13
   0   2   1  854.81   25.63
   0   2   1  846.76   25.28
   0  -2  -1  785.02   32.10
   0  -2  -1  790.84   25.46
   0   2   1  859.58   25.62
   0  -2  -1  799.85   30.42
   0  -2  -1  810.07   28.84
   0  -2  -1  737.18   30.94
   0  -2  -1  804.77   27.90
   0   2   1  829.97   28.96
   0   2   1  741.78   31.01
   0  -2  -1  836.05   30.14
   0  -2  -1  772.27   29.09
   0   2   1  864.15   30.41
  -2  -2  -1 1986.76   67.99
   2   2   1 1656.07   67.80
  -2  -2  -1 1928.39   62.93
   2   2   1 1762.41   63.02
  -2  -2  -1 1878.65   56.77
   2   2   1 1801.17   69.76
  -2  -2  -1 1894.31   55.51
  -2  -2  -1 1756.09   60.31
  -2  -2  -1 1866.89   69.77
   2   2   1 1724.90   56.46
   2   2   1 1713.86   63.30
  -2  -2  -1 1918.47   67.81
  -2  -2  -1 1754.39   55.00
   2   2   1 1649.38   54.84
  -2  -2  -1 1913.54   60.54
   2   2   1 1797.45   59.53
   2   2   1 1592.18   56.49
  -2  -2  -1 1841.11   60.33
   2   2   1 1695.39   60.23
  -2  -2  -1 1914.66   65.78
  -2  -2  -1 1844.61   60.83
  -2  -2  -1 1912.13   65.87
   2   2   1 1718.77   61.12
   2   2   1 1749.31   60.92
  -2  -2  -1 1838.02   55.48
   2   2   1 1753.69   60.32
  -2  -2  -1 1802.11   55.01
   2   2   1 1845.85   67.69
   2   2   1 1790.31   65.91
   2   2   1 1890.04   69.74
  -2  -2  -1 1901.10   69.76
   2   2   1 1837.72   65.67
  -2  -2  -1 1777.03   63.31
   2   2   1 1736.57   60.52
   2   2   1 1734.47   55.62
   2   2   1 1728.78   55.33
  -2  -2  -1 1845.99   56.80
   2   2   1 1794.44   69.64
  -4  -2  -1 1361.43   42.63
   4   2   1 1358.35   42.91
  -4  -2  -1 1402.63   46.57
   4   2   1 1414.30   47.01
   4   2   1 1274.56   44.12
  -4  -2  -1 1394.42   44.02
  -4  -2  -1 1403.59   44.12
  -4  -2  -1 1400.22   46.96
   4   2   1 1329.53   46.72
   4   2   1 1306.66   47.65
  -4  -2  -1 1392.41   53.62
   4   2   1 1389.83   49.42
  -4  -2  -1 1397.84   42.79
  -4  -2  -1 1384.01   46.83
   4   2   1 1297.31   47.22
   4   2   1 1418.63   54.33
  -4  -2  -1 1420.78   47.09
  -4  -2  -1 1427.22   53.66
  -4  -2  -1 1421.51   52.39
   4   2   1 1441.47   53.97
   4   2   1 1322.84   43.58
  -4  -2  -1 1434.23   53.18
  -4  -2  -1 1401.66   47.00
   4   2   1 1423.05   52.93
   4   2   1 1354.83   47.32
  -4  -2  -1 1437.18   50.71
   4   2   1 1329.86   42.88
   4   2   1 1477.59   51.67
  -4  -2  -1 1398.63   42.91
  -4  -2  -1 1395.10   47.17
   4   2   1 1263.51   49.54
   4   2   1 1385.39   43.68
  -4  -2  -1 1395.43   48.70
  -6  -2  -1  899.53   28.86
  -6  -2  -1  935.32   32.22
   6   2   1  923.60   32.23
   6   2   1  916.40   30.80
   6   2   1  936.84   33.01
  -6  -2  -1  908.40   32.60
  -6  -2  -1  885.93   31.52
  -6  -2  -1  880.18   31.58
  -6  -2  -1  908.42   32.95
   6   2   1  917.08   32.73
  -6  -2  -1  945.86   37.06
  -6  -2  -1  897.14   30.20
   6   2   1  961.27   37.07
   6   2   1  917.19   33.30
  -6  -2  -1  935.96   35.82
  -6  -2  -1  950.24   31.78
  -6  -2  -1  936.17   29.01
   6   2   1  967.26   33.48
   6   2   1  889.77   34.31
  -6  -2  -1  923.98   34.03
   6   2   1  958.10   36.32
   6   2   1  915.44   30.36
   6   2   1  903.59   36.28
  -6  -2  -1  893.36   33.22
  -6  -2  -1  895.91   30.49
  -6  -2  -1  897.60   29.24
   6   2   1  960.72   37.99
   6   2   1  949.78   34.63
   8   2   1  347.99   15.67
  -8  -2  -1  335.34   14.92
   8   2   1  374.79   15.65
  -8  -2  -1  334.71   13.53
  -8  -2  -1  317.12   12.37
  -8  -2  -1  325.62   13.15
  -8  -2  -1  338.82   12.89
   8   2   1  349.03   14.06
   8   2   1  371.93   16.25
  -8  -2  -1  311.74   12.74
   8   2   1  366.73   16.03
  -8  -2  -1  338.94   14.94
   8   2   1  329.85   17.12
   8   2   1  356.48   14.28
   8   2   1  343.52   14.74
   8   2   1  350.22   13.50
  -8  -2  -1  311.88   13.06
   8   2   1  355.15   16.45
  -8  -2  -1  311.34   14.16
 -10  -2  -1  271.03   11.18
 -10  -2  -1  284.00   13.86
 -10  -2  -1  257.22   11.43
 -10  -2  -1  281.21   12.73
  10   2   1  281.97   12.23
  10   2   1  301.37   16.55
 -10  -2  -1  265.43   15.72
  10   2   1  316.86   15.94
 -10  -2  -1  286.89   12.43
 -10  -2  -1  265.75   13.11
  10   2   1  291.39   14.71
 -10  -2  -1  283.96   13.18
 -12  -2  -1  129.31    7.30
 -12  -2  -1  134.42    7.58
  12   2   1  138.79   11.75
 -12  -2  -1  138.42    9.89
 -12  -2  -1  141.09    9.17
 -12  -2  -1  139.81    9.34
 -12  -2  -1  135.30    8.07
  12   2   1  130.28    8.22
 -12  -2  -1  128.96    8.58
 -13   3   1   85.41    9.17
 -13   3   1   95.09    5.81
  11  -3  -1  129.38    7.26
  11  -3  -1  143.42    9.68
 -11   3   1  157.43    7.64
 -11   3   1  148.74    7.23
  11  -3  -1  151.80    9.80
 -11   3   1  143.81    7.73
 -11   3   1  140.73    6.90
  11  -3  -1  138.86    8.52
  11  -3  -1  148.09    9.60
 -11   3   1  134.06   10.77
 -11   3   1  146.63   10.81
  11  -3  -1  150.33    9.80
   9  -3  -1   86.97    5.05
  -9   3   1   87.80    4.96
   9  -3  -1   94.12    6.72
   9  -3  -1   99.45    7.10
   9  -3  -1   94.01    5.57
  -9   3   1   82.65    5.45
  -9   3   1   79.81    4.73
   9  -3  -1   98.98    6.86
  -9   3   1   78.10    5.05
   9  -3  -1   99.02    6.31
  -9   3   1   78.21    8.08
  -9   3   1   75.47    7.22
   9  -3  -1   84.08    5.83
   9  -3  -1   92.43    5.68
   9  -3  -1   88.50    6.64
   7  -3  -1  437.91   16.37
   7  -3  -1  488.84   19.19
  -7   3   1  428.45   17.91
  -7   3   1  410.79   18.78
   7  -3  -1  449.24   18.33
  -7   3   1  428.37   14.78
   7  -3  -1  462.84   16.61
  -7   3   1  404.49   19.96
   7  -3  -1  459.49   18.44
  -7   3   1  430.33   16.08
   7  -3  -1  478.87   17.76
   7  -3  -1  431.53   16.39
  -7   3   1  412.73   17.03
   7  -3  -1  439.97   17.12
   7  -3  -1  429.99   19.16
  -7   3   1  435.52   15.25
   7  -3  -1  437.42   15.06
   7  -3  -1  466.74   18.14
   5  -3  -1 1426.81   51.91
  -5   3   1 1403.38   44.41
   5  -3  -1 1400.11   53.12
  -5   3   1 1405.14   43.10
   5  -3  -1 1463.06   47.63
   5  -3  -1 1408.91   47.82
   5  -3  -1 1371.17   49.75
  -5   3   1 1398.57   47.47
  -5   3   1 1347.10   49.69
  -5   3   1 1392.42   47.13
  -5   3   1 1396.51   43.43
  -5   3   1 1364.37   49.31
   5  -3  -1 1369.12   44.33
  -5   3   1 1453.30   46.87
   5  -3  -1 1500.87   55.00
   5  -3  -1 1367.09   43.68
  -5   3   1 1434.76   53.09
   5  -3  -1 1427.53   43.67
   5  -3  -1 1414.43   53.18
  -5   3   1 1436.86   49.32
   5  -3  -1 1373.38   47.42
   5  -3  -1 1398.05   47.47
  -5   3   1 1379.30   55.54
   5  -3  -1 1438.89   55.07
  -3   3   1  732.43   22.78
   3  -3  -1  799.94   27.23
  -3   3   1  737.03   25.99
   3  -3  -1  702.99   25.16
  -3   3   1  735.34   22.81
   3  -3  -1  730.60   28.76
  -3   3   1  739.63   23.31
   3  -3  -1  736.41   28.76
   3  -3  -1  704.50   26.08
  -3   3   1  741.56   27.78
   3  -3  -1  718.84   27.84
   3  -3  -1  704.15   22.83
  -3   3   1  722.56   24.97
  -3   3   1  714.86   26.85
   3  -3  -1  695.13   23.20
  -3   3   1  708.02   27.31
   3  -3  -1  719.77   24.90
  -3   3   1  769.83   27.95
   3  -3  -1  731.26   26.80
  -3   3   1  726.30   22.59
  -3   3   1  697.92   27.25
   3  -3  -1  717.95   24.61
  -3   3   1  759.22   24.46
   3  -3  -1  708.72   25.02
   3  -3  -1  699.35   27.05
   3  -3  -1  703.22   22.51
   3  -3  -1  712.81   24.85
  -3   3   1  731.64   24.82
  -3   3   1  746.36   24.83
   3  -3  -1  744.43   22.87
  -3   3   1  741.19   29.14
  -3   3   1  752.42   25.95
   1  -3  -1 1708.81   55.99
  -1   3   1 1891.18   66.96
   1  -3  -1 1649.80   66.82
  -1   3   1 1839.31   69.58
   1  -3  -1 1731.18   69.00
  -1   3   1 1875.93   60.64
  -1   3   1 1739.41   69.46
  -1   3   1 1904.14   56.19
  -1   3   1 1901.12   59.94
  -1   3   1 1914.45   62.87
   1  -3  -1 1775.02   65.32
   1  -3  -1 1766.22   59.66
  -1   3   1 1872.77   69.56
   1  -3  -1 1649.19   69.29
   1  -3  -1 1669.76   69.27
  -1   3   1 1779.78   65.54
   1  -3  -1 1720.01   65.36
  -1   3   1 1855.78   54.44
  -1   3   1 1890.58   60.08
  -1   3   1 1885.14   55.11
  -1   3   1 1859.51   62.69
   1  -3  -1 1739.00   59.90
  -1   3   1 1912.86   65.43
   1  -3  -1 1772.71   55.05
  -1   3   1 1877.14   64.92
  -1   3   1 1927.59   60.09
   1  -3  -1 1704.22   62.85
   1  -3  -1 1690.27   59.86
   1  -3  -1 1711.71   54.27
   1  -3  -1 1691.91   55.09
   1  -3  -1 1657.85   66.91
   1  -3  -1 1861.42   62.44
   1  -3  -1 1762.01   64.63
   1  -3  -1 1770.94   69.35
  -1   3   1 1712.81   67.05
   1   3   1 2354.06   85.27
   1   3   1 2482.37   80.03
   1   3   1 2417.56   88.77
   1   3   1 2377.89   82.10
  -1  -3  -1 2462.04   76.37
  -1  -3  -1 2548.48   84.79
  -1  -3  -1 2466.67   81.65
  -1  -3  -1 2368.76   74.04
   1   3   1 2352.62   74.93
  -1  -3  -1 2630.33   79.97
  -1  -3  -1 2385.59   85.42
   1   3   1 2285.30   91.16
  -1  -3  -1 2659.91   91.39
  -1  -3  -1 2382.16   76.35
   1   3   1 2272.32   73.93
  -1  -3  -1 2429.94   75.05
   1   3   1 2251.39   76.20
   1   3   1 2417.93   88.89
  -1  -3  -1 2407.47   74.02
  -1  -3  -1 2516.92   82.12
   1   3   1 2373.37   81.43
   1   3   1 2392.66   94.08
   1   3   1 2350.30   84.85
  -1  -3  -1 2541.13   89.05
  -1  -3  -1 2475.80   94.17
  -1  -3  -1 2559.01   88.82
   1   3   1 2415.20   94.24
  -1  -3  -1 2639.69   94.50
  -1  -3  -1 2520.43   81.52
  -1  -3  -1 2420.27   91.47
   1   3   1 2398.24   91.33
  -1  -3  -1 2520.74   74.87
   1   3   1 2377.61   74.88
   1   3   1 2355.52   81.55
  -1  -3  -1 2550.98   94.21
   3   3   1 1682.80   61.46
   3   3   1 1576.37   53.49
  -3  -3  -1 1538.70   48.59
  -3  -3  -1 1586.52   53.53
   3   3   1 1517.57   56.20
   3   3   1 1567.78   48.85
  -3  -3  -1 1494.43   52.93
  -3  -3  -1 1637.31   61.22
  -3  -3  -1 1531.64   61.18
  -3  -3  -1 1527.72   50.09
  -3  -3  -1 1624.13   57.99
  -3  -3  -1 1584.92   53.67
   3   3   1 1631.06   61.72
  -3  -3  -1 1584.58   50.13
   3   3   1 1574.35   60.17
   3   3   1 1611.37   56.00
   3   3   1 1564.02   54.04
  -3  -3  -1 1594.01   60.27
   3   3   1 1655.77   53.18
   3   3   1 1581.11   53.76
  -3  -3  -1 1612.84   49.05
  -3  -3  -1 1525.05   48.76
  -3  -3  -1 1566.40   48.65
   3   3   1 1513.05   50.18
   3   3   1 1497.67   48.65
   3   3   1 1588.10   53.25
  -3  -3  -1 1622.87   57.89
  -3  -3  -1 1562.40   53.09
  -3  -3  -1 1532.11   48.76
  -3  -3  -1 1635.98   59.81
  -3  -3  -1 1527.27   55.91
   3   3   1 1639.36   49.47
   3   3   1 1584.45   49.84
   3   3   1 1620.13   58.45
  -5  -3  -1 2041.40   75.13
  -5  -3  -1 2098.70   65.30
  -5  -3  -1 2055.12   71.92
  -5  -3  -1 2146.64   67.57
   5   3   1 2083.18   72.29
   5   3   1 2076.22   75.95
  -5  -3  -1 2209.30   80.32
  -5  -3  -1 2051.33   71.77
  -5  -3  -1 2220.02   82.13
  -5  -3  -1 2153.96   67.40
  -5  -3  -1 2160.42   65.66
  -5  -3  -1 2118.61   71.88
   5   3   1 2182.61   82.77
   5   3   1 2079.66   67.70
   5   3   1 2228.69   79.27
   5   3   1 2204.55   80.97
  -5  -3  -1 2216.95   81.38
   5   3   1 2117.62   66.82
   5   3   1 2162.74   71.78
   5   3   1 2148.79   72.27
  -5  -3  -1 2106.49   72.03
   5   3   1 2072.82   73.10
  -5  -3  -1 2211.95   77.78
  -5  -3  -1 2151.98   65.84
   5   3   1 2031.55   66.81
   5   3   1 2106.57   71.71
  -5  -3  -1 2097.43   71.36
  -5  -3  -1 2086.81   71.88
  -5  -3  -1 2146.26   82.07
   5   3   1 2204.13   83.51
   5   3   1 2124.16   75.72
  -7  -3  -1 1623.85   52.81
  -7  -3  -1 1546.72   48.15
  -7  -3  -1 1524.84   49.98
  -7  -3  -1 1546.45   55.30
  -7  -3  -1 1506.55   52.60
   7   3   1 1473.47   54.16
   7   3   1 1548.94   59.54
  -7  -3  -1 1582.39   56.72
  -7  -3  -1 1519.35   50.45
  -7  -3  -1 1605.72   56.58
  -7  -3  -1 1507.39   48.41
  -7  -3  -1 1575.41   53.29
   7   3   1 1563.12   61.50
   7   3   1 1505.18   53.32
  -7  -3  -1 1613.69   48.34
   7   3   1 1490.88   49.82
   7   3   1 1557.94   60.08
  -7  -3  -1 1572.09   59.41
   7   3   1 1564.40   53.87
   7   3   1 1617.07   62.93
  -7  -3  -1 1543.33   53.67
  -7  -3  -1 1546.01   52.73
   7   3   1 1532.41   53.89
   7   3   1 1495.59   56.24
   7   3   1 1578.50   56.88
  -7  -3  -1 1581.92   53.88
   9   3   1  672.46   24.82
  -9  -3  -1  665.31   23.63
  -9  -3  -1  628.70   22.93
  -9  -3  -1  627.74   21.96
   9   3   1  652.96   23.23
  -9  -3  -1  621.33   24.93
  -9  -3  -1  642.24   26.61
  -9  -3  -1  601.60   24.64
   9   3   1  690.81   25.09
  -9  -3  -1  613.28   23.47
  -9  -3  -1  616.36   22.66
   9   3   1  656.86   28.12
   9   3   1  657.57   26.84
   9   3   1  655.34   28.05
   9   3   1  668.68   30.01
 -11  -3  -1  348.38   15.46
 -11  -3  -1  345.73   19.72
  11   3   1  360.87   19.14
 -11  -3  -1  371.61   16.70
 -11  -3  -1  356.86   14.21
 -11  -3  -1  378.09   16.83
  11   3   1  371.47   20.49
 -11  -3  -1  350.01   14.67
 -11  -3  -1  376.24   16.22
  11   3   1  379.73   15.53
 -11  -3  -1  377.44   16.83
 -13  -3  -1  219.89   11.92
 -13  -3  -1  210.53   10.66
 -13  -3  -1  220.20   10.43
  13   3   1  211.69   14.72
 -13  -3  -1  221.44   12.73
 -12   4   1   87.25    5.40
 -12   4   1   85.21    5.19
  12  -4  -1   63.96    6.71
  12  -4  -1   75.40    7.62
 -12   4   1   87.79    6.17
 -12   4   1   79.05    8.53
  10  -4  -1  130.71    8.83
  10  -4  -1  142.66    9.05
  10  -4  -1  142.71    9.23
  10  -4  -1  134.34    7.47
 -10   4   1  145.65    6.76
 -10   4   1  151.75    7.21
 -10   4   1  143.45    6.56
 -10   4   1  142.04   10.56
  10  -4  -1  129.70    7.90
  10  -4  -1  140.63    8.74
 -10   4   1  146.64   10.33
 -10   4   1  144.29    7.14
  10  -4  -1  138.37    6.98
   8  -4  -1  236.95   11.65
  -8   4   1  206.91   12.50
   8  -4  -1  256.45   11.21
   8  -4  -1  243.42    9.96
  -8   4   1  201.82    8.91
   8  -4  -1  240.78   11.71
  -8   4   1  212.94    9.06
  -8   4   1  223.53   10.39
   8  -4  -1  245.63    9.19
  -8   4   1  210.83   12.59
   8  -4  -1  235.49   10.43
   8  -4  -1  252.00   11.01
   8  -4  -1  250.79   11.73
   8  -4  -1  240.83   10.00
   8  -4  -1  263.72   10.42
  -8   4   1  209.69    8.71
   8  -4  -1  249.35   11.15
  -6   4   1  934.30   31.75
   6  -4  -1  919.49   32.20
  -6   4   1  973.42   38.21
  -6   4   1 1007.39   35.67
  -6   4   1  951.90   29.94
   6  -4  -1  965.45   32.47
   6  -4  -1  885.16   36.92
   6  -4  -1  907.32   29.39
   6  -4  -1  928.15   35.79
  -6   4   1  943.28   29.02
   6  -4  -1  934.77   36.96
   6  -4  -1  922.35   34.89
   6  -4  -1  873.99   33.44
   6  -4  -1  866.71   31.90
  -6   4   1  943.82   34.44
   6  -4  -1  894.07   31.92
   4  -4  -1  750.23   30.09
   4  -4  -1  739.71   26.08
  -4   4   1  790.57   25.97
   4  -4  -1  763.59   24.00
   4  -4  -1  760.79   28.42
  -4   4   1  761.06   23.83
   4  -4  -1  755.18   26.29
   4  -4  -1  746.31   27.40
   4  -4  -1  751.85   24.36
  -4   4   1  788.68   26.04
   4  -4  -1  751.07   26.13
  -4   4   1  770.06   27.82
  -4   4   1  741.79   27.20
  -4   4   1  779.21   25.56
   4  -4  -1  771.62   26.77
   4  -4  -1  759.24   25.93
  -4   4   1  756.47   27.01
  -4   4   1  797.73   29.27
  -4   4   1  756.83   23.71
   4  -4  -1  722.89   26.14
   4  -4  -1  778.06   30.16
  -4   4   1  756.57   24.44
   4  -4  -1  746.39   29.21
   4  -4  -1  776.21   24.04
  -2   4   1 1787.60   68.92
   2  -4  -1 1842.49   56.63
   2  -4  -1 1926.84   68.84
  -2   4   1 1829.16   64.46
   2  -4  -1 1914.95   70.95
   2  -4  -1 1893.57   62.09
  -2   4   1 1814.25   62.19
   2  -4  -1 1852.63   61.53
  -2   4   1 1810.46   61.54
  -2   4   1 1796.56   70.87
   2  -4  -1 1915.56   56.61
  -2   4   1 1841.26   64.43
   2  -4  -1 1897.57   55.81
   2  -4  -1 1958.83   66.46
   2  -4  -1 1851.88   61.54
  -2   4   1 1780.28   56.67
   2  -4  -1 1993.94   64.26
  -2   4   1 1815.10   60.79
   2  -4  -1 1924.41   60.86
  -2   4   1 1812.14   56.51
  -2   4   1 1809.92   68.68
   2  -4  -1 1810.88   67.11
   2  -4  -1 1825.53   64.61
  -2   4   1 1847.25   57.59
   2  -4  -1 1815.45   71.32
   2  -4  -1 1868.72   71.25
  -2   4   1 1743.31   67.13
  -2   4   1 1730.94   72.26
   2  -4  -1 1770.07   67.07
  -2   4   1 1812.73   55.84
   2  -4  -1 1874.30   68.88
   2  -4  -1 1858.91   57.55
  -2   4   1 1741.23   66.46
  -2   4   1 1867.73   61.52
  -2   4   1 1729.90   67.39
   2  -4  -1 1989.86   71.29
  -2   4   1 1792.67   72.35
   0   4   1 5909.68  178.52
   0  -4  -1 5634.17  224.57
   0  -4  -1 5918.30  195.67
   0   4   1 5852.44  209.89
   0   4   1 5889.09  194.02
   0  -4  -1 5765.67  178.84
   0  -4  -1 5936.58  209.70
   0   4   1 5503.33  224.45
   0   4   1 5854.89  176.11
   0   4   1 5859.91  191.40
   0   4   1 6104.10  178.91
   0   4   1 5315.65  217.07
   0   4   1 6187.74  212.28
   0   4   1 5837.85  211.72
   0  -4  -1 6214.67  217.09
   0  -4  -1 5690.01  175.96
   0   4   1 6004.02  181.64
   0  -4  -1 5989.80  225.04
   0  -4  -1 5833.69  181.55
   0   4   1 5991.13  195.92
   0  -4  -1 5647.97  194.03
   0  -4  -1 5697.29  212.08
   0   4   1 6004.79  194.15
   0   4   1 5944.40  224.97
   0   4   1 5902.08  224.56
   0  -4  -1 5672.88  203.66
   0  -4  -1 5913.70  201.93
   0  -4  -1 5117.82  216.98
   0  -4  -1 5976.04  194.05
   0   4   1 6206.03  217.10
   0   4   1 6091.73  202.49
   0  -4  -1 5707.26  194.08
   0   4   1 5935.31  181.59
   0  -4  -1 5864.48  178.45
   0   4   1 6196.38  203.51
   0  -4  -1 5736.31  181.44
   0  -4  -1 6135.06  211.79
   2   4   1 2000.83   73.17
  -2  -4  -1 2124.84   75.38
  -2  -4  -1 1991.04   61.50
  -2  -4  -1 2071.49   61.68
  -2  -4  -1 1968.49   62.91
   2   4   1 1989.17   77.28
  -2  -4  -1 1862.89   60.93
   2   4   1 2013.15   61.80
   2   4   1 2036.85   67.02
   2   4   1 1979.97   65.90
   2   4   1 2019.95   70.04
   2   4   1 1951.91   61.44
  -2  -4  -1 1992.70   77.05
   2   4   1 1979.73   77.31
   2   4   1 1914.97   67.12
  -2  -4  -1 2024.37   72.90
  -2  -4  -1 2002.29   62.90
  -2  -4  -1 2046.58   77.30
  -2  -4  -1 1996.41   67.50
  -2  -4  -1 1980.87   67.09
  -2  -4  -1 2018.39   61.06
  -2  -4  -1 2116.89   65.99
   2   4   1 1902.70   62.68
  -2  -4  -1 2009.76   66.93
  -2  -4  -1 2079.87   77.35
   2   4   1 1864.61   60.84
  -2  -4  -1 1980.36   75.32
  -2  -4  -1 1921.03   70.25
   2   4   1 1981.69   77.10
   2   4   1 1968.45   75.40
  -2  -4  -1 2138.48   73.12
   2   4   1 1968.20   67.01
   2   4   1 1981.18   70.32
   2   4   1 1942.18   72.80
   2   4   1 1881.53   62.77
   2   4   1 1971.38   67.62
  -4  -4  -1 1313.06   45.96
  -4  -4  -1 1431.86   53.16
  -4  -4  -1 1373.46   46.48
  -4  -4  -1 1437.62   50.66
   4   4   1 1388.13   54.12
   4   4   1 1308.60   46.46
   4   4   1 1362.10   52.74
  -4  -4  -1 1345.52   46.28
   4   4   1 1309.73   43.38
  -4  -4  -1 1314.72   48.92
  -4  -4  -1 1398.13   50.36
   4   4   1 1412.47   49.36
   4   4   1 1366.87   43.49
  -4  -4  -1 1341.29   42.63
  -4  -4  -1 1355.38   42.55
  -4  -4  -1 1410.68   42.94
  -4  -4  -1 1405.79   52.23
   4   4   1 1360.72   46.24
   4   4   1 1327.61   44.07
  -4  -4  -1 1344.35   43.88
  -4  -4  -1 1372.07   53.29
   4   4   1 1289.25   47.42
   4   4   1 1410.75   53.58
   4   4   1 1430.16   51.47
   4   4   1 1368.11   46.56
  -4  -4  -1 1431.61   53.25
  -4  -4  -1 1370.52   43.95
   4   4   1 1314.51   47.09
  -4  -4  -1 1317.11   46.89
   4   4   1 1342.07   49.45
  -4  -4  -1 1305.94   42.42
   4   4   1 1343.70   42.73
  -4  -4  -1 1349.99   46.88
  -6  -4  -1  972.70   38.08
   6   4   1 1080.09   41.21
   6   4   1 1021.07   33.91
  -6  -4  -1 1058.84   38.93
  -6  -4  -1 1036.01   40.80
  -6  -4  -1 1030.20   36.07
   6   4   1 1088.86   42.11
  -6  -4  -1 1067.18   40.87
  -6  -4  -1 1038.21   34.74
   6   4   1 1076.71   37.62
   6   4   1 1083.51   36.38
   6   4   1 1003.65   37.68
  -6  -4  -1 1056.35   36.43
  -6  -4  -1 1004.63   33.34
  -6  -4  -1 1041.59   33.72
  -6  -4  -1 1029.00   36.61
  -6  -4  -1  983.35   35.99
   6   4   1 1076.84   39.22
  -6  -4  -1 1052.02   33.02
  -6  -4  -1  999.86   34.40
   6   4   1 1097.41   43.24
   6   4   1 1099.71   39.40
  -6  -4  -1  992.73   36.75
   6   4   1 1012.46   36.57
  -6  -4  -1 1043.80   36.46
   6   4   1 1021.00   37.15
   6   4   1 1063.29   41.53
   6   4   1 1065.35   35.09
  -6  -4  -1 1080.59   40.85
   6   4   1  996.05   34.37
  -8  -4  -1  704.21   26.34
  -8  -4  -1  709.20   24.52
  -8  -4  -1  737.96   26.20
  -8  -4  -1  695.25   23.69
  -8  -4  -1  715.92   25.04
  -8  -4  -1  723.24   26.25
   8   4   1  678.81   26.16
   8   4   1  682.51   29.83
  -8  -4  -1  712.23   26.60
  -8  -4  -1  751.64   25.48
   8   4   1  667.36   27.68
   8   4   1  651.76   26.47
  -8  -4  -1  698.72   24.52
   8   4   1  678.09   29.39
   8   4   1  691.14   31.52
  -8  -4  -1  724.36   22.85
   8   4   1  668.56   24.74
  -8  -4  -1  727.23   28.86
  -8  -4  -1  694.81   24.83
   8   4   1  667.60   29.68
   8   4   1  710.09   25.96
  -8  -4  -1  711.59   25.19
  -8  -4  -1  734.52   26.08
   8   4   1  680.97   27.80
 -10  -4  -1  405.61   17.39
 -10  -4  -1  404.93   17.64
 -10  -4  -1  404.92   16.28
  10   4   1  447.75   20.35
  10   4   1  411.73   16.85
 -10  -4  -1  399.59   18.71
  10   4   1  437.28   20.52
  10   4   1  428.67   20.84
 -10  -4  -1  420.74   17.94
 -10  -4  -1  409.26   15.77
 -10  -4  -1  409.24   16.89
  10   4   1  442.54   22.34
  12   4   1  292.05   13.57
 -12  -4  -1  295.65   14.35
  12   4   1  261.27   16.67
 -12  -4  -1  277.39   12.30
 -12  -4  -1  265.11   13.70
 -12  -4  -1  307.07   14.76
 -12  -4  -1  291.40   12.90
 -12  -4  -1  287.90   14.50
 -13   5   1  245.07   15.69
 -13   5   1  247.73   10.07
  11  -5  -1  416.20   19.93
 -11   5   1  407.16   20.56
 -11   5   1  428.72   15.89
 -11   5   1  398.90   21.36
  11  -5  -1  402.43   17.67
 -11   5   1  413.01   15.32
  11  -5  -1  421.88   15.65
  11  -5  -1  434.88   20.18
 -11   5   1  415.31   14.79
   9  -5  -1  522.10   17.69
  -9   5   1  542.20   20.34
   9  -5  -1  524.11   19.28
  -9   5   1  492.88   17.11
   9  -5  -1  481.64   19.96
  -9   5   1  492.55   17.79
   9  -5  -1  534.10   20.17
  -9   5   1  494.58   17.66
   9  -5  -1  528.57   22.39
  -9   5   1  500.54   22.55
  -9   5   1  480.33   23.67
   9  -5  -1  511.33   22.34
   7  -5  -1 1086.23   39.60
  -7   5   1  995.12   32.71
  -7   5   1 1100.79   40.56
   7  -5  -1 1047.40   33.31
   7  -5  -1 1015.90   36.69
   7  -5  -1 1051.89   36.30
   7  -5  -1 1036.22   41.89
  -7   5   1 1003.44   33.75
   7  -5  -1 1104.85   36.57
   7  -5  -1 1081.23   41.98
   7  -5  -1 1051.01   36.25
  -7   5   1 1014.81   43.15
   7  -5  -1 1037.74   41.89
   7  -5  -1 1070.99   40.54
   7  -5  -1 1011.27   37.93
  -7   5   1 1069.45   40.10
  -7   5   1 1004.27   39.11
   7  -5  -1 1118.56   36.68
   5  -5  -1 1341.37   46.63
  -5   5   1 1411.18   46.53
   5  -5  -1 1415.14   47.05
  -5   5   1 1395.66   42.34
  -5   5   1 1373.09   43.64
   5  -5  -1 1366.99   50.84
  -5   5   1 1394.16   54.77
   5  -5  -1 1346.51   48.95
   5  -5  -1 1382.55   43.54
   5  -5  -1 1348.17   53.82
   5  -5  -1 1333.33   46.62
   5  -5  -1 1339.60   52.18
   5  -5  -1 1373.13   46.66
  -5   5   1 1422.07   48.91
   5  -5  -1 1389.26   42.94
   5  -5  -1 1347.24   53.85
  -5   5   1 1503.20   52.26
   5  -5  -1 1424.12   46.22
  -3   5   1 2478.16   89.88
   3  -5  -1 2380.68   80.07
  -3   5   1 2322.91   89.44
   3  -5  -1 2366.71   84.12
   3  -5  -1 2504.88   73.75
   3  -5  -1 2373.00   80.08
  -3   5   1 2421.56   74.04
   3  -5  -1 2450.13   72.65
  -3   5   1 2463.35   81.40
   3  -5  -1 2494.99   86.49
  -3   5   1 2437.52   81.39
   3  -5  -1 2450.70   92.73
  -3   5   1 2297.05   86.78
   3  -5  -1 2363.06   74.87
  -3   5   1 2431.50   92.59
   3  -5  -1 2367.78   79.26
   3  -5  -1 2537.35   92.72
   3  -5  -1 2391.96   92.82
  -3   5   1 2411.20   80.06
  -3   5   1 2396.90   73.75
  -3   5   1 2416.52   72.76
   3  -5  -1 2362.87   73.73
  -3   5   1 2359.70   74.96
   3  -5  -1 2358.21   87.40
  -3   5   1 2374.52   80.10
  -3   5   1 2409.68   83.98
   3  -5  -1 2413.57   80.78
   3  -5  -1 2358.78   87.42
  -3   5   1 2494.11   84.55
   3  -5  -1 2395.09   89.68
  -1   5   1  437.67   15.31
   1  -5  -1  433.65   15.82
   1  -5  -1  370.13   16.89
  -1   5   1  430.58   16.99
   1  -5  -1  428.83   16.41
  -1   5   1  449.19   14.01
   1  -5  -1  442.66   14.09
  -1   5   1  428.70   16.32
  -1   5   1  433.82   14.95
  -1   5   1  439.84   15.92
   1  -5  -1  407.90   15.22
   1  -5  -1  409.70   16.45
  -1   5   1  439.54   15.84
  -1   5   1  409.77   14.59
  -1   5   1  422.81   15.37
   1  -5  -1  419.21   13.92
   1  -5  -1  408.41   16.00
   1  -5  -1  410.35   14.21
  -1   5   1  426.77   15.18
   1  -5  -1  386.43   17.54
   1  -5  -1  411.33   15.18
   1  -5  -1  439.85   16.75
  -1   5   1  424.93   14.24
   1  -5  -1  419.17   13.82
  -1   5   1  466.04   16.63
   1  -5  -1  432.76   17.55
  -1   5   1  433.57   16.35
  -1   5   1  425.64   17.12
  -1   5   1  434.19   17.42
  -1   5   1  433.67   13.84
  -1   5   1  439.60   15.17
  -1   5   1  423.78   17.29
   1  -5  -1  420.02   17.43
  -1   5   1  424.51   13.82
  -1   5   1  427.03   17.41
   1  -5  -1  398.38   14.19
  -1  -5  -1 1928.93   61.52
   1   5   1 1939.81   63.36
   1   5   1 1949.84   61.49
  -1  -5  -1 2018.52   62.27
  -1  -5  -1 1818.82   61.41
   1   5   1 1987.46   63.39
  -1  -5  -1 1932.26   78.26
   1   5   1 2065.25   78.09
  -1  -5  -1 2004.94   67.73
   1   5   1 1926.23   61.43
   1   5   1 2080.88   62.31
   1   5   1 2082.74   62.36
   1   5   1 2027.78   67.74
  -1  -5  -1 1950.58   70.97
  -1  -5  -1 2076.00   66.33
   1   5   1 2022.74   68.21
   1   5   1 2091.98   73.84
   1   5   1 2026.77   78.10
   1   5   1 2117.65   66.38
  -1  -5  -1 2023.94   78.20
  -1  -5  -1 2053.65   76.06
  -1  -5  -1 1939.19   63.44
  -1  -5  -1 2134.62   73.94
   1   5   1 1918.74   75.90
  -1  -5  -1 2030.29   73.92
  -1  -5  -1 2021.45   68.22
  -1  -5  -1 1908.51   62.25
  -1  -5  -1 1999.05   78.13
   1   5   1 2070.97   70.95
   1   5   1 2170.02   76.13
   1   5   1 2165.36   78.44
  -1  -5  -1 1894.02   67.72
   1   5   1 2059.96   67.84
  -1  -5  -1 1779.05   75.82
   1   5   1 2125.81   73.94
   1   5   1 2096.20   70.69
   3   5   1  934.91   31.01
   3   5   1  941.11   38.49
  -3  -5  -1  920.31   34.24
   3   5   1 1000.36   36.18
   3   5   1  971.57   34.62
  -3  -5  -1  947.76   35.82
   3   5   1  975.60   31.68
   3   5   1  915.22   34.31
  -3  -5  -1  967.37   32.12
  -3  -5  -1  947.44   31.12
  -3  -5  -1  987.45   31.21
  -3  -5  -1  946.98   33.81
   3   5   1  977.12   34.00
  -3  -5  -1  952.95   30.94
  -3  -5  -1  980.94   34.35
  -3  -5  -1 1009.56   31.49
   3   5   1  955.39   31.82
   3   5   1  981.87   39.35
   3   5   1  979.01   35.93
   3   5   1 1060.07   39.20
   3   5   1 1059.31   37.58
  -3  -5  -1  953.39   32.13
   3   5   1 1001.27   32.99
  -3  -5  -1  960.84   36.64
   3   5   1  959.42   31.20
  -3  -5  -1  987.09   38.74
   3   5   1  941.38   32.13
  -3  -5  -1 1067.57   37.29
  -3  -5  -1  985.81   39.08
  -3  -5  -1 1020.76   38.36
   3   5   1  981.18   33.77
   3   5   1  993.61   38.94
  -5  -5  -1  439.48   15.40
   5   5   1  437.87   18.99
  -5  -5  -1  443.71   16.77
   5   5   1  388.92   17.17
  -5  -5  -1  448.96   15.60
   5   5   1  433.15   19.66
  -5  -5  -1  473.19   16.13
  -5  -5  -1  440.20   17.65
  -5  -5  -1  437.68   16.45
   5   5   1  401.88   15.81
   5   5   1  422.72   18.73
  -5  -5  -1  463.08   18.75
  -5  -5  -1  462.49   18.51
   5   5   1  419.20   15.43
  -5  -5  -1  427.94   17.07
   5   5   1  441.74   19.28
  -5  -5  -1  441.28   14.81
  -5  -5  -1  442.24   17.40
   5   5   1  393.66   15.25
   5   5   1  417.82   17.28
  -5  -5  -1  449.17   16.07
  -5  -5  -1  426.46   15.67
  -5  -5  -1  452.54   18.27
   5   5   1  403.46   16.46
   5   5   1  423.83   18.29
   5   5   1  420.81   18.20
  -5  -5  -1  474.73   17.96
  -5  -5  -1  440.35   16.30
   5   5   1  412.20   16.13
   5   5   1  395.27   16.98
  -7  -5  -1  571.10   21.65
  -7  -5  -1  516.53   20.24
   7   5   1  532.91   21.84
  -7  -5  -1  549.16   20.92
  -7  -5  -1  541.23   20.00
   7   5   1  531.33   22.53
  -7  -5  -1  520.91   22.45
  -7  -5  -1  516.58   18.57
  -7  -5  -1  536.82   20.73
  -7  -5  -1  524.15   19.64
  -7  -5  -1  536.92   19.16
   7   5   1  519.48   22.02
  -7  -5  -1  518.68   19.74
  -7  -5  -1  517.70   21.16
   7   5   1  542.73   19.50
   7   5   1  528.24   23.29
  -7  -5  -1  498.90   19.36
   7   5   1  538.16   23.45
  -7  -5  -1  537.26   19.81
   7   5   1  494.60   19.37
   7   5   1  555.62   24.77
   7   5   1  553.39   23.31
  -7  -5  -1  517.47   17.81
   7   5   1  512.53   20.34
   7   5   1  505.52   20.86
  -7  -5  -1  529.72   19.29
  -9  -5  -1  140.93    7.89
  -9  -5  -1  129.93    7.98
  -9  -5  -1  129.02    7.58
   9   5   1  137.76   10.37
   9   5   1  130.88    9.57
   9   5   1  124.49    8.60
   9   5   1  115.45    7.71
   9   5   1  129.62    8.95
  -9  -5  -1  127.70    6.02
  -9  -5  -1  123.49    7.04
  -9  -5  -1  132.37    7.84
   9   5   1  134.45    7.96
  -9  -5  -1  130.60    8.28
   9   5   1  130.29    8.14
  -9  -5  -1  127.84    7.28
   9   5   1  126.37    9.62
  -9  -5  -1  129.13    6.35
  -9  -5  -1  120.50    7.69
 -11  -5  -1   71.12    6.47
 -11  -5  -1   72.30    5.80
 -11  -5  -1   70.12    5.63
 -11  -5  -1   65.22    6.24
  11   5   1   77.58    8.46
 -11  -5  -1   72.31    6.50
  11   5   1   69.20    6.44
 -11  -5  -1   67.46    8.20
 -11  -5  -1   71.72    6.85
 -11  -5  -1   76.28    7.06
  13   5   1   42.54    5.71
  13   5   1   54.13    8.22
 -13  -5  -1   51.68    5.64
 -13  -5  -1   38.71    5.78
 -13  -5  -1   43.60    5.95
 -12   6   1    5.69    2.64
 -12   6   1    2.94    2.09
  12  -6  -1    3.13    3.12
 -12   6   1    4.39    4.33
 -12   6   1    2.98    1.83
 -10   6   1   10.82    2.07
  10  -6  -1   12.26    3.13
 -10   6   1   13.03    2.26
  10  -6  -1   14.24    3.40
 -10   6   1   11.23    4.52
  10  -6  -1    8.44    2.67
  10  -6  -1    6.51    2.40
 -10   6   1   12.22    2.39
  10  -6  -1    5.79    3.45
 -10   6   1   11.92    4.07
   8  -6  -1   29.45    3.73
   8  -6  -1   34.67    3.35
   8  -6  -1   31.68    3.23
   8  -6  -1   24.55    3.35
  -8   6   1   34.52    2.81
   8  -6  -1   30.89    2.77
  -8   6   1   33.93    3.04
  -8   6   1   27.02    2.71
   8  -6  -1   33.45    3.64
   8  -6  -1   24.29    3.37
  -8   6   1   34.04    5.25
   8  -6  -1   30.39    3.10
  -8   6   1   30.77    4.75
   8  -6  -1   30.57    3.50
   8  -6  -1   31.83    4.01
   6  -6  -1   23.68    2.36
  -6   6   1   37.95    4.44
  -6   6   1   38.27    4.67
   6  -6  -1   22.04    2.96
  -6   6   1   35.38    2.88
   6  -6  -1   26.51    2.89
   6  -6  -1   23.36    2.73
   6  -6  -1   23.56    2.57
   6  -6  -1   23.09    2.61
   6  -6  -1   21.80    2.46
   6  -6  -1   25.77    3.09
   6  -6  -1   23.31    2.11
  -6   6   1   36.25    2.51
   6  -6  -1   26.30    2.61
   6  -6  -1   23.08    2.72
  -6   6   1   34.28    2.48
   4  -6  -1  252.98   11.31
   4  -6  -1  255.72    8.97
  -4   6   1  277.85   11.02
   4  -6  -1  246.02   10.47
   4  -6  -1  251.74   11.04
  -4   6   1  295.80   11.88
   4  -6  -1  246.03   10.34
  -4   6   1  281.55    9.02
   4  -6  -1  243.17    9.75
   4  -6  -1  245.52    9.82
   4  -6  -1  250.29    9.11
  -4   6   1  274.81    9.27
   4  -6  -1  257.64   11.02
   4  -6  -1  252.51   10.19
   4  -6  -1  264.04    9.99
   4  -6  -1  269.76   12.56
  -4   6   1  278.08   12.26
  -4   6   1  281.07    9.53
   2  -6  -1 1135.41   40.17
  -2   6   1 1106.98   33.97
  -2   6   1 1097.36   34.83
  -2   6   1 1083.32   40.54
  -2   6   1 1116.24   38.94
   2  -6  -1 1099.27   37.58
   2  -6  -1 1084.69   37.27
  -2   6   1 1088.28   42.90
  -2   6   1 1143.74   41.56
  -2   6   1 1143.36   34.27
  -2   6   1 1117.22   37.06
  -2   6   1 1110.06   41.79
   2  -6  -1 1077.72   39.08
   2  -6  -1 1091.22   40.72
   2  -6  -1 1133.57   43.00
   2  -6  -1 1081.03   36.80
  -2   6   1 1071.96   39.95
  -2   6   1 1094.02   37.17
   2  -6  -1 1055.97   40.42
  -2   6   1 1096.57   33.79
  -2   6   1 1141.42   38.87
  -2   6   1  995.98   40.10
  -2   6   1 1075.91   43.01
   2  -6  -1 1099.23   34.18
   2  -6  -1 1092.09   42.83
   2  -6  -1 1111.58   33.74
   2  -6  -1 1126.63   34.33
   2  -6  -1 1182.68   38.69
  -2   6   1 1105.84   37.48
   2  -6  -1 1058.58   37.13
   2  -6  -1 1118.35   43.01
  -2   6   1 1127.05   38.02
   2  -6  -1 1034.70   43.08
  -2   6   1 1103.50   36.81
   2  -6  -1 1077.03   34.74
   2  -6  -1 1079.39   41.65
  -2   6   1 1094.64   42.80
   2  -6  -1 1069.80   34.79
   0   6   1  753.55   26.52
   0   6   1  793.81   26.69
   0   6   1  792.10   24.93
   0  -6  -1  695.23   23.97
   0  -6  -1  737.22   24.13
   0   6   1  802.56   28.90
   0   6   1  766.32   28.65
   0  -6  -1  737.86   27.82
   0  -6  -1  709.68   28.88
   0  -6  -1  773.11   24.46
   0  -6  -1  712.14   24.81
   0  -6  -1  721.94   30.60
   0   6   1  799.82   28.82
   0  -6  -1  726.82   24.81
   0   6   1  786.36   29.88
   0   6   1  744.49   30.33
   0   6   1  767.33   30.54
   0  -6  -1  731.66   26.64
   0   6   1  794.52   27.77
   0  -6  -1  744.40   24.45
   0   6   1  778.85   24.91
   0  -6  -1  750.02   29.91
   0   6   1  776.26   25.97
   0  -6  -1  757.98   26.57
   0   6   1  759.48   24.10
   0   6   1  759.30   24.29
   0  -6  -1  732.57   30.58
   0   6   1  746.88   29.73
   0   6   1  797.05   25.62
   0   6   1  795.73   27.72
   0  -6  -1  734.70   26.70
   0  -6  -1  803.64   30.88
   0   6   1  754.04   30.38
   0   6   1  801.87   24.40
   0  -6  -1  731.33   28.92
   0   6   1  782.30   26.50
   0  -6  -1  690.24   25.46
   2   6   1 1135.61   41.92
   2   6   1 1069.30   33.61
   2   6   1 1067.28   33.29
  -2  -6  -1 1075.04   33.56
  -2  -6  -1 1013.23   33.22
   2   6   1 1032.08   36.34
  -2  -6  -1  987.86   36.24
  -2  -6  -1 1021.44   34.21
  -2  -6  -1 1077.29   39.46
  -2  -6  -1 1005.82   33.17
   2   6   1  990.57   41.46
   2   6   1 1020.19   36.52
  -2  -6  -1 1047.01   36.69
  -2  -6  -1  996.12   40.85
  -2  -6  -1 1095.43   39.80
  -2  -6  -1 1004.91   38.15
  -2  -6  -1 1048.82   41.58
  -2  -6  -1 1026.89   41.85
   2   6   1 1001.91   34.03
   2   6   1 1074.73   35.66
   2   6   1 1065.78   38.15
   2   6   1 1094.90   39.78
   2   6   1 1056.18   36.73
   2   6   1 1073.62   38.29
  -2  -6  -1  989.57   34.12
  -2  -6  -1  991.06   33.11
  -2  -6  -1 1010.86   36.47
   2   6   1 1070.35   41.11
   2   6   1 1086.41   41.89
  -2  -6  -1 1106.61   41.90
   4   6   1  843.58   28.23
  -4  -6  -1  815.08   29.89
  -4  -6  -1  903.15   34.25
  -4  -6  -1  837.67   28.63
   4   6   1  871.87   32.30
  -4  -6  -1  849.65   27.77
  -4  -6  -1  814.58   31.86
   4   6   1  895.54   33.59
  -4  -6  -1  827.51   27.32
   4   6   1  813.17   30.86
   4   6   1  823.60   34.37
   4   6   1  780.42   30.50
  -4  -6  -1  882.90   34.67
   4   6   1  811.50   27.75
   4   6   1  871.32   30.36
  -4  -6  -1  870.16   27.84
  -4  -6  -1  808.59   28.50
  -4  -6  -1  916.62   34.17
   4   6   1  815.88   28.63
  -4  -6  -1  849.13   27.32
   4   6   1  829.87   28.28
   4   6   1  855.00   32.30
  -4  -6  -1  878.05   32.41
   4   6   1  814.98   30.08
  -4  -6  -1  931.39   33.16
  -4  -6  -1  805.05   28.59
   4   6   1  892.67   35.23
   4   6   1  842.70   34.39
  -4  -6  -1  804.68   30.54
  -4  -6  -1  833.64   30.52
  -6  -6  -1  362.15   15.90
  -6  -6  -1  349.38   15.21
   6   6   1  390.01   17.09
   6   6   1  367.78   14.48
   6   6   1  363.05   14.95
   6   6   1  362.86   15.50
  -6  -6  -1  360.41   14.49
  -6  -6  -1  355.95   14.65
   6   6   1  377.25   13.36
  -6  -6  -1  337.68   16.43
   6   6   1  371.97   17.41
  -6  -6  -1  375.45   15.86
  -6  -6  -1  350.80   14.26
  -6  -6  -1  363.77   15.44
  -6  -6  -1  359.00   15.04
   6   6   1  376.19   16.55
  -6  -6  -1  362.20   14.51
   6   6   1  374.15   17.35
  -6  -6  -1  369.56   16.04
   6   6   1  393.19   16.21
   6   6   1  375.13   16.85
  -6  -6  -1  349.98   13.64
   6   6   1  385.63   14.89
   6   6   1  382.73   18.14
  -6  -6  -1  378.29   16.35
   6   6   1  369.95   13.76
  -6  -6  -1  354.88   13.08
  -6  -6  -1  359.16   13.86
  -6  -6  -1  335.30   13.92
   8   6   1  191.24   11.35
  -8  -6  -1  211.61    8.66
  -8  -6  -1  226.51    9.79
   8   6   1  208.85   12.13
  -8  -6  -1  209.56    9.50
  -8  -6  -1  221.20   10.07
  -8  -6  -1  220.61    9.83
   8   6   1  186.92   10.06
  -8  -6  -1  222.76   11.53
  -8  -6  -1  221.42   10.36
   8   6   1  215.06   13.34
  -8  -6  -1  216.12   10.31
   8   6   1  193.83   10.30
  -8  -6  -1  222.70   10.63
   8   6   1  182.69   11.14
  -8  -6  -1  223.73   10.88
   8   6   1  202.62   12.27
   8   6   1  193.52   10.66
  -8  -6  -1  222.25   10.17
   8   6   1  192.70   11.78
  -8  -6  -1  230.98    9.99
   8   6   1  187.39    8.90
  -8  -6  -1  217.85    9.41
 -10  -6  -1  331.33   14.96
 -10  -6  -1  346.93   14.87
 -10  -6  -1  327.26   14.18
  10   6   1  290.92   14.17
 -10  -6  -1  328.52   15.16
 -10  -6  -1  321.60   13.60
 -10  -6  -1  330.35   16.12
 -10  -6  -1  334.42   14.20
  10   6   1  325.02   17.25
  10   6   1  322.85   17.63
 -12  -6  -1   91.16    7.60
  12   6   1   93.37    7.76
  12   6   1  106.35   10.37
 -12  -6  -1   90.88    7.96
 -12  -6  -1   80.08    7.27
  13  -7  -1  351.75   16.36
 -13   7   1  326.04   19.13
 -13   7   1  350.38   12.71
 -11   7   1  509.70   18.41
 -11   7   1  508.02   24.30
 -11   7   1  516.00   18.88
  11  -7  -1  587.93   24.43
 -11   7   1  513.56   17.80
  11  -7  -1  519.05   21.33
 -11   7   1  497.33   25.66
  11  -7  -1  547.73   23.97
  -9   7   1 1245.30   39.15
  -9   7   1 1254.27   40.42
   9  -7  -1 1300.18   40.17
   9  -7  -1 1274.62   50.61
   9  -7  -1 1276.50   50.41
   9  -7  -1 1203.05   45.56
  -9   7   1 1212.28   52.08
  -9   7   1 1264.18   47.42
   9  -7  -1 1263.01   43.53
   7  -7  -1 1592.48   57.50
   7  -7  -1 1562.81   48.46
  -7   7   1 1590.55   58.40
   7  -7  -1 1632.43   53.24
   7  -7  -1 1584.30   51.92
   7  -7  -1 1519.36   58.87
  -7   7   1 1508.37   62.21
   7  -7  -1 1516.90   60.76
   7  -7  -1 1489.06   60.84
  -7   7   1 1685.08   58.67
   7  -7  -1 1548.65   53.14
  -7   7   1 1580.21   56.09
   7  -7  -1 1491.18   52.66
   7  -7  -1 1538.43   52.66
  -7   7   1 1543.47   47.71
  -7   7   1 1511.73   49.13
   7  -7  -1 1499.31   55.24
   5  -7  -1 2292.01   70.33
   5  -7  -1 2215.23   88.12
  -5   7   1 2238.39   71.44
  -5   7   1 2324.21   89.05
  -5   7   1 2310.76   78.77
   5  -7  -1 2224.84   76.35
   5  -7  -1 2330.88   83.33
  -5   7   1 2316.26   85.46
   5  -7  -1 2287.19   76.16
  -5   7   1 2254.55   69.32
   5  -7  -1 2260.88   76.36
   5  -7  -1 2250.54   85.51
   5  -7  -1 2385.27   77.09
   5  -7  -1 2313.68   88.41
   5  -7  -1 2317.43   80.26
   3  -7  -1 2887.09  105.21
   3  -7  -1 2935.68  100.25
  -3   7   1 2873.77  104.26
  -3   7   1 3018.14   97.89
   3  -7  -1 2799.30  111.36
   3  -7  -1 2809.88   95.39
  -3   7   1 2903.02   90.25
   3  -7  -1 2811.64   88.72
  -3   7   1 3057.50  101.15
   3  -7  -1 2786.64   96.32
   3  -7  -1 2840.25   90.09
   3  -7  -1 2844.47   96.45
   3  -7  -1 2889.88  111.79
   3  -7  -1 2887.23   97.31
  -3   7   1 2976.83   96.27
  -3   7   1 2979.73   97.73
   3  -7  -1 2749.30   90.11
  -3   7   1 2938.04   87.61
  -3   7   1 2926.36  108.17
  -3   7   1 2959.18   96.47
  -3   7   1 3008.32  100.85
  -3   7   1 2952.33   88.58
  -3   7   1 3048.44   89.10
   3  -7  -1 2841.46  101.29
   3  -7  -1 2689.58  107.87
   3  -7  -1 3027.87   88.87
  -3   7   1 2882.36   95.42
   3  -7  -1 2944.59  111.47
  -1   7   1 2455.23  103.47
  -1   7   1 2761.57   94.11
  -1   7   1 2592.91  103.69
  -1   7   1 2603.69  100.62
   1  -7  -1 2697.80   89.83
   1  -7  -1 2853.34   89.98
  -1   7   1 2635.30   90.49
  -1   7   1 2630.82   97.61
  -1   7   1 2658.80   89.71
  -1   7   1 2553.17  103.38
  -1   7   1 2530.70   96.75
  -1   7   1 2550.87   88.54
   1  -7  -1 2647.71   97.98
  -1   7   1 2606.40   83.98
   1  -7  -1 2734.12   84.04
   1  -7  -1 2816.08   82.75
  -1   7   1 2673.40   98.03
  -1   7   1 2699.49   82.40
   1  -7  -1 2808.65  103.86
   1  -7  -1 2736.38   84.00
   1  -7  -1 2941.47   82.86
   1  -7  -1 2749.22   90.67
  -1   7   1 2657.93   81.50
   1  -7  -1 2920.19   97.12
  -1   7   1 2712.28  100.44
   1  -7  -1 2850.08   81.59
  -1   7   1 2563.89   88.13
  -1   7   1 2637.86   89.90
   1  -7  -1 2602.10  100.59
   1  -7  -1 2582.40  103.95
  -1   7   1 2715.93   93.75
   1  -7  -1 2869.43  104.11
  -1   7   1 2571.84   89.55
   1  -7  -1 2767.52   94.41
  -1   7   1 2719.14   82.71
  -1   7   1 2650.39   84.00
   1  -7  -1 2784.30   81.55
  -1  -7  -1 2151.50   68.68
   1   7   1 2334.36   86.41
  -1  -7  -1 2111.64   69.88
  -1  -7  -1 2110.48   81.39
   1   7   1 2264.88   78.02
   1   7   1 2243.24   72.99
   1   7   1 2207.72   69.91
  -1  -7  -1 2086.12   74.61
  -1  -7  -1 2132.75   86.10
   1   7   1 2367.21   84.08
   1   7   1 2324.34   68.85
   1   7   1 2212.35   67.85
  -1  -7  -1 2188.67   75.30
   1   7   1 2340.87   81.42
   1   7   1 2187.66   67.81
  -1  -7  -1 2195.43   73.05
   1   7   1 2277.35   74.77
   1   7   1 2288.28   86.10
   1   7   1 2256.99   74.73
  -1  -7  -1 2294.45   68.84
  -1  -7  -1 2007.92   83.65
   1   7   1 2165.41   69.88
   1   7   1 2325.17   74.29
  -1  -7  -1 2057.18   74.64
  -1  -7  -1 2109.26   78.30
  -1  -7  -1 2124.64   69.93
   1   7   1 2367.28   78.38
   1   7   1 2217.25   86.01
   1   7   1 2157.13   81.36
   1   7   1 2195.00   75.22
  -1  -7  -1 2220.79   67.94
   1   7   1 2302.35   68.68
   3   7   1  736.23   28.86
   3   7   1  688.70   28.69
   3   7   1  693.81   26.74
  -3  -7  -1  654.64   23.78
  -3  -7  -1  724.08   28.67
   3   7   1  685.95   23.85
   3   7   1  709.31   24.97
   3   7   1  671.22   25.12
  -3  -7  -1  716.85   28.58
  -3  -7  -1  698.10   25.57
   3   7   1  710.68   29.11
   3   7   1  653.08   25.39
  -3  -7  -1  686.64   23.15
  -3  -7  -1  674.74   25.51
  -3  -7  -1  713.30   28.68
   3   7   1  663.88   23.55
  -3  -7  -1  681.71   25.10
   3   7   1  645.61   25.47
   3   7   1  713.56   26.87
  -3  -7  -1  711.54   27.06
   3   7   1  662.59   23.02
   3   7   1  672.95   23.40
   3   7   1  699.39   27.70
  -3  -7  -1  705.77   22.90
  -3  -7  -1  684.39   23.18
  -3  -7  -1  679.82   23.85
  -3  -7  -1  719.60   29.11
  -3  -7  -1  667.58   26.57
   5   7   1  669.10   26.95
   5   7   1  711.03   26.54
  -5  -7  -1  766.09   29.89
  -5  -7  -1  733.99   28.31
   5   7   1  711.86   25.43
  -5  -7  -1  715.04   26.27
  -5  -7  -1  738.92   27.02
   5   7   1  746.68   29.88
   5   7   1  732.24   31.29
  -5  -7  -1  771.21   30.42
   5   7   1  743.28   28.77
  -5  -7  -1  708.08   28.15
  -5  -7  -1  709.90   25.29
  -5  -7  -1  751.65   29.99
  -5  -7  -1  708.24   25.31
   5   7   1  701.48   25.01
   5   7   1  701.45   26.83
   5   7   1  740.58   28.68
  -5  -7  -1  712.94   23.91
   5   7   1  710.84   24.72
   5   7   1  700.71   27.35
   5   7   1  742.04   24.77
   5   7   1  681.91   30.27
  -5  -7  -1  706.25   24.63
  -5  -7  -1  691.60   27.02
  -5  -7  -1  728.54   24.56
   5   7   1  721.25   30.23
  -5  -7  -1  721.38   24.60
   7   7   1  187.25    8.87
  -7  -7  -1  186.15   10.21
  -7  -7  -1  208.69    9.95
  -7  -7  -1  191.83    9.14
   7   7   1  195.21    7.72
  -7  -7  -1  188.25   10.59
  -7  -7  -1  182.46    9.32
  -7  -7  -1  200.34    8.32
   7   7   1  194.55   11.44
   7   7   1  197.46   11.63
   7   7   1  186.46    9.68
   7   7   1  193.89   10.92
  -7  -7  -1  189.57    9.52
  -7  -7  -1  196.89    9.96
   7   7   1  192.12   10.95
  -7  -7  -1  187.15    8.25
  -7  -7  -1  178.95   10.56
  -7  -7  -1  187.22    9.27
  -7  -7  -1  195.55    9.75
   7   7   1  199.70   10.94
  -7  -7  -1  187.24    8.89
   7   7   1  201.03   12.24
   7   7   1  186.45    9.56
   7   7   1  177.30   10.02
  -7  -7  -1  193.85    9.51
  -7  -7  -1  203.98   10.26
  -7  -7  -1  185.70    9.36
   9   7   1   21.66    3.88
   9   7   1   22.39    4.81
   9   7   1   23.39    5.34
  -9  -7  -1   20.49    3.50
   9   7   1   24.98    5.15
  -9  -7  -1   27.37    4.39
  -9  -7  -1   25.71    4.25
   9   7   1   17.67    3.86
   9   7   1   15.62    3.99
  -9  -7  -1   19.59    3.01
  -9  -7  -1   23.48    3.14
  -9  -7  -1   18.69    3.56
  -9  -7  -1   19.67    3.00
  -9  -7  -1   17.28    3.51
  -9  -7  -1   18.38    3.76
  -9  -7  -1   23.00    3.01
 -11  -7  -1    1.09    3.46
  11   7   1    4.59    3.32
 -11  -7  -1    4.57    3.54
  11   7   1    6.94    4.87
 -11  -7  -1    6.00    3.17
 -11  -7  -1    6.93    3.06
 -13  -7  -1    7.14    4.11
  13   7   1   17.38    4.47
  13   7   1    8.46    5.80
  12  -8  -1   87.26    7.08
 -12   8   1   86.73    9.19
 -12   8   1   89.06    4.86
  10  -8  -1  128.16    7.17
  10  -8  -1  122.71    7.54
 -10   8   1  142.08   10.79
 -10   8   1  134.05    6.05
  10  -8  -1  128.51    8.38
  10  -8  -1  137.73    6.86
  10  -8  -1  138.62    8.92
 -10   8   1  132.36   10.09
 -10   8   1  136.86    6.26
 -10   8   1  145.76    6.63
  -8   8   1  225.14   13.10
  -8   8   1  239.18    9.11
   8  -8  -1  242.16   11.23
  -8   8   1  234.87   13.17
   8  -8  -1  236.86   11.74
  -8   8   1  222.76    8.76
   8  -8  -1  241.84   11.45
   8  -8  -1  253.77   10.52
   8  -8  -1  251.73    9.33
   8  -8  -1  231.75   10.10
   8  -8  -1  249.28   10.09
   8  -8  -1  222.38   10.51
   6  -8  -1  299.78   12.47
  -6   8   1  303.38   14.33
   6  -8  -1  303.22   10.66
   6  -8  -1  317.38   11.94
   6  -8  -1  289.23   13.46
  -6   8   1  288.98   10.76
   6  -8  -1  293.67   12.97
  -6   8   1  294.32   14.79
   6  -8  -1  313.17   12.59
   6  -8  -1  296.72   11.60
  -6   8   1  313.44   12.53
   6  -8  -1  301.70   12.37
   6  -8  -1  305.49   13.18
   6  -8  -1  302.08   11.75
  -6   8   1  297.55   12.52
  -6   8   1  305.50   10.54
   4  -8  -1  468.89   16.68
   4  -8  -1  478.44   17.07
   4  -8  -1  463.03   15.24
  -4   8   1  455.21   18.61
   4  -8  -1  460.71   15.46
   4  -8  -1  470.18   20.33
   4  -8  -1  486.21   16.62
   4  -8  -1  472.88   17.65
   4  -8  -1  420.57   19.21
   4  -8  -1  461.87   18.95
   4  -8  -1  462.28   17.96
  -4   8   1  449.94   15.12
  -4   8   1  450.72   15.57
   4  -8  -1  472.67   18.77
   4  -8  -1  450.71   16.71
   4  -8  -1  471.46   16.94
   4  -8  -1  465.58   15.56
  -4   8   1  459.50   16.10
  -4   8   1  460.81   18.47
   2  -8  -1  862.04   27.63
  -2   8   1  826.59   33.40
  -2   8   1  853.86   29.29
  -2   8   1  820.25   33.45
   2  -8  -1  838.97   27.68
   2  -8  -1  859.56   34.20
   2  -8  -1  870.65   26.84
  -2   8   1  851.14   31.87
   2  -8  -1  860.00   32.08
   2  -8  -1  838.25   33.87
  -2   8   1  814.47   29.14
  -2   8   1  886.83   30.99
   2  -8  -1  822.17   29.88
   2  -8  -1  838.32   29.52
   2  -8  -1  892.96   27.43
  -2   8   1  814.03   32.82
  -2   8   1  834.18   33.28
  -2   8   1  883.37   30.28
  -2   8   1  885.13   27.15
  -2   8   1  880.67   26.78
   2  -8  -1  859.42   33.22
  -2   8   1  865.64   29.66
  -2   8   1  880.81   30.91
  -2   8   1  859.39   26.88
  -2   8   1  836.21   27.65
  -2   8   1  856.98   33.24
  -2   8   1  816.75   31.43
   2  -8  -1  810.79   34.30
   2  -8  -1  866.55   31.20
   2  -8  -1  863.95   29.74
  -2   8   1  849.67   29.51
   2  -8  -1  848.79   27.09
   0   8   1  587.66   21.69
   0  -8  -1  578.15   19.76
   0   8   1  569.38   19.42
   0   8   1  566.43   22.15
   0   8   1  604.98   23.44
   0   8   1  584.85   22.20
   0   8   1  553.43   20.57
   0   8   1  558.91   19.64
   0   8   1  572.99   23.37
   0   8   1  582.85   20.71
   0   8   1  600.05   21.79
   0   8   1  588.01   18.87
   0   8   1  533.36   19.33
   0   8   1  595.69   19.95
   0  -8  -1  592.43   22.73
   0  -8  -1  483.20   23.09
   0  -8  -1  554.55   23.78
   0  -8  -1  534.46   20.70
   0  -8  -1  538.01   20.83
   0  -8  -1  568.63   19.11
   0  -8  -1  546.68   20.83
   0   8   1  556.99   22.29
   0  -8  -1  580.37   24.04
   0   8   1  570.90   18.86
   0   8   1  590.50   19.01
   0  -8  -1  549.94   21.77
   0  -8  -1  533.40   23.85
   0   8   1  573.34   23.56
   0  -8  -1  582.33   18.97
   0  -8  -1  562.80   19.53
   0  -8  -1  562.14   18.91
   0  -8  -1  534.70   19.36
   0   8   1  575.98   23.39
   0   8   1  554.65   20.65
   0   8   1  526.07   23.33
   2   8   1   86.54    5.08
   2   8   1   77.86    5.05
   2   8   1   75.03    5.43
   2   8   1   89.21    5.95
  -2  -8  -1   86.07    6.35
  -2  -8  -1   85.14    5.65
  -2  -8  -1   84.69    5.86
  -2  -8  -1   91.74    6.45
   2   8   1   83.28    5.43
   2   8   1   82.11    5.85
   2   8   1   87.66    5.91
   2   8   1   80.21    4.95
   2   8   1   81.72    5.42
  -2  -8  -1   87.50    5.32
  -2  -8  -1   91.86    6.40
   2   8   1   82.60    5.04
   2   8   1   88.75    5.10
   2   8   1   80.33    6.20
  -2  -8  -1   86.64    6.15
   2   8   1   83.30    6.43
  -2  -8  -1   89.69    5.83
  -2  -8  -1   89.60    5.95
  -2  -8  -1   78.37    5.13
   2   8   1   86.01    6.03
  -2  -8  -1   81.38    5.47
   2   8   1   82.19    5.40
  -2  -8  -1   79.29    4.93
  -2  -8  -1   88.58    5.14
   4   8   1  165.91    9.64
   4   8   1  174.13    8.41
  -4  -8  -1  198.79   10.69
   4   8   1  166.95    8.55
   4   8   1  180.19   10.70
   4   8   1  172.20    8.92
  -4  -8  -1  186.23    9.40
  -4  -8  -1  199.31    9.72
  -4  -8  -1  193.62    9.09
  -4  -8  -1  194.72   10.64
  -4  -8  -1  196.13    8.81
  -4  -8  -1  193.46    8.22
   4   8   1  194.94    8.72
  -4  -8  -1  187.62   10.23
   4   8   1  168.33    9.31
   4   8   1  175.69    9.04
  -4  -8  -1  196.14    9.65
   4   8   1  187.16   10.40
   4   8   1  183.67    9.35
  -4  -8  -1  175.49    8.72
  -4  -8  -1  206.58    9.15
  -4  -8  -1  189.35    8.70
  -4  -8  -1  208.97    9.98
   4   8   1  192.35   10.49
   4   8   1  196.33   10.24
   4   8   1  178.29   10.57
   4   8   1  176.22    8.83
  -6  -8  -1   75.90    5.97
   6   8   1   80.71    6.65
  -6  -8  -1   99.04    6.12
  -6  -8  -1   81.57    6.79
   6   8   1   80.21    6.10
  -6  -8  -1   97.99    6.45
  -6  -8  -1   92.45    7.15
  -6  -8  -1   96.15    7.03
   6   8   1   66.39    6.02
   6   8   1   87.19    7.14
   6   8   1   82.07    7.41
  -6  -8  -1   82.66    7.37
   6   8   1   79.12    6.33
   6   8   1   77.03    6.06
   6   8   1   77.54    5.52
  -6  -8  -1   85.67    5.34
   6   8   1   84.48    7.52
  -6  -8  -1   92.77    4.18
  -6  -8  -1   93.66    6.26
  -6  -8  -1   94.99    6.05
  -6  -8  -1   90.05    6.41
  -6  -8  -1   98.03    6.26
   6   8   1   79.71    7.27
  -6  -8  -1   81.89    6.01
  -6  -8  -1   90.98    6.86
   6   8   1   83.38    6.85
  -8  -8  -1   42.66    3.92
   8   8   1   43.08    5.88
   8   8   1   42.67    5.57
   8   8   1   43.05    5.60
  -8  -8  -1   48.31    4.66
   8   8   1   41.04    4.86
  -8  -8  -1   39.98    4.20
  -8  -8  -1   42.78    5.20
  -8  -8  -1   37.69    3.61
   8   8   1   44.29    5.16
   8   8   1   46.57    5.05
   8   8   1   47.28    6.32
  -8  -8  -1   51.20    5.62
   8   8   1   37.07    5.29
  -8  -8  -1   45.49    4.42
  -8  -8  -1   46.58    4.91
  -8  -8  -1   35.57    4.34
  -8  -8  -1   34.96    4.65
   8   8   1   47.53    5.39
  -8  -8  -1   41.02    4.66
  10   8   1    6.42    3.29
  10   8   1   10.68    4.43
 -10  -8  -1    4.93    3.54
  10   8   1    3.98    3.83
 -10  -8  -1    8.56    2.67
  10   8   1    9.70    4.58
 -10  -8  -1    4.72    2.67
 -10  -8  -1   16.01    4.08
 -10  -8  -1   12.52    3.53
 -10  -8  -1   10.07    3.31
 -10  -8  -1    7.37    3.33
 -12  -8  -1    3.93    3.38
  12   8   1    5.74    5.30
  12   8   1    7.08    3.78
 -12  -8  -1   -0.12    3.40
 -13   9   1  204.34   14.58
 -13   9   1  211.25    8.23
  11  -9  -1  397.58   18.58
 -11   9   1  375.89   13.11
 -11   9   1  371.76   14.00
 -11   9   1  347.81   18.97
 -11   9   1  367.01   13.56
  11  -9  -1  354.70   15.95
   9  -9  -1  607.62   26.09
   9  -9  -1  630.46   20.90
  -9   9   1  633.21   20.23
  -9   9   1  597.46   26.26
  -9   9   1  624.02   28.44
   9  -9  -1  600.41   22.59
   9  -9  -1  631.86   26.57
   9  -9  -1  564.85   23.61
  -9   9   1  641.32   20.90
  -7   9   1  962.37   36.07
   7  -9  -1  925.24   37.88
   7  -9  -1  927.64   33.03
  -7   9   1  923.69   36.09
   7  -9  -1  933.66   32.97
  -7   9   1  936.50   29.79
  -7   9   1  932.41   30.75
   7  -9  -1  934.86   34.67
   7  -9  -1  978.00   33.95
  -7   9   1  895.20   39.55
   7  -9  -1  939.50   30.30
   7  -9  -1  926.19   38.18
   7  -9  -1  999.58   33.50
   7  -9  -1  970.49   35.97
  -7   9   1 1003.59   36.10
   5  -9  -1 1603.18   60.94
   5  -9  -1 1548.22   57.71
   5  -9  -1 1472.06   51.47
  -5   9   1 1482.48   48.11
  -5   9   1 1524.73   46.73
   5  -9  -1 1437.98   59.13
   5  -9  -1 1494.80   59.62
  -5   9   1 1546.01   53.95
  -5   9   1 1514.62   57.44
   5  -9  -1 1503.27   47.28
   5  -9  -1 1549.80   51.67
   5  -9  -1 1577.80   52.00
   5  -9  -1 1495.94   55.96
   5  -9  -1 1516.63   51.46
   5  -9  -1 1528.66   54.09
   3  -9  -1 2257.40   71.98
   3  -9  -1 2264.99   76.25
  -3   9   1 2228.72   76.18
   3  -9  -1 2395.15   71.07
  -3   9   1 2232.56   71.99
  -3   9   1 2310.78   70.64
   3  -9  -1 2243.64   86.23
  -3   9   1 2306.24   70.24
   3  -9  -1 2290.42   80.89
   3  -9  -1 2261.00   88.71
  -3   9   1 2347.21   78.29
  -3   9   1 2303.94   69.94
  -3   9   1 2167.84   82.56
  -3   9   1 2301.04   80.21
   3  -9  -1 2261.54   76.91
   3  -9  -1 2331.38   83.92
   3  -9  -1 2158.50   89.16
  -3   9   1 2354.92   85.88
  -3   9   1 2354.75   86.37
  -3   9   1 2361.10   76.91
   3  -9  -1 2354.78   77.16
  -3   9   1 2252.02   76.47
   3  -9  -1 2327.80   71.86
   3  -9  -1 2272.83   70.77
   3  -9  -1 2369.45   79.98
   3  -9  -1 2353.77   77.80
   3  -9  -1 2349.70   89.12
  -1   9   1 1677.93   53.21
   1  -9  -1 1649.67   56.90
   1  -9  -1 1651.79   65.90
  -1   9   1 1771.82   52.35
  -1   9   1 1638.35   60.98
   1  -9  -1 1690.55   54.96
   1  -9  -1 1702.69   51.68
   1  -9  -1 1672.82   53.26
  -1   9   1 1661.09   61.34
   1  -9  -1 1644.17   59.72
   1  -9  -1 1659.17   56.96
  -1   9   1 1730.23   59.47
  -1   9   1 1678.67   53.20
  -1   9   1 1707.48   63.58
   1  -9  -1 1610.08   65.51
   1  -9  -1 1698.93   57.48
  -1   9   1 1660.73   65.10
  -1   9   1 1677.14   51.90
  -1   9   1 1731.70   56.78
   1  -9  -1 1741.22   61.49
  -1   9   1 1586.92   64.80
   1  -9  -1 1703.02   51.65
  -1   9   1 1633.84   63.71
  -1   9   1 1714.29   56.81
  -1   9   1 1671.09   57.12
  -1   9   1 1717.76   55.08
  -1   9   1 1624.93   56.51
  -1   9   1 1696.67   51.62
  -1   9   1 1646.47   61.71
   1  -9  -1 1636.62   53.12
   1  -9  -1 1706.56   52.35
   1  -9  -1 1651.28   61.96
  -1   9   1 1643.11   65.16
  -1   9   1 1587.96   55.91
   1  -9  -1 1543.14   63.67
   1   9   1  879.22   30.88
   1   9   1  854.71   30.77
   1   9   1  869.59   28.92
  -1  -9  -1  841.31   28.93
  -1  -9  -1  824.30   33.47
   1   9   1  862.25   33.08
   1   9   1  886.59   28.09
   1   9   1  840.00   27.96
  -1  -9  -1  823.81   30.88
  -1  -9  -1  878.38   34.91
   1   9   1  886.41   35.27
   1   9   1  875.75   29.24
  -1  -9  -1  824.51   32.34
  -1  -9  -1  850.81   29.75
  -1  -9  -1  758.61   35.33
  -1  -9  -1  836.61   30.93
   1   9   1  873.10   33.48
   1   9   1  796.52   34.45
  -1  -9  -1  871.99   28.17
   1   9   1  903.06   28.43
   1   9   1  867.53   28.90
   1   9   1  896.24   32.44
  -1  -9  -1  854.34   31.18
  -1  -9  -1  845.03   28.95
   1   9   1  856.55   30.93
  -1  -9  -1  829.16   35.33
  -1  -9  -1  901.85   28.27
   1   9   1  837.86   35.01
   1   9   1  929.75   35.47
   1   9   1  863.95   30.78
   1   9   1  884.86   29.77
   3   9   1  390.93   17.50
  -3  -9  -1  408.50   19.05
   3   9   1  387.70   15.33
  -3  -9  -1  446.60   18.86
  -3  -9  -1  402.71   14.92
  -3  -9  -1  428.87   15.81
  -3  -9  -1  387.27   17.46
   3   9   1  385.47   15.43
   3   9   1  417.10   18.94
  -3  -9  -1  420.01   16.96
  -3  -9  -1  422.25   15.80
   3   9   1  389.34   16.34
  -3  -9  -1  422.43   16.61
  -3  -9  -1  416.69   16.88
   3   9   1  390.11   15.21
   3   9   1  389.71   18.19
   3   9   1  410.39   18.86
   3   9   1  380.06   16.44
  -3  -9  -1  419.87   15.32
   3   9   1  403.01   18.07
  -3  -9  -1  428.56   17.68
  -3  -9  -1  429.69   15.37
  -3  -9  -1  424.46   18.96
   3   9   1  374.05   16.47
  -3  -9  -1  418.02   18.48
   3   9   1  407.49   16.11
  -5  -9  -1  182.67    9.01
  -5  -9  -1  202.75   11.15
  -5  -9  -1  182.01   10.09
  -5  -9  -1  182.55   10.62
  -5  -9  -1  180.95    8.28
  -5  -9  -1  207.88   10.40
   5   9   1  181.76   10.72
   5   9   1  197.48    9.50
   5   9   1  169.09    9.62
   5   9   1  185.59   11.18
   5   9   1  177.12   10.15
   5   9   1  177.44    9.76
  -5  -9  -1  172.07    9.18
   5   9   1  166.25    8.85
  -5  -9  -1  190.02    9.40
   5   9   1  165.11   10.87
   5   9   1  162.27    9.39
  -5  -9  -1  186.37    9.68
  -5  -9  -1  188.79    8.38
  -5  -9  -1  189.09    9.37
   5   9   1  178.18    8.74
  -5  -9  -1  192.99   10.99
  -5  -9  -1  184.89    9.97
   5   9   1  178.75   10.34
   5   9   1  188.28    9.52
  -5  -9  -1  178.97    8.98
   5   9   1  192.11    9.10
   7   9   1  118.04    7.82
  -7  -9  -1  118.32    6.73
   7   9   1  113.91    8.39
  -7  -9  -1  126.60    8.64
   7   9   1  124.21    9.92
  -7  -9  -1  130.48    9.12
  -7  -9  -1  126.78    7.96
  -7  -9  -1  142.36    8.91
  -7  -9  -1  132.42    8.37
  -7  -9  -1  133.13    8.03
  -7  -9  -1  132.42    9.40
   7   9   1  140.90    9.67
   7   9   1  121.26    9.38
   7   9   1  133.60    8.21
  -7  -9  -1  135.07    7.86
   7   9   1  136.40    9.14
  -7  -9  -1  125.39    7.75
  -7  -9  -1  127.76    7.51
  -7  -9  -1  131.87    7.80
  -7  -9  -1  132.45    8.78
   7   9   1  120.33    8.24
   7   9   1  129.40    8.83
  -7  -9  -1  126.20    8.19
   7   9   1  116.88    7.22
  -9  -9  -1   21.23    3.58
  -9  -9  -1   16.89    3.15
  -9  -9  -1   22.78    4.22
   9   9   1   15.78    4.75
  -9  -9  -1   21.83    3.58
  -9  -9  -1   20.64    4.07
  -9  -9  -1   25.36    4.71
   9   9   1   23.01    4.40
  -9  -9  -1   26.15    4.06
   9   9   1   20.92    4.73
   9   9   1   16.23    3.92
  -9  -9  -1   16.95    4.27
   9   9   1   21.94    5.22
  -9  -9  -1   20.13    4.32
 -11  -9  -1    2.85    3.04
  11   9   1    1.76    4.60
  11   9   1    2.11    3.41
  11   9   1    3.15    4.58
 -11  -9  -1    6.88    3.99
  12 -10  -1  276.14   13.17
 -12  10   1  256.12   16.23
 -12  10   1  262.95    9.85
 -10  10   1  396.15   14.77
  10 -10  -1  396.81   17.25
  10 -10  -1  430.76   19.24
 -10  10   1  431.08   20.55
  10 -10  -1  426.44   19.64
 -10  10   1  418.82   14.34
   8 -10  -1  464.01   17.46
  -8  10   1  463.65   15.59
   8 -10  -1  469.33   20.05
  -8  10   1  463.70   16.11
   8 -10  -1  479.37   20.62
  -8  10   1  427.79   20.49
   8 -10  -1  442.43   18.32
   8 -10  -1  472.44   16.07
   6 -10  -1 1119.52   36.90
   6 -10  -1 1036.66   38.21
   6 -10  -1 1013.63   36.36
   6 -10  -1 1044.46   36.35
   6 -10  -1 1048.66   33.37
   6 -10  -1 1003.66   42.11
  -6  10   1 1064.39   39.19
  -6  10   1 1028.04   33.92
  -6  10   1 1055.08   40.16
  -6  10   1 1044.04   32.94
   6 -10  -1 1102.04   37.14
   6 -10  -1  996.40   41.65
  -6  10   1 1088.80   39.95
   6 -10  -1 1049.96   40.75
   6 -10  -1 1055.31   39.49
   4 -10  -1  926.23   31.60
   4 -10  -1  910.75   36.94
   4 -10  -1  876.43   31.08
   4 -10  -1  880.03   33.66
   4 -10  -1  879.42   31.20
  -4  10   1  933.25   33.05
  -4  10   1  889.56   28.23
  -4  10   1  900.61   31.21
  -4  10   1  863.76   29.06
   4 -10  -1  882.46   28.48
   4 -10  -1  886.93   32.78
  -4  10   1  922.31   34.83
   4 -10  -1  856.52   36.16
   4 -10  -1  871.53   34.87
   4 -10  -1  854.83   35.52
  -4  10   1  920.26   30.37
   4 -10  -1  886.56   31.26
   2 -10  -1  866.36   30.80
  -2  10   1  847.71   32.38
   2 -10  -1  820.50   30.56
  -2  10   1  860.68   30.18
  -2  10   1  905.82   34.15
  -2  10   1  870.92   33.98
  -2  10   1  906.63   27.94
  -2  10   1  886.58   27.91
  -2  10   1  914.13   30.62
   2 -10  -1  820.61   34.33
   2 -10  -1  840.16   30.64
   2 -10  -1  875.15   28.12
  -2  10   1  902.95   27.60
   2 -10  -1  856.63   28.55
  -2  10   1  911.08   31.23
  -2  10   1  862.02   28.68
  -2  10   1  865.41   34.34
  -2  10   1  847.69   30.22
  -2  10   1  862.64   34.01
  -2  10   1  859.82   30.42
  -2  10   1  886.97   34.47
   2 -10  -1  875.78   32.38
   2 -10  -1  863.73   31.08
   2 -10  -1  871.84   28.75
   2 -10  -1  862.24   33.22
  -2  10   1  861.49   32.59
  -2  10   1  902.93   32.02
   2 -10  -1  803.82   35.52
   2 -10  -1  849.76   35.09
   0 -10  -1 1238.30   37.80
   0 -10  -1 1257.72   37.89
   0  10   1 1140.51   41.23
   0  10   1 1165.19   41.18
   0  10   1 1181.75   44.82
   0  10   1 1223.67   40.46
   0 -10  -1 1167.61   43.52
   0  10   1 1195.40   37.96
   0  10   1 1131.97   44.24
   0  10   1 1236.71   47.43
   0 -10  -1 1099.92   47.78
   0  10   1 1196.85   38.85
   0 -10  -1 1077.31   47.68
   0  10   1 1241.45   44.63
   0 -10  -1 1212.12   39.96
   0 -10  -1 1182.43   38.11
   0  10   1 1170.93   46.49
   0  10   1 1209.84   43.38
   0  10   1 1191.64   39.87
   0  10   1 1169.70   47.21
   0  10   1 1126.66   41.38
   0 -10  -1 1158.64   38.77
   0 -10  -1 1186.62   38.87
   0  10   1 1142.27   46.93
   0 -10  -1 1231.39   41.98
   0 -10  -1 1194.58   45.22
   0 -10  -1 1175.02   46.71
   0  10   1 1161.01   37.56
   0 -10  -1 1160.44   41.51
   0 -10  -1 1232.67   47.85
   0  10   1 1171.83   38.74
   0 -10  -1 1161.97   41.54
  -2 -10  -1  695.08   24.39
  -2 -10  -1  700.36   26.15
   2  10   1  688.37   24.99
  -2 -10  -1  684.53   30.01
  -2 -10  -1  705.13   29.65
  -2 -10  -1  643.29   29.49
   2  10   1  720.92   24.42
   2  10   1  686.96   28.06
  -2 -10  -1  738.52   29.64
   2  10   1  702.27   29.47
   2  10   1  689.43   27.23
   2  10   1  687.02   23.78
  -2 -10  -1  737.65   26.47
   2  10   1  672.53   25.85
  -2 -10  -1  731.52   24.59
   2  10   1  699.70   23.60
   2  10   1  667.87   25.89
  -2 -10  -1  713.55   27.43
   2  10   1  690.63   29.20
  -2 -10  -1  695.65   23.68
   2  10   1  661.56   29.38
  -2 -10  -1  696.28   28.12
  -2 -10  -1  668.10   25.89
  -2 -10  -1  658.51   23.59
   2  10   1  644.20   24.08
   2  10   1  723.60   26.02
   2  10   1  697.06   29.19
   4  10   1  358.59   18.63
   4  10   1  375.13   15.37
  -4 -10  -1  426.81   16.85
   4  10   1  369.70   16.67
  -4 -10  -1  408.80   16.04
   4  10   1  385.70   16.74
  -4 -10  -1  411.59   16.07
   4  10   1  392.26   16.53
   4  10   1  395.95   15.82
   4  10   1  396.72   18.51
  -4 -10  -1  394.07   14.98
   4  10   1  383.71   18.23
  -4 -10  -1  421.10   17.26
  -4 -10  -1  421.82   17.79
  -4 -10  -1  400.77   15.45
  -4 -10  -1  411.70   19.15
   4  10   1  388.43   17.74
   4  10   1  396.20   19.16
  -4 -10  -1  405.71   18.02
   4  10   1  380.33   15.20
   4  10   1  407.53   18.84
  -4 -10  -1  417.20   17.24
  -4 -10  -1  420.17   15.65
  -4 -10  -1  398.66   19.24
   4  10   1  390.43   16.49
   4  10   1  400.73   15.64
  -4 -10  -1  421.31   18.68
   6  10   1  158.72    9.06
  -6 -10  -1  164.88    9.07
  -6 -10  -1  157.76    8.90
   6  10   1  141.61    8.47
  -6 -10  -1  157.02   10.36
  -6 -10  -1  176.16   10.52
  -6 -10  -1  165.01    8.91
   6  10   1  162.60   10.09
  -6 -10  -1  166.10   10.57
  -6 -10  -1  159.89    8.96
  -6 -10  -1  160.54    9.60
   6  10   1  156.35    9.99
  -6 -10  -1  161.21    8.05
   6  10   1  161.67   10.90
   6  10   1  149.76    9.07
  -6 -10  -1  158.53    9.23
   6  10   1  157.98    9.44
   6  10   1  152.22   10.69
  -6 -10  -1  164.36    9.76
  -6 -10  -1  167.40    9.30
   6  10   1  164.51   10.49
  -6 -10  -1  163.80    9.83
   6  10   1  142.77    9.03
   6  10   1  142.09    8.24
  -8 -10  -1   20.33    4.16
   8  10   1   16.16    4.54
  -8 -10  -1   16.28    4.45
   8  10   1   12.93    4.05
  -8 -10  -1   19.54    3.66
  -8 -10  -1   21.12    3.40
  -8 -10  -1   17.52    4.30
  -8 -10  -1   16.09    3.40
   8  10   1   16.74    3.93
  -8 -10  -1   18.02    3.65
   8  10   1   18.56    4.59
   8  10   1   17.56    3.83
  -8 -10  -1   18.18    3.92
  -8 -10  -1   18.58    4.10
  10  10   1   20.05    5.55
  10  10   1   22.41    4.46
 -10 -10  -1   28.51    3.80
 -10 -10  -1   25.58    4.03
 -10 -10  -1   31.94    5.50
 -10 -10  -1   30.12    4.11
  10  10   1   24.35    5.50
  10  10   1   32.78    6.01
 -10 -10  -1   28.87    4.54
  12  10   1   19.90    6.02
  12  10   1   21.40    5.12
 -12 -10  -1   30.18    5.76
 -11  11   1   54.71    7.50
 -11  11   1   57.04    3.87
 -11  11   1   55.22    3.63
 -11  11   1   56.24    4.23
  11 -11  -1   46.10    5.01
  -9  11   1  151.86    6.82
   9 -11  -1  148.90    8.28
  -9  11   1  149.32    6.57
   9 -11  -1  175.28    9.19
   9 -11  -1  155.69    9.60
  -9  11   1  151.38   10.94
   9 -11  -1  157.45    7.85
   7 -11  -1  141.66    7.89
   7 -11  -1  141.26    8.55
  -7  11   1  136.83    6.42
   7 -11  -1  145.32    6.57
  -7  11   1  140.47    6.25
   7 -11  -1  137.44    7.06
   7 -11  -1  154.89    7.76
   7 -11  -1  150.16    8.06
   7 -11  -1  153.86    7.36
  -7  11   1  151.14    9.87
   7 -11  -1  163.56    8.57
  -5  11   1  584.13   23.15
   5 -11  -1  570.67   19.16
   5 -11  -1  580.07   22.67
   5 -11  -1  604.43   21.45
   5 -11  -1  555.67   23.48
  -5  11   1  575.84   19.59
   5 -11  -1  574.82   20.97
  -5  11   1  570.43   23.06
   5 -11  -1  593.64   22.26
   5 -11  -1  592.02   20.58
   5 -11  -1  571.51   21.06
   5 -11  -1  517.23   24.24
   5 -11  -1  588.96   21.59
  -5  11   1  573.70   18.99
   5 -11  -1  553.30   23.78
   3 -11  -1  684.17   23.90
  -3  11   1  765.42   25.98
   3 -11  -1  702.77   26.20
  -3  11   1  755.88   25.59
  -3  11   1  750.81   29.48
   3 -11  -1  712.72   26.40
   3 -11  -1  721.37   24.58
   3 -11  -1  651.22   30.36
  -3  11   1  790.31   27.55
  -3  11   1  776.90   27.24
   3 -11  -1  738.93   24.39
  -3  11   1  763.09   28.99
   3 -11  -1  685.13   29.84
  -3  11   1  742.69   26.21
   3 -11  -1  733.91   30.84
   3 -11  -1  641.52   29.22
   3 -11  -1  762.94   26.83
   3 -11  -1  696.36   27.65
  -3  11   1  732.10   23.83
  -3  11   1  746.05   24.62
  -3  11   1  779.31   23.20
   3 -11  -1  727.24   28.38
  -3  11   1  751.74   23.41
  -3  11   1  731.84   27.25
   1 -11  -1  310.10   13.72
   1 -11  -1  286.40   14.62
   1 -11  -1  281.02   14.17
  -1  11   1  296.04   13.08
  -1  11   1  309.98   11.19
  -1  11   1  317.91   12.18
  -1  11   1  284.81   11.96
  -1  11   1  303.59   11.40
  -1  11   1  292.00   13.25
  -1  11   1  287.54   12.00
  -1  11   1  300.68   12.85
  -1  11   1  297.73   12.23
   1 -11  -1  286.14   12.64
  -1  11   1  295.43   11.63
  -1  11   1  298.55   12.60
  -1  11   1  287.09   11.60
   1 -11  -1  294.85   13.40
   1 -11  -1  301.22   11.88
   1 -11  -1  275.22   12.49
   1 -11  -1  311.22   12.96
  -1  11   1  278.09   13.88
   1 -11  -1  272.03   13.98
   1 -11  -1  283.10   11.57
   1 -11  -1  326.73   11.27
  -1  11   1  314.41   13.09
  -1  11   1  279.25   12.74
  -1  11   1  307.14   12.15
  -1  11   1  286.11   13.28
  -1 -11  -1  704.91   24.10
   1  11   1  690.14   23.19
   1  11   1  650.02   23.77
  -1 -11  -1  667.92   29.58
  -1 -11  -1  679.89   26.89
  -1 -11  -1  658.31   25.56
   1  11   1  675.55   28.58
  -1 -11  -1  693.36   27.84
   1  11   1  670.27   25.35
  -1 -11  -1  678.86   29.27
   1  11   1  680.85   27.18
   1  11   1  680.30   27.41
   1  11   1  696.82   28.91
   1  11   1  678.17   23.10
  -1 -11  -1  700.08   24.06
   1  11   1  672.69   23.80
   1  11   1  684.76   25.33
  -1 -11  -1  746.38   23.56
  -1 -11  -1  600.32   28.49
   1  11   1  666.97   23.45
   1  11   1  677.40   23.22
   1  11   1  693.19   28.86
   1  11   1  648.32   25.26
   1  11   1  590.17   28.12
   1  11   1  685.10   24.34
  -1 -11  -1  719.10   26.00
  -1 -11  -1  699.70   24.19
  -1 -11  -1  715.79   29.62
  -1 -11  -1  663.73   23.35
   1  11   1  704.69   25.42
  -1 -11  -1  705.81   23.41
   1  11   1  688.68   26.75
  -1 -11  -1  653.69   25.58
  -3 -11  -1  475.32   18.59
  -3 -11  -1  459.94   22.64
  -3 -11  -1  444.28   17.73
   3  11   1  505.59   22.53
   3  11   1  507.35   19.20
   3  11   1  514.75   22.35
  -3 -11  -1  491.19   20.15
   3  11   1  495.28   18.12
   3  11   1  500.71   21.42
  -3 -11  -1  481.53   22.46
   3  11   1  507.39   18.03
   3  11   1  489.63   19.66
  -3 -11  -1  486.74   22.32
   3  11   1  519.65   19.85
  -3 -11  -1  482.26   21.18
   3  11   1  482.31   19.68
  -3 -11  -1  504.09   22.55
   3  11   1  455.45   18.27
  -3 -11  -1  472.47   19.88
  -3 -11  -1  454.35   19.61
  -3 -11  -1  488.79   20.97
   3  11   1  500.03   18.51
   3  11   1  501.56   21.99
   3  11   1  491.92   20.81
   3  11   1  482.70   22.21
  -3 -11  -1  516.69   18.33
   5  11   1  429.15   20.38
   5  11   1  465.13   21.01
   5  11   1  429.30   19.59
  -5 -11  -1  409.28   19.12
  -5 -11  -1  435.67   16.51
  -5 -11  -1  437.54   16.52
   5  11   1  417.78   18.43
  -5 -11  -1  433.45   21.16
  -5 -11  -1  459.93   19.16
  -5 -11  -1  442.48   21.06
   5  11   1  423.72   21.20
  -5 -11  -1  451.32   17.27
   5  11   1  429.88   21.02
  -5 -11  -1  439.78   17.17
  -5 -11  -1  424.79   18.26
  -5 -11  -1  439.67   17.70
   5  11   1  412.05   16.96
  -5 -11  -1  473.50   20.72
   5  11   1  418.50   17.02
  -5 -11  -1  460.18   17.85
   5  11   1  415.62   18.24
   5  11   1  432.30   17.48
  -5 -11  -1  454.82   19.01
   5  11   1  411.18   18.15
  -5 -11  -1  431.19   19.68
   5  11   1  433.44   16.91
   5  11   1  438.92   20.26
   7  11   1  457.93   21.49
   7  11   1  503.46   24.14
   7  11   1  461.93   20.75
  -7 -11  -1  454.21   22.68
  -7 -11  -1  478.79   19.76
   7  11   1  459.13   23.15
  -7 -11  -1  470.69   19.09
   7  11   1  480.87   20.77
  -7 -11  -1  523.98   22.36
   7  11   1  472.23   18.97
  -7 -11  -1  453.16   19.36
  -7 -11  -1  515.85   22.99
  -7 -11  -1  447.28   20.71
   7  11   1  482.03   22.62
   7  11   1  480.40   20.47
  -7 -11  -1  500.10   20.13
  -7 -11  -1  471.26   19.42
  -7 -11  -1  468.88   21.56
  -7 -11  -1  449.49   17.69
  -9 -11  -1  161.51   11.46
   9  11   1  178.61   11.71
   9  11   1  184.75   10.35
  -9 -11  -1  155.15    8.66
  -9 -11  -1  166.89   10.02
  -9 -11  -1  164.28    9.46
   9  11   1  193.19   12.57
   9  11   1  193.33   12.86
  -9 -11  -1  157.86    9.59
  11  11   1  119.41   11.48
 -11 -11  -1  128.46    9.09
  11  11   1  102.39    8.72
 -11 -11  -1  130.19    8.02
  11  11   1  134.36   10.92
 -11 -11  -1  122.56   10.36
 -12  12   1  259.15   16.14
  12 -12  -1  256.20   12.81
  10 -12  -1  465.73   19.57
 -10  12   1  448.13   22.13
  10 -12  -1  522.70   22.63
 -10  12   1  479.39   16.72
 -10  12   1  457.39   16.05
   8 -12  -1  773.90   31.07
  -8  12   1  718.29   30.16
   8 -12  -1  734.23   28.36
   8 -12  -1  755.45   24.78
   8 -12  -1  730.64   26.90
   8 -12  -1  735.61   31.46
  -8  12   1  748.42   24.15
  -8  12   1  740.04   24.89
  -6  12   1  488.85   17.90
   6 -12  -1  566.11   20.51
   6 -12  -1  524.65   19.45
   6 -12  -1  522.90   17.73
   6 -12  -1  524.20   20.93
   6 -12  -1  566.12   20.02
  -6  12   1  482.95   21.55
   6 -12  -1  514.50   19.37
  -6  12   1  499.90   17.39
   6 -12  -1  478.30   22.52
   6 -12  -1  507.21   21.95
  -6  12   1  524.98   20.81
   6 -12  -1  513.77   20.45
   4 -12  -1 1172.00   42.59
   4 -12  -1 1141.50   40.52
  -4  12   1 1217.99   42.05
  -4  12   1 1198.31   39.34
  -4  12   1 1169.19   45.04
   4 -12  -1 1152.18   37.02
   4 -12  -1 1071.15   46.83
   4 -12  -1 1127.68   40.34
  -4  12   1 1137.30   39.51
  -4  12   1 1164.63   37.79
  -4  12   1 1201.87   40.38
  -4  12   1 1181.05   36.67
   4 -12  -1 1110.58   46.19
   4 -12  -1 1149.61   43.77
   4 -12  -1 1132.51   45.30
   4 -12  -1 1208.02   41.10
   2 -12  -1  563.26   21.96
  -2  12   1  516.95   19.09
   2 -12  -1  528.65   23.36
  -2  12   1  548.94   18.23
   2 -12  -1  589.15   22.45
   2 -12  -1  574.38   19.23
  -2  12   1  526.35   17.95
  -2  12   1  546.38   20.17
  -2  12   1  555.70   20.73
  -2  12   1  501.78   21.97
  -2  12   1  517.52   18.52
  -2  12   1  506.18   19.76
  -2  12   1  533.99   21.58
  -2  12   1  516.17   21.09
   2 -12  -1  585.78   19.50
  -2  12   1  531.04   21.53
   2 -12  -1  525.48   23.19
   2 -12  -1  578.19   18.95
   2 -12  -1  570.10   20.90
   2 -12  -1  499.85   23.80
  -2  12   1  582.70   21.35
   2 -12  -1  609.04   21.31
  -2  12   1  532.31   21.01
  -2  12   1  506.49   20.04
  -2  12   1  485.17   22.64
   2 -12  -1  557.54   20.75
   0  12   1  780.95   25.31
   0  12   1  742.89   25.97
   0  12   1  746.11   29.56
   0 -12  -1  756.25   30.26
   0 -12  -1  728.00   25.96
   0  12   1  749.58   27.41
   0  12   1  730.07   30.98
   0  12   1  742.94   29.37
   0 -12  -1  692.24   31.69
   0 -12  -1  747.03   27.95
   0 -12  -1  755.81   26.10
   0 -12  -1  735.26   32.25
   0  12   1  741.11   27.43
   0 -12  -1  748.29   25.56
   0  12   1  752.82   30.90
   0  12   1  736.62   27.51
   0  12   1  733.02   26.06
   0  12   1  770.17   25.23
   0 -12  -1  719.56   27.84
   0 -12  -1  772.38   27.17
   0 -12  -1  761.07   31.49
   0  12   1  762.02   28.98
   0  12   1  776.84   29.44
   0  12   1  746.85   31.06
   0 -12  -1  743.15   32.14
   0  12   1  770.28   26.46
   0 -12  -1  763.49   28.25
   0 -12  -1  733.99   29.24
   0  12   1  745.36   26.01
   0  12   1  767.95   31.26
  -2 -12  -1  930.11   31.49
  -2 -12  -1  913.44   31.66
   2  12   1  925.74   31.57
  -2 -12  -1  980.34   34.40
  -2 -12  -1  936.94   36.75
  -2 -12  -1  966.69   34.13
   2  12   1  882.84   36.23
   2  12   1  908.75   37.80
  -2 -12  -1  871.10   33.66
   2  12   1  913.51   30.58
   2  12   1  919.34   30.80
   2  12   1  904.06   33.49
   2  12   1  907.61   31.49
  -2 -12  -1  958.14   35.65
  -2 -12  -1  951.57   30.86
  -2 -12  -1  897.66   38.61
   2  12   1  924.29   35.32
   2  12   1  945.67   38.41
  -2 -12  -1  844.23   37.79
  -2 -12  -1  936.71   31.75
   2  12   1  880.40   32.39
  -2 -12  -1  924.61   30.73
  -2 -12  -1  876.65   38.66
   2  12   1  897.92   37.96
  -2 -12  -1  883.92   30.78
   2  12   1  940.63   33.60
   2  12   1  919.30   38.32
  -2 -12  -1  896.45   39.01
   2  12   1  876.24   33.47
  -4 -12  -1  361.72   15.83
  -4 -12  -1  362.97   16.69
   4  12   1  333.38   16.15
  -4 -12  -1  349.60   13.94
  -4 -12  -1  349.50   14.26
  -4 -12  -1  290.95   16.79
  -4 -12  -1  361.92   14.40
   4  12   1  329.52   14.83
   4  12   1  329.95   13.84
  -4 -12  -1  363.99   14.88
   4  12   1  336.67   15.19
   4  12   1  321.93   14.07
   4  12   1  339.18   17.06
  -4 -12  -1  336.74   16.15
   4  12   1  341.43   16.49
  -4 -12  -1  320.52   15.10
  -4 -12  -1  350.92   17.84
   4  12   1  314.50   16.46
  -4 -12  -1  345.27   16.97
   4  12   1  341.22   15.17
  -4 -12  -1  358.65   14.78
   4  12   1  329.74   14.28
   4  12   1  336.94   17.32
   4  12   1  329.01   17.18
   6  12   1  179.85   11.39
  -6 -12  -1  176.79    9.91
  -6 -12  -1  166.51    9.69
   6  12   1  186.30   10.51
  -6 -12  -1  146.36   10.96
  -6 -12  -1  160.05   11.04
   6  12   1  181.85   10.96
  -6 -12  -1  177.38   11.64
  -6 -12  -1  170.62   10.02
   6  12   1  185.45   10.34
  -6 -12  -1  166.90   10.11
   6  12   1  152.45   10.44
   6  12   1  187.43   12.07
  -6 -12  -1  168.72   10.05
  -6 -12  -1  165.28    8.91
   6  12   1  177.77   10.44
   6  12   1  189.42    9.59
  -6 -12  -1  170.92    8.99
   6  12   1  186.09   12.05
  -6 -12  -1  186.13   11.22
  -6 -12  -1  168.76    9.63
   8  12   1   37.97    5.00
  -8 -12  -1   42.32    6.16
  -8 -12  -1   40.34    5.18
  -8 -12  -1   45.90    5.62
  -8 -12  -1   45.75    4.65
  -8 -12  -1   46.00    5.09
   8  12   1   32.85    5.60
   8  12   1   32.92    5.51
   8  12   1   34.46    5.72
 -10 -12  -1    1.23    3.20
  10  12   1    6.17    3.60
  10  12   1    4.21    4.84
  10  12   1    2.94    4.05
 -10 -12  -1    3.49    3.28
  10  12   1   12.78    5.01
 -10 -12  -1    4.59    4.30
 -10 -12  -1    4.67    3.13
 -10 -12  -1    2.62    3.21
  12  12   1   11.73    5.77
  12  12   1   16.29    5.92
 -12 -12  -1   10.51    5.24
  12  12   1   17.46    4.77
  11 -13  -1   18.40    4.19
 -11  13   1   22.37    5.67
   9 -13  -1  138.76    9.21
  -9  13   1  127.75    5.99
   9 -13  -1  128.79    7.95
  -9  13   1  118.40    9.69
   9 -13  -1  136.66    8.38
  -9  13   1  124.72    6.23
   7 -13  -1  218.80    9.18
   7 -13  -1  210.82   12.01
   7 -13  -1  224.81   10.16
   7 -13  -1  218.02   11.19
   7 -13  -1  206.60   10.72
  -7  13   1  233.58    8.99
  -7  13   1  241.64    9.32
  -7  13   1  238.12   12.78
   5 -13  -1  303.60   13.09
   5 -13  -1  289.13   12.27
  -5  13   1  286.06   10.92
   5 -13  -1  286.43   13.58
   5 -13  -1  295.22   11.10
  -5  13   1  291.65   13.92
  -5  13   1  270.54   11.15
  -5  13   1  276.14   12.88
   5 -13  -1  293.22   12.23
   5 -13  -1  279.47   14.39
   5 -13  -1  300.45   13.93
   5 -13  -1  284.65   13.11
   3 -13  -1  428.59   20.75
   3 -13  -1  460.86   21.23
  -3  13   1  467.90   15.20
   3 -13  -1  453.26   17.90
   3 -13  -1  450.11   17.98
   3 -13  -1  450.92   17.87
  -3  13   1  463.66   15.02
   3 -13  -1  465.12   20.30
   3 -13  -1  459.49   19.19
  -3  13   1  472.89   18.53
  -3  13   1  435.35   19.59
  -3  13   1  473.20   17.15
  -3  13   1  463.60   16.85
  -3  13   1  428.64   17.59
  -3  13   1  456.22   16.08
  -3  13   1  442.86   17.65
   3 -13  -1  451.64   16.28
  -3  13   1  431.26   16.50
   3 -13  -1  451.44   20.21
   3 -13  -1  456.25   19.02
   3 -13  -1  479.40   18.41
   1 -13  -1  799.80   28.57
  -1  13   1  782.62   26.66
  -1  13   1  775.91   27.89
   1 -13  -1  785.41   26.63
  -1  13   1  801.52   27.81
  -1  13   1  820.06   29.80
  -1  13   1  782.03   28.12
   1 -13  -1  787.18   28.77
   1 -13  -1  689.40   32.81
   1 -13  -1  786.69   26.64
  -1  13   1  720.41   31.50
  -1  13   1  759.03   26.56
  -1  13   1  773.27   25.77
   1 -13  -1  706.29   31.94
   1 -13  -1  775.39   31.08
   1 -13  -1  852.50   29.28
  -1  13   1  750.60   31.45
  -1  13   1  788.94   31.30
  -1  13   1  763.47   25.49
   1 -13  -1  773.63   26.69
  -1  13   1  748.95   29.81
   1 -13  -1  770.75   30.05
   1 -13  -1  733.74   32.55
  -1  13   1  773.88   31.12
  -1  13   1  746.27   29.75
  -1  13   1  743.01   27.76
   1 -13  -1  738.55   28.56
   1 -13  -1  766.76   26.14
  -1  13   1  785.62   29.53
  -1 -13  -1  902.99   35.08
   1  13   1  847.00   35.43
  -1 -13  -1  944.41   31.94
   1  13   1  914.73   37.34
   1  13   1  920.43   31.21
   1  13   1  892.92   31.66
   1  13   1  868.14   37.21
   1  13   1  891.96   33.07
  -1 -13  -1  778.91   37.08
   1  13   1  878.28   34.66
  -1 -13  -1  974.47   34.12
   1  13   1  899.20   30.23
  -1 -13  -1  953.12   30.58
  -1 -13  -1  899.30   31.24
   1  13   1  903.85   37.56
  -1 -13  -1  914.64   31.30
   1  13   1  916.21   37.67
  -1 -13  -1  942.05   38.74
  -1 -13  -1  909.43   38.85
   1  13   1  906.65   31.19
   1  13   1  917.30   30.98
   1  13   1  872.39   32.94
  -1 -13  -1  921.91   33.64
   1  13   1  880.42   35.27
   1  13   1  938.51   33.11
  -1 -13  -1  888.61   33.45
  -1 -13  -1  888.52   30.59
  -1 -13  -1  895.66   38.39
  -1 -13  -1  929.81   36.45
   3  13   1  977.78   32.12
   3  13   1 1003.93   35.18
   3  13   1  978.91   39.69
   3  13   1  993.28   33.08
   3  13   1  931.20   37.78
   3  13   1  969.33   34.13
  -3 -13  -1  895.92   36.76
  -3 -13  -1  938.68   33.03
  -3 -13  -1  904.08   31.98
   3  13   1  873.04   39.03
  -3 -13  -1  854.04   39.91
  -3 -13  -1  965.92   32.16
  -3 -13  -1  921.66   40.59
   3  13   1  948.59   34.93
   3  13   1  987.43   32.02
  -3 -13  -1  965.43   35.46
   3  13   1  936.03   39.90
   3  13   1  962.96   32.86
  -3 -13  -1  910.84   35.11
  -3 -13  -1  925.77   32.93
  -3 -13  -1  951.24   40.20
  -3 -13  -1  823.78   39.10
   3  13   1  977.37   39.98
   3  13   1  982.92   36.88
  -3 -13  -1  921.61   37.99
  -5 -13  -1  868.61   35.96
   5  13   1  861.48   30.71
  -5 -13  -1  906.96   38.12
   5  13   1  866.75   33.50
  -5 -13  -1  852.75   37.92
  -5 -13  -1  857.99   31.72
   5  13   1  905.00   33.63
  -5 -13  -1  858.29   31.72
  -5 -13  -1  855.26   38.61
  -5 -13  -1  855.95   30.35
   5  13   1  916.74   38.77
  -5 -13  -1  891.14   35.44
   5  13   1  847.86   31.14
  -5 -13  -1  871.26   33.90
   5  13   1  888.21   35.29
   5  13   1  912.72   38.01
   5  13   1  893.73   38.02
   5  13   1  862.08   33.02
   5  13   1  850.91   36.30
  -5 -13  -1  842.81   33.40
  -5 -13  -1  881.15   30.82
   5  13   1  954.89   31.90
  -7 -13  -1  786.36   32.26
  -7 -13  -1  675.70   33.65
  -7 -13  -1  792.45   30.37
   7  13   1  796.98   34.84
   7  13   1  836.65   33.82
   7  13   1  762.36   28.08
   7  13   1  782.41   32.24
  -7 -13  -1  729.35   27.06
   7  13   1  783.56   30.85
  -7 -13  -1  714.05   31.71
   9  13   1  367.73   20.77
  -9 -13  -1  375.16   18.08
  -9 -13  -1  380.62   15.66
   9  13   1  383.02   18.93
  -9 -13  -1  358.44   20.16
   9  13   1  410.92   20.67
  -9 -13  -1  387.55   17.20
  -9 -13  -1  354.45   16.86
   9  13   1  353.23   16.66
 -11 -13  -1  328.65   19.08
 -11 -13  -1  323.76   15.93
  11  13   1  333.73   18.63
  11  13   1  337.19   19.66
  11  13   1  324.35   16.35
 -10  14   1  156.81    7.06
 -10  14   1  155.98    6.69
  10 -14  -1  148.62    8.97
 -10  14   1  161.32   11.55
  -8  14   1  418.54   14.72
   8 -14  -1  423.58   19.17
   8 -14  -1  419.63   15.37
  -8  14   1  407.09   15.22
  -8  14   1  388.32   19.30
   8 -14  -1  426.53   17.74
   8 -14  -1  422.76   16.87
   8 -14  -1  428.88   20.05
  -6  14   1  435.97   16.58
   6 -14  -1  391.82   14.50
   6 -14  -1  382.88   17.88
   6 -14  -1  346.89   18.42
  -6  14   1  427.02   14.83
   6 -14  -1  373.20   15.76
  -6  14   1  407.29   18.07
   6 -14  -1  372.13   16.85
  -6  14   1  404.76   14.25
   4 -14  -1  337.04   14.04
   4 -14  -1  345.10   12.70
   4 -14  -1  298.51   16.02
  -4  14   1  301.66   14.67
  -4  14   1  303.66   13.67
   4 -14  -1  351.70   14.07
  -4  14   1  318.18   12.31
   4 -14  -1  345.48   14.96
   4 -14  -1  331.38   15.80
   4 -14  -1  345.58   14.04
  -4  14   1  325.03   12.48
   4 -14  -1  340.08   15.01
   4 -14  -1  332.37   15.53
  -4  14   1  317.75   14.71
  -4  14   1  315.89   12.72
  -4  14   1  316.28   12.30
   2 -14  -1  795.86   35.05
  -2  14   1  849.91   27.16
   2 -14  -1  841.31   34.79
   2 -14  -1  831.72   30.87
  -2  14   1  866.87   34.14
  -2  14   1  881.71   32.64
  -2  14   1  793.32   30.00
  -2  14   1  838.04   33.27
   2 -14  -1  815.20   33.32
  -2  14   1  829.19   31.51
   2 -14  -1  811.61   32.28
  -2  14   1  831.38   29.76
  -2  14   1  869.29   31.68
  -2  14   1  850.38   30.48
   2 -14  -1  758.10   35.39
  -2  14   1  796.93   31.65
   2 -14  -1  791.21   30.73
  -2  14   1  846.41   27.78
  -2  14   1  847.64   28.66
  -2  14   1  866.35   30.04
   2 -14  -1  847.39   28.28
   0  14   1  409.77   16.04
   0 -14  -1  415.28   16.05
   0  14   1  411.92   15.96
   0  14   1  417.83   17.67
   0 -14  -1  420.50   18.30
   0 -14  -1  413.13   19.66
   0  14   1  428.79   16.71
   0 -14  -1  401.29   20.02
   0 -14  -1  389.63   18.46
   0 -14  -1  399.63   15.66
   0  14   1  410.69   15.52
   0 -14  -1  420.21   16.15
   0 -14  -1  383.19   19.32
   0  14   1  440.99   15.60
   0  14   1  395.58   17.43
   0  14   1  374.29   18.67
   0  14   1  401.83   18.24
   0  14   1  412.18   17.62
   0 -14  -1  412.62   16.32
   0 -14  -1  387.22   17.17
   0  14   1  415.79   18.14
   0  14   1  415.14   18.53
   0 -14  -1  408.53   19.85
   0 -14  -1  374.61   17.03
   0  14   1  407.36   15.09
   0  14   1  408.56   16.61
  -2 -14  -1  204.84    8.68
   2  14   1  201.06   11.53
  -2 -14  -1  214.05   12.15
   2  14   1  203.48   11.16
  -2 -14  -1  225.02   11.67
  -2 -14  -1  216.00   11.23
   2  14   1  213.20   10.77
   2  14   1  228.98   10.96
   2  14   1  198.10   12.18
   2  14   1  221.02   10.21
   2  14   1  219.93   10.42
  -2 -14  -1  225.07   13.24
   2  14   1  226.72   12.13
   2  14   1  197.75    9.98
  -2 -14  -1  223.42   10.63
   2  14   1  211.08    9.73
  -2 -14  -1  209.74   12.03
   2  14   1  195.88   11.27
   2  14   1  212.95   10.40
  -2 -14  -1  229.34   12.95
  -2 -14  -1  200.74   10.16
  -2 -14  -1  216.76   10.64
   2  14   1  202.80   11.66
   2  14   1  217.29   10.73
   2  14   1  207.39   11.51
  -2 -14  -1  212.83   10.32
   4  14   1  191.62   12.17
  -4 -14  -1  203.47   12.08
   4  14   1  203.95   11.58
  -4 -14  -1  198.23   13.00
   4  14   1  190.95   10.67
  -4 -14  -1  193.51   12.25
  -4 -14  -1  191.96   12.48
  -4 -14  -1  218.08   11.74
  -4 -14  -1  202.81   13.06
   4  14   1  193.20   11.72
   4  14   1  191.78   11.42
  -4 -14  -1  197.31   10.63
   4  14   1  211.08   12.37
   4  14   1  195.38   10.65
  -4 -14  -1  201.24   11.26
   4  14   1  208.36   10.44
  -4 -14  -1  195.31   12.09
   4  14   1  220.05   11.25
   4  14   1  193.33    9.80
  -4 -14  -1  182.94    9.94
  -6 -14  -1  199.93   12.76
   6  14   1  210.29   10.56
  -6 -14  -1  180.52   11.46
  -6 -14  -1  191.55   13.30
   6  14   1  201.48   11.51
  -6 -14  -1  196.25   10.29
  -6 -14  -1  211.08   11.75
   6  14   1  192.19   11.45
  -6 -14  -1  191.30   10.21
   6  14   1  197.37   12.23
   6  14   1  192.85   11.92
   6  14   1  197.59   13.15
  -8 -14  -1   37.27    6.53
   8  14   1   25.54    5.79
  -8 -14  -1   27.96    5.14
   8  14   1   25.05    4.43
  -8 -14  -1   40.72    4.91
  -8 -14  -1   31.00    4.86
   8  14   1   27.90    5.48
   8  14   1   25.07    5.01
 -10 -14  -1  135.54   11.62
  10  14   1  109.96   11.49
 -10 -14  -1  142.54    9.77
  10  14   1  140.27   11.69
  10  14   1  119.96    9.32
  10  14   1  132.04   10.94
 -10 -14  -1  144.64    8.93
 -10 -14  -1  140.57    9.88
  11 -15  -1   13.41    4.17
 -11  15   1   12.54    4.93
   9 -15  -1  122.01    9.40
  -9  15   1  110.74    5.88
   9 -15  -1   94.48    7.69
  -9  15   1  116.38    9.54
  -9  15   1  122.55    5.81
  -7  15   1   95.33    8.20
   7 -15  -1  102.23    7.37
  -7  15   1   95.33    5.56
   7 -15  -1  100.41    6.68
   7 -15  -1  104.42    6.16
  -7  15   1   98.57    5.62
   7 -15  -1  109.05    8.33
   7 -15  -1  100.36    7.15
   5 -15  -1  343.77   17.16
  -5  15   1  376.65   16.13
   5 -15  -1  377.88   16.56
   5 -15  -1  378.87   15.55
   5 -15  -1  317.91   17.65
   5 -15  -1  360.70   16.36
  -5  15   1  370.42   13.72
   5 -15  -1  378.02   15.54
  -5  15   1  377.71   16.82
  -5  15   1  370.05   14.16
   5 -15  -1  372.39   15.48
  -5  15   1  390.49   15.95
   5 -15  -1  369.64   14.05
   3 -15  -1  469.13   20.32
  -3  15   1  468.53   20.39
  -3  15   1  472.03   17.44
  -3  15   1  500.02   17.61
   3 -15  -1  442.13   18.74
  -3  15   1  489.29   16.98
   3 -15  -1  469.17   18.90
   3 -15  -1  415.25   20.89
  -3  15   1  445.73   18.12
  -3  15   1  487.95   15.60
  -3  15   1  492.50   17.69
   3 -15  -1  414.31   21.57
   3 -15  -1  467.95   17.20
  -3  15   1  468.44   18.95
   3 -15  -1  450.82   21.23
   3 -15  -1  457.00   19.86
  -3  15   1  448.50   18.36
  -1  15   1  221.49   11.17
   1 -15  -1  225.05   10.39
  -1  15   1  227.66   10.86
   1 -15  -1  239.81   12.55
   1 -15  -1  237.12   13.63
   1 -15  -1  229.36   12.98
  -1  15   1  228.53   10.38
  -1  15   1  230.08   10.57
  -1  15   1  221.13   11.00
  -1  15   1  222.60   12.29
  -1  15   1  238.87   10.75
   1 -15  -1  223.76   11.39
   1 -15  -1  228.46   12.73
   1 -15  -1  245.08   12.62
  -1  15   1  229.12   11.34
  -1  15   1  220.12   10.49
  -1  15   1  232.38    9.48
  -1  15   1  229.41   10.89
   1 -15  -1  230.03   10.63
   1 -15  -1  234.63   11.67
  -1  15   1  226.58   10.39
  -1  15   1  223.42   10.44
  -1  15   1  215.97   10.51
  -1  15   1  234.29   10.76
   1 -15  -1  224.67   11.19
  -1  15   1  232.22   10.16
  -1 -15  -1  786.23   27.42
  -1 -15  -1  678.87   33.12
   1  15   1  766.78   33.12
   1  15   1  758.25   30.76
   1  15   1  773.13   27.80
   1  15   1  795.12   33.32
  -1 -15  -1  794.86   32.55
   1  15   1  789.06   27.92
  -1 -15  -1  775.62   27.90
   1  15   1  776.61   31.37
  -1 -15  -1  784.81   31.48
   1  15   1  793.66   27.08
   1  15   1  759.72   26.65
   1  15   1  772.77   29.28
  -1 -15  -1  794.75   28.11
  -1 -15  -1  837.09   30.34
   1  15   1  816.30   29.47
   1  15   1  786.22   32.89
   1  15   1  765.17   31.35
  -1 -15  -1  813.99   28.14
   1  15   1  790.66   27.96
  -1 -15  -1  782.80   34.37
  -1 -15  -1  773.78   29.95
   1  15   1  744.71   32.93
  -1 -15  -1  760.59   34.63
  -3 -15  -1  682.67   29.63
   3  15   1  705.30   29.31
  -3 -15  -1  773.71   28.91
  -3 -15  -1  693.78   32.75
  -3 -15  -1  714.60   32.58
  -3 -15  -1  718.48   26.63
   3  15   1  708.15   25.43
   3  15   1  706.93   31.66
   3  15   1  740.46   26.39
   3  15   1  753.50   28.18
   3  15   1  712.71   31.43
   3  15   1  730.37   26.97
  -3 -15  -1  692.04   30.58
   3  15   1  713.17   27.85
  -3 -15  -1  692.86   32.23
  -3 -15  -1  668.77   25.65
   3  15   1  712.89   27.91
   3  15   1  730.49   26.47
   3  15   1  765.19   25.84
  -3 -15  -1  714.81   26.59
   3  15   1  660.15   29.63
  -3 -15  -1  692.30   28.31
   3  15   1  761.67   31.85
  -3 -15  -1  727.40   32.26
   5  15   1  531.23   20.37
   5  15   1  539.29   22.56
   5  15   1  527.26   25.43
  -5 -15  -1  549.19   26.08
  -5 -15  -1  480.71   20.12
   5  15   1  524.17   23.48
  -5 -15  -1  509.74   23.90
  -5 -15  -1  521.72   22.68
   5  15   1  533.21   21.98
  -5 -15  -1  525.72   23.95
   5  15   1  552.13   24.35
   7  15   1  669.85   28.06
  -7 -15  -1  654.13   25.21
  -7 -15  -1  678.28   32.11
  -7 -15  -1  634.95   29.50
   7  15   1  672.42   25.75
   7  15   1  694.14   30.75
  -7 -15  -1  691.22   28.24
   7  15   1  702.17   32.12
  -7 -15  -1  718.56   30.07
   9  15   1  401.83   20.88
  -9 -15  -1  361.06   17.56
  -9 -15  -1  352.73   16.16
  -9 -15  -1  361.10   18.70
  -9 -15  -1  385.83   21.69
   9  15   1  398.16   19.54
   9  15   1  370.62   17.21
   9  15   1  403.29   21.94
 -11 -15  -1  242.66   13.70
 -11 -15  -1  242.66   16.60
  11  15   1  226.77   15.96
  11  15   1  238.78   13.67
  11  15   1  224.49   15.11
 -10  16   1   44.21    6.65
  10 -16  -1   40.78    5.32
  -8  16   1   90.01    8.38
  -8  16   1  102.43    5.65
  -8  16   1  103.03    5.54
   8 -16  -1   98.87    7.40
   8 -16  -1   90.92    8.63
   8 -16  -1   89.16    7.43
  -6  16   1  207.39    9.03
  -6  16   1  217.51    9.81
   6 -16  -1  218.45   10.69
   6 -16  -1  216.11    9.66
   6 -16  -1  196.76   12.39
  -6  16   1  203.91   11.76
   6 -16  -1  201.93   10.59
   6 -16  -1  207.91   11.33
   6 -16  -1  203.85   11.54
  -6  16   1  205.30    9.28
   4 -16  -1  487.84   20.36
  -4  16   1  507.20   20.18
  -4  16   1  515.15   18.78
   4 -16  -1  499.02   18.53
   4 -16  -1  495.16   20.40
   4 -16  -1  488.82   23.72
  -4  16   1  509.12   21.67
   4 -16  -1  489.35   22.93
  -4  16   1  543.30   18.53
   4 -16  -1  519.91   22.05
  -4  16   1  506.46   18.14
  -4  16   1  521.36   20.97
   4 -16  -1  464.85   21.13
   2 -16  -1  529.26   25.05
  -2  16   1  505.06   21.24
  -2  16   1  547.13   20.78
   2 -16  -1  527.95   21.54
  -2  16   1  565.95   18.38
  -2  16   1  541.68   21.84
  -2  16   1  540.52   20.34
  -2  16   1  517.98   19.72
  -2  16   1  561.01   20.40
  -2  16   1  535.59   19.22
   2 -16  -1  535.59   24.39
   2 -16  -1  514.89   19.55
  -2  16   1  544.88   20.78
  -2  16   1  552.19   20.83
   2 -16  -1  504.83   24.33
  -2  16   1  499.82   23.16
   2 -16  -1  505.94   22.44
   2 -16  -1  519.17   21.47
   2 -16  -1  525.52   23.25
  -2  16   1  529.84   20.84
   0  16   1  632.38   25.88
   0 -16  -1  706.99   23.98
   0  16   1  687.40   23.84
   0 -16  -1  640.17   25.54
   0 -16  -1  613.89   25.26
   0 -16  -1  638.98   27.47
   0 -16  -1  648.68   26.70
   0  16   1  641.65   23.49
   0 -16  -1  649.86   29.68
   0  16   1  634.31   23.18
   0 -16  -1  610.43   28.85
   0  16   1  662.23   27.30
   0  16   1  621.60   27.87
   0  16   1  654.10   22.32
   0 -16  -1  607.35   28.45
   0  16   1  592.31   25.88
   0  16   1  650.64   24.58
   0 -16  -1  633.59   23.16
   0  16   1  662.55   27.18
   0  16   1  631.50   27.49
   0 -16  -1  671.37   24.39
   0  16   1  639.16   24.56
   0  16   1  576.87   25.71
  -2 -16  -1  956.05   33.34
  -2 -16  -1 1014.25   36.06
  -2 -16  -1  926.51   37.21
   2  16   1  908.65   39.60
   2  16   1  895.93   36.53
   2  16   1  941.26   37.40
  -2 -16  -1  964.68   32.71
  -2 -16  -1  923.95   40.72
  -2 -16  -1  824.64   39.38
  -2 -16  -1  936.47   38.64
  -2 -16  -1  901.53   35.43
   2  16   1  973.64   39.53
   2  16   1  901.01   37.38
   2  16   1  936.35   33.54
   2  16   1  977.72   33.17
   2  16   1  870.13   39.11
   2  16   1  967.56   39.75
   2  16   1  975.17   33.20
  -2 -16  -1  915.23   32.40
   2  16   1  950.37   34.94
  -2 -16  -1  975.27   33.44
   2  16   1  904.22   31.77
   4  16   1  584.92   25.26
  -4 -16  -1  600.23   25.89
   4  16   1  625.14   24.28
  -4 -16  -1  601.48   28.03
  -4 -16  -1  550.37   26.09
  -4 -16  -1  599.97   28.16
  -4 -16  -1  579.44   24.53
  -4 -16  -1  543.91   22.02
   4  16   1  595.43   21.88
   4  16   1  551.70   25.50
   4  16   1  561.78   23.09
   4  16   1  587.34   27.31
  -6 -16  -1  598.75   22.89
  -6 -16  -1  582.36   26.81
   6  16   1  596.29   28.46
   6  16   1  564.14   22.58
   6  16   1  600.43   27.01
  -6 -16  -1  600.99   29.00
  -6 -16  -1  603.02   26.78
  -6 -16  -1  592.91   25.48
  -6 -16  -1  552.58   22.55
   6  16   1  603.99   24.73
  -8 -16  -1  400.37   23.11
  -8 -16  -1  432.30   19.70
   8  16   1  414.82   18.43
  -8 -16  -1  429.93   18.30
   8  16   1  456.16   22.42
   8  16   1  431.09   20.51
  -8 -16  -1  423.24   21.19
   8  16   1  439.71   23.32
  10  16   1  205.83   15.59
  10  16   1  207.04   12.34
 -10 -16  -1  198.87   11.57
  10  16   1  203.87   13.90
 -10 -16  -1  210.79   15.46
 -10 -16  -1  218.25   13.29
  10  16   1  218.65   14.83
  -9  17   1    5.36    4.18
  -9  17   1   12.10    2.35
   9 -17  -1   10.79    4.40
  -7  17   1   35.96    5.49
  -7  17   1   34.75    3.50
   7 -17  -1   32.95    4.25
   7 -17  -1   32.49    5.15
   7 -17  -1   35.98    5.01
  -7  17   1   41.30    3.97
   7 -17  -1   36.79    6.18
   5 -17  -1   45.54    4.70
  -5  17   1   48.38    5.45
   5 -17  -1   60.58    7.19
  -5  17   1   45.04    4.45
  -5  17   1   52.68    4.74
  -5  17   1   48.83    4.41
  -5  17   1   44.04    5.35
   5 -17  -1   46.82    5.72
   5 -17  -1   43.25    5.19
   5 -17  -1   40.35    5.43
   3 -17  -1  132.26    8.55
  -3  17   1  126.70    6.72
   3 -17  -1  135.21    9.22
   3 -17  -1  116.21    9.28
  -3  17   1  150.31    5.88
   3 -17  -1  131.95    8.55
   3 -17  -1  129.80    9.95
  -3  17   1  142.35    8.73
   3 -17  -1  121.83    9.10
   3 -17  -1  129.28    7.85
  -3  17   1  143.41    7.68
  -3  17   1  132.53    8.32
  -3  17   1  134.62    8.06
  -3  17   1  129.91    6.63
  -3  17   1  132.42    7.27
  -3  17   1  138.46    7.00
   3 -17  -1  131.11    9.39
   1 -17  -1   76.37    7.80
  -1  17   1   86.80    5.89
   1 -17  -1   63.87    6.46
  -1  17   1   84.60    6.01
  -1  17   1   87.04    6.04
  -1  17   1   84.96    6.13
   1 -17  -1   63.46    6.20
  -1  17   1   95.89    5.73
   1 -17  -1   69.04    7.68
   1 -17  -1   68.58    7.71
  -1  17   1   88.16    7.31
  -1  17   1   80.93    5.96
   1 -17  -1   72.33    7.04
  -1  17   1   99.54    6.24
  -1  17   1   90.50    5.24
   1 -17  -1   69.59    7.19
   1 -17  -1   70.79    7.32
  -1  17   1   84.85    5.84
   1  17   1  160.44    9.45
  -1 -17  -1  165.09   10.71
   1  17   1  139.91    9.21
   1  17   1  155.15    8.95
  -1 -17  -1  162.36    9.07
  -1 -17  -1  171.91    8.36
   1  17   1  153.77    9.58
  -1 -17  -1  173.03   10.15
   1  17   1  141.58    7.79
  -1 -17  -1  173.60   11.84
   1  17   1  149.71    9.51
   1  17   1  158.87    8.91
  -1 -17  -1  162.96   11.61
   1  17   1  141.29    9.02
  -1 -17  -1  156.35   10.94
   1  17   1  137.91   10.04
  -1 -17  -1  192.13   10.63
   1  17   1  164.93    9.08
   1  17   1  152.15    6.90
  -1 -17  -1  177.94   11.00
   1  17   1  143.60    9.49
   3  17   1  237.59   11.11
  -3 -17  -1  236.63   14.95
   3  17   1  231.56   13.02
  -3 -17  -1  259.57   14.25
   3  17   1  247.64   12.41
   3  17   1  226.32   13.84
  -3 -17  -1  238.06   14.33
   3  17   1  266.91   14.09
   3  17   1  242.14   13.28
  -3 -17  -1  228.88   11.75
  -3 -17  -1  233.99   13.01
   3  17   1  213.84   12.51
   3  17   1  218.78   11.34
   3  17   1  260.84   13.97
  -5 -17  -1  288.43   15.99
   5  17   1  272.13   13.91
  -5 -17  -1  257.44   15.51
   5  17   1  275.32   16.50
  -5 -17  -1  285.14   17.35
  -5 -17  -1  268.38   13.44
   5  17   1  283.38   13.04
   5  17   1  280.18   15.27
  -5 -17  -1  291.50   15.31
   5  17   1  300.04   14.79
   7  17   1  184.30   12.61
   7  17   1  190.42   13.81
  -7 -17  -1  189.59   12.73
   7  17   1  190.92   11.94
  -7 -17  -1  186.39   14.33
  -7 -17  -1  199.61   13.73
  -7 -17  -1  188.99   11.24
   7  17   1  203.47   11.02
  -9 -17  -1  125.36    9.28
   9  17   1  119.11    9.05
  -9 -17  -1  138.53   12.67
  -9 -17  -1  131.57   10.67
   9  17   1  123.88   10.47
   9  17   1  115.83   10.92
  -9 -17  -1  125.88    9.76
   9  17   1  135.06   12.14
  10 -18  -1   21.80    5.04
 -10  18   1   22.93    5.54
  -8  18   1   39.49    3.73
  -8  18   1   39.22    5.96
  -8  18   1   44.13    4.12
   8 -18  -1   33.97    5.53
   6 -18  -1  227.01   10.69
  -6  18   1  230.28    9.71
  -6  18   1  239.68   10.29
  -6  18   1  219.21   12.40
   6 -18  -1  204.06   12.69
  -6  18   1  240.91   10.41
   6 -18  -1  186.45   13.10
   6 -18  -1  202.28   12.10
  -4  18   1  276.97   13.64
  -4  18   1  307.74   11.49
  -4  18   1  273.35   13.59
   4 -18  -1  244.77   15.45
  -4  18   1  277.11   13.30
  -4  18   1  292.76   11.94
   4 -18  -1  294.62   12.69
   4 -18  -1  269.04   15.29
  -4  18   1  291.38   12.28
   4 -18  -1  273.27   14.43
  -2  18   1  667.17   22.26
   2 -18  -1  691.82   24.23
  -2  18   1  606.83   25.93
  -2  18   1  661.19   24.23
  -2  18   1  700.07   25.43
   2 -18  -1  686.07   26.69
   2 -18  -1  681.72   30.80
  -2  18   1  691.86   25.30
  -2  18   1  628.44   25.96
   2 -18  -1  694.65   28.82
   2 -18  -1  645.62   26.35
  -2  18   1  603.51   28.18
   2 -18  -1  647.86   27.51
  -2  18   1  644.37   25.45
   2 -18  -1  670.59   30.13
  -2  18   1  655.24   26.52
   2 -18  -1  686.17   29.88
   0 -18  -1 1196.08   48.46
   0 -18  -1 1200.63   51.75
   0 -18  -1 1209.15   46.64
   0  18   1 1269.71   41.62
   0 -18  -1 1208.61   40.77
   0 -18  -1 1203.98   44.55
   0 -18  -1 1191.61   50.07
   0  18   1 1229.84   43.52
   0  18   1 1188.80   49.10
   0  18   1 1131.78   46.20
   0  18   1 1208.31   39.57
   0 -18  -1 1138.62   50.95
   0 -18  -1 1288.38   45.04
   0  18   1 1170.60   46.30
   0  18   1 1209.03   41.39
   0  18   1 1208.49   43.29
   0  18   1 1218.15   49.19
   0  18   1 1250.06   41.95
  -2 -18  -1  884.32   34.90
  -2 -18  -1  874.45   39.23
   2  18   1  858.55   30.78
   2  18   1  950.27   34.23
  -2 -18  -1  963.69   35.35
   2  18   1  864.14   36.25
  -2 -18  -1  897.23   36.42
  -2 -18  -1  886.65   31.78
   2  18   1  947.01   38.49
   2  18   1  916.17   38.22
   2  18   1  878.37   38.41
   2  18   1  848.77   36.13
  -2 -18  -1  877.10   37.76
   4  18   1  740.11   33.81
  -4 -18  -1  839.67   37.20
   4  18   1  848.16   32.29
   4  18   1  823.74   36.25
   4  18   1  787.73   28.94
  -4 -18  -1  843.83   34.24
  -4 -18  -1  823.42   35.38
   4  18   1  787.10   34.09
  -4 -18  -1  822.60   29.80
   4  18   1  794.10   30.74
  -6 -18  -1  686.96   32.78
   6  18   1  679.61   31.91
  -6 -18  -1  710.07   30.33
   6  18   1  674.57   25.62
  -6 -18  -1  618.10   30.19
  -6 -18  -1  634.61   25.69
  -6 -18  -1  646.46   25.71
   6  18   1  689.29   30.35
   6  18   1  686.89   27.55
   8  18   1  494.53   21.09
   8  18   1  513.60   23.25
   8  18   1  528.34   26.80
  -8 -18  -1  486.50   21.05
  -8 -18  -1  492.26   24.72
   8  18   1  502.99   25.06
  -8 -18  -1  488.22   26.90
 -10 -18  -1  395.03   20.64
  10  18   1  387.25   20.30
 -10 -18  -1  376.22   23.24
  10  18   1  380.32   22.90
  10  18   1  388.53   21.78
 -10 -18  -1  364.39   17.61
  -9  19   1   19.28    5.28
   9 -19  -1   33.38    5.69
   7 -19  -1   40.20    5.96
  -7  19   1   46.53    4.19
  -7  19   1   45.76    6.17
  -7  19   1   56.19    4.65
   7 -19  -1   46.19    6.35
   7 -19  -1   48.46    7.47
  -5  19   1  101.31    6.54
  -5  19   1  109.37    8.16
   5 -19  -1  120.37    9.83
  -5  19   1   99.17    6.81
  -5  19   1   95.85    8.15
   5 -19  -1  118.43    7.82
   5 -19  -1  110.86    8.92
   5 -19  -1  104.57    8.63
  -5  19   1  105.10    6.45
  -3  19   1   69.31    4.49
   3 -19  -1   66.02    7.49
  -3  19   1   67.87    6.18
   3 -19  -1   80.42    6.73
   3 -19  -1   62.12    7.33
   3 -19  -1   74.39    8.27
  -3  19   1   69.52    6.55
  -3  19   1   81.18    5.98
  -3  19   1   88.50    6.64
   3 -19  -1   61.48    7.03
   1 -19  -1   60.17    7.25
  -1  19   1   55.29    4.64
  -1  19   1   63.16    6.54
  -1  19   1   53.40    5.39
   1 -19  -1   66.37    6.37
  -1  19   1   57.37    4.84
   1 -19  -1   69.79    7.81
   1 -19  -1   57.48    6.46
  -1  19   1   61.15    5.24
  -1  19   1   56.53    4.70
   1 -19  -1   65.18    7.10
  -1  19   1   61.82    5.64
   1 -19  -1   71.61    7.63
  -1  19   1   71.17    4.81
  -1  19   1   48.77    5.34
  -1  19   1   61.90    5.62
   1  19   1   75.13    6.31
   1  19   1   71.88    5.35
  -1 -19  -1   53.42    5.89
   1  19   1   55.63    5.50
  -1 -19  -1   72.89    8.06
  -1 -19  -1   55.28    7.23
  -1 -19  -1   84.10    7.85
   1  19   1   66.79    7.00
   1  19   1   62.33    6.14
  -1 -19  -1   71.11    7.68
   1  19   1   66.74    5.97
   1  19   1   55.98    5.93
  -3 -19  -1   40.25    6.48
   3  19   1   29.73    5.15
   3  19   1   38.77    4.97
  -3 -19  -1   45.36    6.71
   3  19   1   41.05    5.25
   3  19   1   26.18    4.00
  -3 -19  -1   42.60    5.58
   3  19   1   26.53    5.08
  -3 -19  -1   42.01    7.06
  -5 -19  -1   60.56    7.84
   5  19   1   45.41    5.26
  -5 -19  -1   45.33    7.77
   5  19   1   54.30    6.21
   5  19   1   48.11    6.92
   5  19   1   50.25    5.77
  -5 -19  -1   34.33    6.67
  -5 -19  -1   55.09    6.50
   5  19   1   60.43    7.16
  -7 -19  -1   40.04    7.23
   7  19   1   31.11    4.88
  -7 -19  -1   36.23    6.00
   7  19   1   32.60    5.60
   7  19   1   27.10    6.25
  -7 -19  -1   29.02    7.32
   7  19   1   32.97    5.82
  -9 -19  -1   20.28    6.49
   9  19   1   18.81    4.73
   9  19   1   21.24    5.76
  -9 -19  -1   14.17    7.04
   9  19   1   27.42    6.80
  -9 -19  -1   23.21    5.61
   9  19   1   25.89    5.87
   8 -20  -1   43.16    6.45
  -8  20   1   51.11    6.86
  -6  20   1   97.72    8.42
   6 -20  -1   95.16    9.02
  -6  20   1  102.11    6.55
   6 -20  -1  104.40    9.36
   6 -20  -1  101.40    7.73
   4 -20  -1  273.67   12.89
  -4  20   1  271.60   13.48
  -4  20   1  277.95   12.32
   4 -20  -1  272.17   14.71
  -4  20   1  260.36   13.46
   4 -20  -1  277.77   15.90
  -4  20   1  269.64   13.63
  -2  20   1  300.52   13.31
   2 -20  -1  259.60   16.06
   2 -20  -1  307.11   13.52
  -2  20   1  274.65   12.94
  -2  20   1  282.35   12.97
   2 -20  -1  313.38   16.19
  -2  20   1  281.48   14.97
  -2  20   1  314.64   13.40
   2 -20  -1  282.02   15.29
  -2  20   1  294.84   13.86
   0  20   1  606.22   23.04
   0  20   1  608.30   23.91
   0 -20  -1  647.65   25.56
   0  20   1  583.94   24.41
   0  20   1  592.23   27.00
   0 -20  -1  601.23   28.29
   0  20   1  570.46   24.72
   0 -20  -1  571.48   25.98
   0  20   1  590.46   25.85
   0  20   1  580.57   24.43
   0 -20  -1  581.95   26.94
   0  20   1  593.08   21.17
   0 -20  -1  577.42   22.54
  -2 -20  -1  428.59   18.37
   2  20   1  468.13   19.63
   2  20   1  429.77   20.33
  -2 -20  -1  436.59   21.96
   2  20   1  440.16   22.02
  -2 -20  -1  447.49   21.39
  -2 -20  -1  452.66   23.31
   2  20   1  416.02   19.88
   2  20   1  452.89   17.41
   2  20   1  438.33   21.30
   4  20   1  328.09   17.54
   4  20   1  345.69   19.36
   4  20   1  340.45   18.08
  -4 -20  -1  362.53   20.70
  -4 -20  -1  362.37   19.40
   4  20   1  350.39   15.18
   4  20   1  364.15   17.22
  -4 -20  -1  368.74   18.94
  -4 -20  -1  329.93   16.07
  -6 -20  -1  433.12   21.52
   6  20   1  376.77   18.44
  -6 -20  -1  381.58   21.23
   6  20   1  378.27   21.69
  -6 -20  -1  408.20   18.29
  -6 -20  -1  412.14   23.26
   6  20   1  383.78   17.20
   6  20   1  403.49   20.42
  -6 -20  -1  378.76   18.00
   8  20   1  286.05   16.12
  -8 -20  -1  291.18   19.73
   8  20   1  285.06   17.13
   8  20   1  269.36   14.42
   8  20   1  309.74   19.10
  -8 -20  -1  296.11   18.08
  -8 -20  -1  280.30   15.24
  -7  21   1   97.10    8.83
   7 -21  -1   99.09    9.18
  -5  21   1  125.26    7.82
  -5  21   1  137.04    7.87
   5 -21  -1  117.34    9.97
   5 -21  -1  123.98    8.71
  -5  21   1  129.95    9.33
  -3  21   1  209.33   10.83
  -3  21   1  181.87    9.93
   3 -21  -1  188.80   12.14
  -3  21   1  175.80    8.53
  -3  21   1  212.77   11.24
  -3  21   1  181.07   11.01
   3 -21  -1  198.01   10.73
   1 -21  -1   86.65    9.13
  -1  21   1   81.55    5.43
  -1  21   1   75.13    7.37
  -1  21   1   83.55    6.30
   1 -21  -1   81.04    8.28
   1 -21  -1   75.28    7.19
  -1  21   1   88.07    5.43
   1 -21  -1   73.58    8.09
  -1  21   1   80.65    6.72
  -1  21   1   76.71    6.01
   1  21   1  144.89    7.82
  -1 -21  -1  143.68   11.73
  -1 -21  -1  138.31   10.86
   1  21   1  131.74    8.95
   1  21   1  123.93    8.31
   1  21   1  138.30   10.35
  -1 -21  -1  143.46   11.10
   1  21   1  131.28    8.47
  -1 -21  -1  157.23    9.53
   1  21   1  134.76    9.15
  -3 -21  -1  121.58   10.67
   3  21   1  117.92   10.06
  -3 -21  -1  120.62   11.44
  -3 -21  -1  122.92    9.23
   3  21   1  120.90    7.72
   3  21   1  122.89    9.31
   3  21   1  110.50    8.53
  -3 -21  -1  124.62   10.77
  -5 -21  -1   28.05    5.82
   5  21   1   32.54    4.72
   5  21   1   33.79    6.34
  -5 -21  -1   33.03    7.45
  -5 -21  -1   28.50    6.72
   5  21   1   35.93    5.58
  -5 -21  -1   40.20    7.36
   7  21   1   72.11    8.44
   7  21   1   79.62    9.34
   7  21   1   78.21    7.41
  -7 -21  -1   79.10   10.75
  -7 -21  -1   78.33    8.33
  -7 -21  -1   91.14   10.22
  -8  22   1  146.50   11.00
   6 -22  -1  169.61   11.85
  -6  22   1  158.97    8.86
  -6  22   1  161.35   10.91
  -4  22   1  181.83    9.84
   4 -22  -1  192.16   12.44
  -4  22   1  181.06   10.76
   4 -22  -1  195.26   10.93
  -4  22   1  179.07   10.51
   2 -22  -1  301.11   16.25
  -2  22   1  269.39   14.53
  -2  22   1  238.39   11.90
  -2  22   1  265.71   13.38
   2 -22  -1  270.15   13.11
  -2  22   1  252.38   12.01
   2 -22  -1  284.67   15.34
   0  22   1  173.64    9.71
   0 -22  -1  161.97   11.68
   0  22   1  148.52    9.51
   0 -22  -1  172.84   13.22
   0 -22  -1  163.78   10.24
   0  22   1  168.10    9.10
   0  22   1  172.38    8.47
   0 -22  -1  187.96   12.70
   0  22   1  171.39   11.44
  -2 -22  -1  217.38   14.07
  -2 -22  -1  194.18   11.41
   2  22   1  190.26    9.77
   2  22   1  182.56   12.68
   2  22   1  183.99   11.35
  -2 -22  -1  174.24   12.89
   2  22   1  186.02   10.96
   2  22   1  184.71   11.04
  -2 -22  -1  206.80   14.45
   4  22   1  160.99   12.36
  -4 -22  -1  154.63   13.55
  -4 -22  -1  162.39   12.97
   4  22   1  172.50   11.17
  -4 -22  -1  174.54   13.13
  -4 -22  -1  166.19   10.98
   4  22   1  168.74    9.65
   4  22   1  170.73   11.73
   6  22   1  152.04   12.59
   6  22   1  151.36    9.83
  -6 -22  -1  154.58   11.25
  -6 -22  -1  167.35   11.59
   6  22   1  151.74   11.26
  -6 -22  -1  140.24   13.67
  -6 -22  -1  168.73   13.29
  -6 -22  -1  158.58   13.09
  -7  23   1   25.66    5.49
   5 -23  -1   73.40    7.15
  -5  23   1   74.88    7.64
  -5  23   1   66.06    5.89
   5 -23  -1   59.26    8.05
  -5  23   1   70.02    6.16
  -3  23   1   87.77    7.58
  -3  23   1   97.88    7.60
   3 -23  -1  103.18    8.26
   3 -23  -1   92.86    9.46
   1 -23  -1   98.69    9.96
   1 -23  -1  113.58    8.55
  -1  23   1   92.20    6.69
  -1  23   1   97.65    5.49
   1 -23  -1  110.12    9.93
  -1  23   1   95.44    8.38
  -1 -23  -1   75.79    9.18
  -1 -23  -1   69.59    8.48
  -1 -23  -1   68.82    7.08
   1  23   1   76.97    5.88
   1  23   1   71.81    6.42
   1  23   1   65.44    7.49
  -1 -23  -1   58.38    8.04
   1  23   1   69.65    6.66
   1  23   1   75.68    6.20
   1  23   1   65.62    5.96
   3  23   1   97.29    9.16
   3  23   1   87.41    6.82
   3  23   1   79.31    7.40
   3  23   1   99.19    7.86
   3  23   1   84.09    7.94
  -3 -23  -1   89.99    9.85
  -3 -23  -1   85.11    8.16
  -3 -23  -1   95.76   10.29
  -3 -23  -1   86.50   10.31
  -5 -23  -1   54.70    8.61
   5  23   1   47.42    6.43
  -5 -23  -1   59.91    7.33
   5  23   1   49.35    6.40
  -5 -23  -1   51.05    9.05
   5  23   1   51.30    5.80
  -5 -23  -1   46.22    8.18
   5  23   1   43.64    7.19
  -5 -23  -1   41.68    6.80
  -7 -23  -1   48.44    9.66
   7  23   1   48.69    6.21
   7  23   1   51.25    7.23
   7  23   1   51.41    7.21
  -7 -23  -1   44.84    8.42
   7  23   1   46.39    8.06
  -6  24   1  205.09   12.63
  -4  24   1  289.54   14.79
  -4  24   1  312.16   15.03
   4 -24  -1  304.89   14.76
   4 -24  -1  280.46   16.52
  -2  24   1  262.61   11.78
  -2  24   1  241.86   14.04
   2 -24  -1  273.01   13.57
  -2  24   1  237.78   11.45
   2 -24  -1  264.38   15.37
   0  24   1  125.12    7.86
   0 -24  -1  153.51   11.75
   0  24   1  123.02    8.41
   0  24   1  138.96    7.85
   0  24   1  132.87   10.32
   0 -24  -1  134.65   11.46
   0 -24  -1  156.07   10.11
   2  24   1  241.81   13.25
   2  24   1  231.34   13.01
  -2 -24  -1  263.97   16.49
  -2 -24  -1  274.71   16.23
  -2 -24  -1  250.52   17.18
  -2 -24  -1  258.11   13.67
   2  24   1  245.01   13.83
   2  24   1  258.22   11.95
   2  24   1  246.11   15.37
   4  24   1   99.08    9.81
  -4 -24  -1  108.79   11.81
   4  24   1   85.33    8.67
  -4 -24  -1  107.73   11.11
  -4 -24  -1  100.60   10.69
  -4 -24  -1  100.08    9.47
   4  24   1   93.15    7.48
   4  24   1   96.99    8.42
   4  24   1   95.81    8.51
   6  24   1   54.61    7.14
  -6 -24  -1   60.46    9.49
   6  24   1   57.44    6.41
   6  24   1   56.06    7.22
  -6 -24  -1   76.83   10.59
   6  24   1   55.62    8.20
  -3  25   1    5.67    3.46
   3 -25  -1    3.86    4.65
  -1  25   1    2.24    3.55
   1 -25  -1   -2.19    5.39
  -1  25   1   -1.24    2.35
   1 -25  -1    0.29    4.40
   1  25   1   27.97    4.67
  -1 -25  -1   31.77    6.09
   1  25   1   25.51    3.86
   1  25   1   29.28    5.77
  -1 -25  -1   31.68    7.26
  -1 -25  -1   35.76    7.40
   1  25   1   27.94    4.35
  -3 -25  -1   28.21    7.29
  -3 -25  -1   11.05    5.40
   3  25   1   21.16    4.76
   3  25   1   25.63    4.20
  -3 -25  -1   18.30    7.14
   3  25   1   15.76    4.14
  -3 -25  -1    9.87    6.71
   3  25   1   22.76    5.71
  -5 -25  -1    6.26    6.65
   5  25   1    5.69    3.94
  -5 -25  -1   10.84    6.72
   5  25   1    8.78    3.81
   5  25   1   11.91    5.31
   5  25   1    9.14    4.16
  -5 -25  -1    8.02    6.84
   2 -26  -1  245.41   13.17
  -2  26   1  213.87   12.99
  -2  26   1  209.72    9.84
   0  26   1  171.84   10.34
   0  26   1  199.58   13.01
   0 -26  -1  196.20   12.04
   0 -26  -1  207.97   14.93
   0  26   1  186.40    9.21
  -2 -26  -1  161.99   13.41
   2  26   1  152.15    9.77
   2  26   1  159.76   10.69
  -2 -26  -1  168.01   11.46
   2  26   1  170.62   12.34
   2  26  -2   13.70    2.61
   2  26  -2    6.01    2.45
  -2 -26   2    5.50    5.29
   2  26  -2    8.81    3.56
  -2 -26   2   12.20    6.90
   2  26  -2   16.94    4.95
   0 -26   2   10.97    5.31
   0  26  -2   12.68    4.21
   0  26  -2   13.22    2.85
   0  26  -2   15.56    2.84
   2 -26   2   51.42    6.72
  -2  26  -2   52.09    5.88
  -5 -25   2  372.55   22.32
  -5 -25   2  354.45   22.96
   5  25  -2  375.49   21.29
   5  25  -2  366.91   19.65
   5  25  -2  373.88   18.57
   5  25  -2  390.99   16.60
  -3 -25   2  501.12   21.85
   3  25  -2  495.89   21.52
  -3 -25   2  523.04   26.48
   3  25  -2  467.73   22.38
   3  25  -2  500.26   25.03
  -3 -25   2  486.20   24.51
   3  25  -2  466.71   22.71
   1  25  -2  347.25   16.75
  -1 -25   2  380.75   21.38
  -1 -25   2  389.57   17.71
  -1 -25   2  410.93   20.29
   1  25  -2  361.62   19.41
  -1  25  -2  491.32   22.51
   1 -25   2  468.51   22.99
   1 -25   2  472.47   20.17
   6  24  -2   25.94    5.12
  -6 -24   2   21.64    7.49
   6  24  -2   21.04    4.38
   6  24  -2   15.52    5.81
  -6 -24   2   25.98    8.10
  -6 -24   2   32.11    7.77
  -4 -24   2    7.65    6.20
  -4 -24   2    3.05    5.00
   4  24  -2    7.71    3.41
   4  24  -2    7.45    4.76
   4  24  -2    1.85    3.63
   4  24  -2    4.37    3.20
  -4 -24   2    1.66    5.87
  -4 -24   2    8.23    5.86
  -4 -24   2    1.51    4.85
   2  24  -2   37.70    6.11
   2  24  -2   33.62    4.35
   2  24  -2   34.44    4.86
  -2 -24   2   37.21    6.32
  -2 -24   2   43.47    8.02
  -2 -24   2   41.72    7.37
   2  24  -2   31.06    4.07
   0 -24   2    4.81    4.49
   0  24  -2    7.63    3.91
   0  24  -2   11.24    2.69
   0 -24   2    8.53    5.26
   0  24  -2   10.78    2.91
   2 -24   2   37.38    5.78
  -2  24  -2   39.38    5.18
   2 -24   2   52.81    7.24
  -4  24  -2   24.44    5.06
   4 -24   2   27.18    5.92
   7  23  -2  209.68   11.89
  -7 -23   2  237.01   18.16
   7  23  -2  208.58   13.51
  -7 -23   2  209.92   13.97
   7  23  -2  202.78   15.20
  -7 -23   2  199.57   16.26
  -7 -23   2  208.00   15.34
  -5 -23   2  365.32   21.24
   5  23  -2  358.13   15.79
  -5 -23   2  341.25   21.88
   5  23  -2  364.11   18.19
  -5 -23   2  373.38   20.31
   5  23  -2  361.06   20.53
  -5 -23   2  356.88   17.68
   5  23  -2  351.57   19.04
   3  23  -2  332.32   17.26
   3  23  -2  351.01   14.66
  -3 -23   2  364.97   16.90
  -3 -23   2  365.42   20.43
   3  23  -2  351.52   17.74
  -3 -23   2  358.69   20.90
   3  23  -2  307.31   18.53
  -3 -23   2  361.50   19.15
   3  23  -2  337.54   16.36
  -1 -23   2  289.20   15.97
   1  23  -2  268.73   13.43
  -1 -23   2  295.65   14.27
  -1 -23   2  291.87   17.11
   1  23  -2  299.11   12.49
   1  23  -2  266.33   15.44
   1  23  -2  267.39   12.74
   1  23  -2  256.28   12.53
   1 -23   2  339.25   15.72
   1 -23   2  349.36   17.88
  -1  23  -2  368.15   17.65
   3 -23   2  329.13   14.70
  -3  23  -2  337.96   15.59
  -3  23  -2  305.89   13.81
  -3  23  -2  328.98   15.02
   3 -23   2  299.41   16.41
   5 -23   2  253.21   13.98
   8  22  -2   92.56   10.61
  -8 -22   2   88.81    9.32
  -8 -22   2   92.44   11.99
  -8 -22   2   91.95   11.12
   8  22  -2   94.86    8.93
   8  22  -2   91.39    8.08
   6  22  -2  103.12   10.33
   6  22  -2   90.68    8.13
  -6 -22   2  117.54    9.76
  -6 -22   2  120.23   11.38
   6  22  -2   92.15    7.63
  -6 -22   2   83.34   10.79
  -6 -22   2   96.46   10.92
  -4 -22   2   93.54   10.04
  -4 -22   2   95.04    8.80
   4  22  -2   94.14    8.49
   4  22  -2  101.53    9.36
  -4 -22   2   87.50   10.10
   4  22  -2  102.17    7.21
   4  22  -2   95.19    7.63
  -4 -22   2   86.24   10.32
  -4 -22   2  101.99    9.08
   2  22  -2  166.19   10.46
   2  22  -2  192.64   12.52
  -2 -22   2  189.58   11.32
   2  22  -2  178.57   10.59
  -2 -22   2  177.18   13.10
   2  22  -2  196.45   10.19
  -2 -22   2  191.99   13.96
   2  22  -2  190.48    9.23
  -2 -22   2  190.09   12.73
   0 -22   2  219.93   13.90
   0 -22   2  202.69   12.90
   0 -22   2  221.13   11.58
   0  22  -2  226.80   10.82
   0  22  -2  204.26   12.43
   0  22  -2  198.98   10.32
   2 -22   2  229.77   11.89
  -2  22  -2  241.50   11.38
   2 -22   2  227.14   13.34
  -2  22  -2  236.90   12.55
  -2  22  -2  233.40   11.91
  -4  22  -2  142.05    9.66
   4 -22   2  148.23   10.13
  -4  22  -2  131.71    7.61
  -6  22  -2   52.94    6.69
   6 -22   2   58.81    6.79
   7  21  -2   91.60   10.21
  -7 -21   2  114.07   11.17
  -7 -21   2   92.49   10.72
  -7 -21   2  108.76   12.55
  -7 -21   2  108.64    9.82
   7  21  -2   91.87    7.81
   7  21  -2   91.57    8.82
  -5 -21   2   53.40    8.06
   5  21  -2   63.44    6.04
   5  21  -2   55.21    6.31
  -5 -21   2   58.25    7.12
  -5 -21   2   54.43    8.67
  -5 -21   2   50.11    7.80
   5  21  -2   54.07    7.36
  -3 -21   2  176.36   12.67
   3  21  -2  161.88   10.46
   3  21  -2  165.53   10.51
   3  21  -2  179.23    9.05
   3  21  -2  167.38    9.81
  -3 -21   2  151.34   11.64
  -3 -21   2  128.05   11.62
  -3 -21   2  157.94   10.27
   3  21  -2  151.54   11.33
   1  21  -2   89.80    6.26
  -1 -21   2  100.40    8.93
   1  21  -2  100.29    6.01
   1  21  -2   86.00    6.61
  -1 -21   2   97.94    9.15
  -1 -21   2   86.36    9.35
   1  21  -2   82.65    7.99
   1  21  -2  105.47    6.30
  -1 -21   2   99.52    7.83
  -1  21  -2  192.03    9.87
  -1  21  -2  191.14    8.77
   1 -21   2  186.61   12.36
   1 -21   2  190.49   10.43
   1 -21   2  179.99   11.54
  -1  21  -2  177.37    8.54
  -1  21  -2  192.64   10.02
  -1  21  -2  180.94   11.01
  -3  21  -2  192.74   10.60
   3 -21   2  178.57    9.77
  -3  21  -2  178.78    9.07
   3 -21   2  167.72   11.74
   3 -21   2  184.92   11.29
  -3  21  -2  166.57    9.49
  -5  21  -2  170.08   10.91
   5 -21   2  164.61   11.48
  -5  21  -2  161.37    8.08
   5 -21   2  175.85   10.70
   7 -21   2  216.33   12.24
  -7  21  -2  212.42   13.27
  -8 -20   2  205.93   16.54
  -8 -20   2  203.37   12.96
  -8 -20   2  206.68   14.94
   8  20  -2  202.70   13.50
   8  20  -2  198.80   15.11
   8  20  -2  207.91   11.95
  -6 -20   2   98.54   10.85
  -6 -20   2  121.79    9.76
  -6 -20   2  110.87   10.88
  -6 -20   2  130.47   11.03
   6  20  -2  119.61   10.84
   6  20  -2  125.64    8.32
   6  20  -2  104.15    8.74
  -4 -20   2  221.85   12.22
   4  20  -2  225.22   12.32
   4  20  -2  223.67   14.20
  -4 -20   2  206.51   15.10
  -4 -20   2  213.93   13.84
  -4 -20   2  221.61   14.57
   4  20  -2  220.69   10.81
  -4 -20   2  211.01   12.25
  -2 -20   2  288.24   17.34
  -2 -20   2  282.71   16.58
   2  20  -2  314.31   12.64
   2  20  -2  301.91   15.05
   2  20  -2  315.26   16.64
  -2 -20   2  277.61   15.77
   2  20  -2  306.43   14.20
   2  20  -2  275.44   14.45
  -2 -20   2  301.07   14.19
   0  20  -2  267.38   12.25
   0 -20   2  236.46   12.18
   0  20  -2  276.83   10.91
   0  20  -2  232.19   11.82
   0  20  -2  250.23   13.92
   0 -20   2  256.51   14.81
   0 -20   2  237.34   13.82
   0 -20   2  253.41   15.23
   0  20  -2  258.43   12.19
   0  20  -2  272.22   10.43
   0  20  -2  244.72   10.99
   0  20  -2  269.86   13.45
   0  20  -2  269.89   12.28
   2 -20   2  219.44   12.71
  -2  20  -2  233.80   10.97
   2 -20   2  236.86   14.17
   2 -20   2  223.01   14.03
   2 -20   2  249.97   11.57
  -2  20  -2  241.85   12.37
  -2  20  -2  238.48   10.97
  -2  20  -2  233.34   11.75
   4 -20   2  166.15   10.69
  -4  20  -2  181.21    8.57
   4 -20   2  177.51    9.39
   4 -20   2  165.35   11.21
  -4  20  -2  186.20   10.79
   4 -20   2  180.14   11.67
  -6  20  -2   99.58    5.66
  -6  20  -2  107.40    9.05
   6 -20   2  112.10    8.48
   8 -20   2   28.14    4.93
  -8  20  -2   23.47    5.65
   9  19  -2   69.66    8.19
  -9 -19   2   64.64    7.69
   9  19  -2   66.42    7.10
   9  19  -2   69.10    9.16
  -9 -19   2   59.09    9.62
  -9 -19   2   62.33    8.76
   7  19  -2   56.28    6.88
   7  19  -2   63.37    6.17
  -7 -19   2   50.24    8.40
   7  19  -2   48.42    7.43
  -7 -19   2   63.66    8.39
  -7 -19   2   66.07    8.63
  -7 -19   2   74.97    7.68
   5  19  -2   43.16    6.55
  -5 -19   2   44.34    7.75
   5  19  -2   34.78    5.28
  -5 -19   2   46.42    7.17
  -5 -19   2   46.68    6.21
   5  19  -2   51.20    6.06
  -5 -19   2   45.98    7.09
   5  19  -2   41.46    4.86
  -3 -19   2   18.06    5.55
  -3 -19   2   12.18    5.10
   3  19  -2   16.05    3.25
   3  19  -2   16.62    3.96
  -3 -19   2   15.93    5.17
  -3 -19   2   17.54    4.55
   3  19  -2   19.77    3.78
   3  19  -2   17.53    4.02
   3  19  -2   16.61    4.40
   3  19  -2   17.64    4.19
   1  19  -2   33.99    3.62
   1  19  -2   36.90    4.48
   1  19  -2   29.56    4.79
   1  19  -2   26.78    4.03
   1  19  -2   33.24    4.02
  -1 -19   2   26.74    5.85
  -1 -19   2   34.87    5.05
   1  19  -2   33.53    3.68
   1  19  -2   34.08    4.62
   1  19  -2   28.39    4.31
   1  19  -2   32.10    4.54
  -1 -19   2   37.50    5.91
  -1 -19   2   46.39    5.69
   1  19  -2   35.59    4.76
  -1 -19   2   37.77    6.25
   1 -19   2   89.17    8.35
  -1  19  -2   67.68    6.41
  -1  19  -2   84.14    6.23
  -1  19  -2   72.53    4.82
   1 -19   2   80.97    7.88
   1 -19   2   69.95    7.61
  -1  19  -2   85.96    6.92
   1 -19   2   75.96    7.57
   1 -19   2   81.80    7.78
  -1  19  -2   86.40    6.09
  -1  19  -2   81.26    5.21
   1 -19   2   80.08    6.62
  -1  19  -2   74.29    5.93
   3 -19   2  218.15   11.65
  -3  19  -2  205.63    9.68
   3 -19   2  196.81   12.33
  -3  19  -2  213.53   11.29
   3 -19   2  218.68   10.32
  -3  19  -2  207.17   10.48
  -3  19  -2  200.21   11.57
   3 -19   2  209.31   12.49
  -5  19  -2  110.80    6.16
  -5  19  -2  112.68    8.73
   5 -19   2  110.25    8.64
   5 -19   2  129.50    8.67
   5 -19   2  121.09    8.92
  -7  19  -2  237.13   13.82
   7 -19   2  240.21   12.29
   9 -19   2  135.89    8.76
  -9  19  -2  140.32   10.93
 -10 -18   2   78.86   10.45
  10  18  -2   89.40    9.42
 -10 -18   2   79.65    9.19
  10  18  -2   72.75    7.72
  10  18  -2   89.72   10.70
 -10 -18   2   67.24    7.82
   8  18  -2   38.82    7.22
   8  18  -2   35.97    5.27
  -8 -18   2   34.64    5.96
   8  18  -2   41.73    6.50
  -8 -18   2   37.96    7.88
  -8 -18   2   39.36    6.91
   6  18  -2   59.30    7.61
   6  18  -2   69.21    6.28
  -6 -18   2   55.94    8.40
   6  18  -2   56.92    6.56
  -6 -18   2   57.92    6.50
  -6 -18   2   58.36    7.95
  -6 -18   2   52.47    7.79
   4  18  -2  128.65    8.75
  -4 -18   2  129.98   10.83
  -4 -18   2  123.13   10.27
   4  18  -2  154.40    9.42
  -4 -18   2  127.97    9.07
   4  18  -2  134.59   10.38
   4  18  -2  137.11    7.91
  -4 -18   2   94.91    9.91
  -4 -18   2  123.20    8.83
  -2 -18   2   43.37    6.61
   2  18  -2   43.44    5.04
   2  18  -2   49.72    5.29
  -2 -18   2   37.01    5.27
   2  18  -2   40.84    5.07
  -2 -18   2   40.05    6.05
   2  18  -2   37.03    5.44
  -2 -18   2   37.27    5.64
   2  18  -2   44.32    5.29
   2  18  -2   38.57    4.51
  -2 -18   2   40.64    6.14
   2  18  -2   50.44    4.71
   2  18  -2   49.73    5.17
   2  18  -2   46.69    5.01
  -2 -18   2   40.27    5.65
   2  18  -2   51.33    5.54
   0  18  -2   73.83    5.58
   0 -18   2   70.04    7.50
   0  18  -2   91.03    6.36
   0  18  -2   86.72    6.70
   0 -18   2   79.19    7.25
   0  18  -2   73.49    6.15
   0  18  -2   74.58    4.90
   0  18  -2   87.85    5.04
   0 -18   2   73.16    7.78
   0  18  -2   80.07    7.13
   0 -18   2   75.93    7.62
   0  18  -2   85.13    6.13
   0 -18   2   74.84    8.36
   0  18  -2   82.65    5.03
   0 -18   2   87.01    7.76
   0 -18   2   82.83    6.60
   0  18  -2   78.10    6.18
   0 -18   2   81.28    6.86
  -2  18  -2   67.70    5.82
  -2  18  -2   61.19    5.13
  -2  18  -2   77.86    6.17
  -2  18  -2   68.96    4.28
   2 -18   2   61.29    6.62
   2 -18   2   55.83    6.13
  -2  18  -2   65.32    5.30
  -2  18  -2   66.88    6.11
   2 -18   2   56.57    5.27
   2 -18   2   59.49    6.14
   2 -18   2   68.12    7.04
   2 -18   2   53.60    6.41
   4 -18   2   63.68    6.60
  -4  18  -2   68.15    4.14
  -4  18  -2   66.62    4.79
   4 -18   2   52.86    6.03
   4 -18   2   58.16    5.24
   4 -18   2   62.67    5.98
   4 -18   2   59.64    6.37
  -4  18  -2   71.31    6.59
  -4  18  -2   74.11    6.75
   6 -18   2   42.37    5.26
  -6  18  -2   42.35    3.53
   6 -18   2   42.02    5.35
   6 -18   2   39.23    5.04
  -6  18  -2   42.85    5.85
  -8  18  -2   44.74    6.35
   8 -18   2   33.81    4.69
  -9 -17   2   23.62    5.32
   9  17  -2   27.36    5.93
   9  17  -2   28.49    6.71
  -9 -17   2   25.83    6.02
   9  17  -2   32.69    5.27
  -9 -17   2   27.11    7.18
  -7 -17   2   29.94    7.14
   7  17  -2   43.68    6.91
  -7 -17   2   30.33    6.38
  -7 -17   2   43.22    7.03
   7  17  -2   44.61    5.24
  -7 -17   2   40.13    5.75
   7  17  -2   44.15    5.94
  -5 -17   2   60.24    7.59
  -5 -17   2   54.68    7.77
   5  17  -2   66.78    6.74
   5  17  -2   58.11    5.66
   5  17  -2   60.02    6.18
  -5 -17   2   60.22    6.16
   5  17  -2   62.91    7.28
  -5 -17   2   54.19    7.12
   3  17  -2   18.54    4.07
   3  17  -2   18.52    3.94
   3  17  -2   21.82    4.03
   3  17  -2   14.38    3.12
  -3 -17   2   18.50    5.36
  -3 -17   2   15.11    4.98
  -3 -17   2   13.59    4.94
   3  17  -2   18.29    3.78
  -3 -17   2   20.14    4.54
  -3 -17   2   12.73    4.09
   3  17  -2   19.68    3.91
  -3 -17   2   23.07    4.74
   3  17  -2   20.23    3.72
   3  17  -2   21.37    3.88
   3  17  -2   16.76    3.73
   3  17  -2   18.06    4.46
   1  17  -2   26.22    3.74
  -1 -17   2   29.72    4.71
   1  17  -2   24.24    3.20
   1  17  -2   24.83    3.93
  -1 -17   2   28.32    5.11
   1  17  -2   25.31    3.56
  -1 -17   2   33.19    5.42
  -1 -17   2   28.36    4.42
   1  17  -2   27.47    4.62
  -1 -17   2   31.97    5.60
   1  17  -2   26.43    4.07
  -1 -17   2   25.12    5.09
   1  17  -2   24.09    3.81
   1  17  -2   27.04    3.97
   1  17  -2   27.20    3.37
  -1 -17   2   30.60    5.30
  -1 -17   2   33.01    4.73
   1  17  -2   24.75    3.81
   1 -17   2  134.42    9.21
   1 -17   2  136.07    9.51
  -1  17  -2  131.85    8.35
  -1  17  -2  125.33    7.37
  -1  17  -2  135.91    7.46
   1 -17   2  141.10    9.43
   1 -17   2  138.64    9.10
  -1  17  -2  137.15    6.98
   1 -17   2  127.92    9.23
   1 -17   2  141.77    8.49
  -1  17  -2  134.30    8.63
  -1  17  -2  135.46    7.06
   1 -17   2  137.16    8.57
  -1  17  -2  129.60    6.80
   1 -17   2  140.77    7.87
  -1  17  -2  137.44    5.85
  -1  17  -2  125.19    6.90
  -1  17  -2  126.97    7.65
  -3  17  -2  179.74    9.99
  -3  17  -2  173.98    8.25
   3 -17   2  171.04    9.35
  -3  17  -2  183.89    8.97
  -3  17  -2  166.47    9.88
   3 -17   2  164.61   10.18
   3 -17   2  169.65    8.54
   3 -17   2  170.37   10.48
   3 -17   2  168.44    9.83
   5 -17   2  300.97   14.78
   5 -17   2  302.31   11.91
   5 -17   2  295.07   13.60
   5 -17   2  285.61   12.82
  -5  17  -2  272.78   11.11
  -5  17  -2  273.76   14.36
   5 -17   2  277.67   14.30
  -5  17  -2  288.05   14.34
  -7  17  -2  219.04   13.01
   7 -17   2  221.51   11.06
   9 -17   2  114.26    7.36
  -9  17  -2  107.76    9.84
  10  16  -2   72.97    9.48
 -10 -16   2   73.85    7.20
 -10 -16   2   81.40    8.88
 -10 -16   2   75.64    9.81
  10  16  -2   71.25    7.29
  10  16  -2   64.25    8.28
   8  16  -2   66.01    6.38
  -8 -16   2   70.59    8.50
   8  16  -2   64.96    7.40
  -8 -16   2   50.02    8.04
   8  16  -2   54.02    7.70
  -8 -16   2   72.55    8.19
[truncated: 1,824,905 more chars]
