# Supplementary material for: On the crystal structure of tri­benzyl­tin(IV) iodide, Bz3SnI: a correction
Source: IUCrdata. 2026 Mar 3;11(Pt 3):x260214. doi: 10.1107/S2414314626002142 (PMC13055978; doi:10.1107/S2414314626002142)
Supplement: Supplementary file 2 [file x-11-x260214-Isup2.hkl]

data_I                                                                          
_shelx_title ' HR025_0m in Cc'                                                  
_shelx_refln_list_code          4                                               
_shelx_F_calc_maximum      371.96                                               
_exptl_crystal_F_000      1000.00                                               
_reflns_d_resolution_high  0.7573                                               
                                                                                
loop_                                                                           
 _space_group_symop_operation_xyz                                               
 'x, y, z'                                                                      
 'x, -y, z+1/2'                                                                 
 'x+1/2, y+1/2, z'                                                              
 'x+1/2, -y+1/2, z+1/2'                                                         
                                                                                
_cell_length_a     9.5368                                                       
_cell_length_b    18.3884                                                       
_cell_length_c    11.1992                                                       
_cell_angle_alpha  90.000                                                       
_cell_angle_beta   98.475                                                       
_cell_angle_gamma  90.000                                                       
                                                                                
_shelx_F_squared_multiplier     1.000                                           
                                                                                
loop_                                                                           
 _refln_index_h                                                                 
 _refln_index_k                                                                 
 _refln_index_l                                                                 
 _refln_F_squared_calc                                                          
 _refln_F_squared_meas                                                          
 _refln_F_squared_sigma                                                         
 _refln_observed_status                                                         
  -2   0 -14       9073.58       9571.88       225.67 o                         
   0   0 -14       7482.42       7982.81       367.31 o                         
   2   0 -14       8462.62       8477.46       195.46 o                         
   4   0 -14       6177.98       6250.75       156.76 o                         
  -1   1 -14       1463.78       1664.56        58.17 o                         
   1   1 -14        564.95        615.77        33.44 o                         
   3   1 -14        380.82        405.14        29.46 o                         
   5   1 -14        414.63        465.01        31.55 o                         
  -2   2 -14       6333.92       6559.43       132.07 o                         
   0   2 -14       4987.57       5285.60       118.80 o                         
   2   2 -14       5381.20       5397.02        97.38 o                         
   4   2 -14       4623.21       4548.88        88.11 o                         
  -1   3 -14       3046.85       3129.25        78.97 o                         
   1   3 -14       3746.00       3797.92        66.82 o                         
   3   3 -14       2426.58       2520.98        78.62 o                         
   5   3 -14       2365.78       2482.45        65.62 o                         
   0   4 -14       1706.69       1736.45        51.49 o                         
   2   4 -14       1490.90       1516.72        54.36 o                         
   4   4 -14       1529.62       1640.34        50.06 o                         
  -1   5 -14       1933.78       2022.63        54.64 o                         
   1   5 -14       2935.88       2941.25        70.51 o                         
   3   5 -14       2338.59       2478.29        60.11 o                         
   0   6 -14        685.21        738.13        35.86 o                         
   2   6 -14        615.33        628.99        31.25 o                         
   4   6 -14       1634.74       1669.84        52.75 o                         
   1   7 -14        465.42        468.18        34.93 o                         
   3   7 -14        265.93        235.10        24.36 o                         
  -3   1 -13       6192.32       6377.85        84.44 o                         
  -1   1 -13       7849.63       8032.95        99.28 o                         
   1   1 -13      10968.58      11082.63       140.21 o                         
   3   1 -13       9097.30       9083.67       139.98 o                         
   5   1 -13       8867.73       8869.56       141.38 o                         
   7   1 -13       7310.22       7811.80       135.21 o                         
  -4   2 -13       1845.57       1892.73        40.64 o                         
  -2   2 -13       2890.40       3034.58        56.38 o                         
   0   2 -13        690.13        734.21        26.88 o                         
   2   2 -13       3629.96       3572.86        66.66 o                         
   4   2 -13       1772.55       1852.98        47.87 o                         
   6   2 -13       1167.98       1162.51        43.47 o                         
  -3   3 -13       3542.71       3541.86        65.48 o                         
  -1   3 -13       3540.19       3696.71        57.55 o                         
   1   3 -13       4505.45       4644.24        81.78 o                         
   3   3 -13       4473.26       4400.98        82.68 o                         
   5   3 -13       2309.06       2384.37        58.21 o                         
   7   3 -13       4410.54       4599.87       110.49 o                         
  -2   4 -13       3030.76       3159.49        53.89 o                         
   0   4 -13       3705.21       3729.90        66.51 o                         
   2   4 -13       5058.12       5302.05        87.52 o                         
   4   4 -13       2941.55       2968.02        64.88 o                         
   6   4 -13       2715.10       2906.10        66.88 o                         
  -3   5 -13       3078.47       3077.21        69.90 o                         
  -1   5 -13       2689.92       2789.45        49.36 o                         
   1   5 -13       1345.12       1383.51        34.99 o                         
   3   5 -13        589.70        528.43        27.99 o                         
   5   5 -13        951.78       1001.53        38.99 o                         
  -2   6 -13       1352.03       1384.62        37.14 o                         
   0   6 -13       2071.62       2230.06        52.74 o                         
   2   6 -13       2239.55       2304.08        50.39 o                         
   4   6 -13       1375.93       1349.23        43.83 o                         
   6   6 -13       1267.83       1271.22        53.47 o                         
  -3   7 -13       2569.00       2605.29        67.04 o                         
  -1   7 -13       2854.19       2881.50        63.93 o                         
   1   7 -13       1208.60       1143.11        39.84 o                         
   3   7 -13       1526.99       1524.67        39.74 o                         
   5   7 -13        218.83        137.41        23.71 o                         
  -2   8 -13        896.92        919.11        32.04 o                         
   0   8 -13        470.82        442.68        28.69 o                         
   2   8 -13        325.47        330.77        27.85 o                         
   4   8 -13        322.26        296.77        23.73 o                         
  -1   9 -13       1568.73       1589.79        47.26 o                         
   1   9 -13        863.84        846.46        36.83 o                         
   3   9 -13        849.38        780.99        34.36 o                         
   5   9 -13         81.87         47.50        21.99 o                         
   0  10 -13       1318.75       1404.92        45.33 o                         
   2  10 -13        517.59        510.33        36.55 o                         
   4  10 -13         95.82        103.12        22.04 o                         
   1  11 -13        724.91        714.67        39.77 o                         
   3  11 -13       1068.51       1035.85        39.74 o                         
  -4   0 -12        960.96        942.36        36.56 o                         
  -2   0 -12        924.13        982.36        40.36 o                         
   0   0 -12       2006.41       2002.63        43.48 o                         
   2   0 -12       5556.88       5635.04       102.62 o                         
   4   0 -12       3293.49       3369.38        76.78 o                         
   6   0 -12       3625.63       3936.83       104.63 o                         
   8   0 -12       4826.51       5013.96       132.08 o                         
  -5   1 -12        199.76        219.97        15.11 o                         
  -3   1 -12        527.55        554.74        21.52 o                         
  -1   1 -12        359.22        367.34        16.53 o                         
   1   1 -12       2095.04       2075.47        34.71 o                         
   3   1 -12        384.45        382.38        19.28 o                         
   5   1 -12        609.68        570.44        23.86 o                         
   7   1 -12        842.03        886.30        36.16 o                         
  -4   2 -12        851.79        912.35        25.33 o                         
  -2   2 -12        603.17        617.37        21.68 o                         
   0   2 -12       1873.41       1969.96        31.88 o                         
   2   2 -12       2943.28       2954.47        47.12 o                         
   4   2 -12       3377.69       3335.36        53.83 o                         
   6   2 -12       3692.73       3748.22        69.74 o                         
   8   2 -12       3218.69       3503.46        74.80 o                         
  -5   3 -12       1225.01       1189.88        27.34 o                         
  -3   3 -12       1231.55       1251.94        30.74 o                         
  -1   3 -12       3847.84       3838.78        54.72 o                         
   1   3 -12       2665.84       2658.55        40.32 o                         
   3   3 -12       3850.25       3808.55        75.40 o                         
   5   3 -12       4270.82       4370.56        76.72 o                         
   7   3 -12       2254.40       2368.44        57.33 o                         
  -4   4 -12       4134.26       4137.12        60.17 o                         
  -2   4 -12       3733.80       3844.04        54.41 o                         
   0   4 -12       3891.86       3907.37        60.02 o                         
   2   4 -12       4706.38       4642.71        70.40 o                         
   4   4 -12       3730.46       3686.58        64.15 o                         
   6   4 -12       2852.11       2794.96        56.17 o                         
   8   4 -12       2148.74       2185.63        57.50 o                         
  -5   5 -12        526.05        532.08        31.36 o                         
  -3   5 -12        638.09        670.69        26.64 o                         
  -1   5 -12       1457.35       1461.99        35.58 o                         
   1   5 -12       1191.60       1214.31        25.85 o                         
   3   5 -12       2171.58       2169.87        43.67 o                         
   5   5 -12       2578.54       2628.45        59.81 o                         
   7   5 -12       1352.88       1500.51        50.23 o                         
  -4   6 -12       9781.72       9580.67       154.37 o                         
  -2   6 -12       9152.28       9257.44       112.71 o                         
   0   6 -12       9308.94       9345.86       122.51 o                         
   2   6 -12       7081.69       7019.38        79.89 o                         
   4   6 -12       5178.83       4910.20        89.28 o                         
   6   6 -12       4196.44       4140.82        81.17 o                         
   8   6 -12       1608.86       1628.65        54.37 o                         
  -3   7 -12        349.62        308.78        20.87 o                         
  -1   7 -12        356.56        356.73        22.28 o                         
   1   7 -12        644.72        642.36        25.29 o                         
   3   7 -12        658.96        655.83        23.70 o                         
   5   7 -12        573.04        572.24        31.12 o                         
   7   7 -12        402.17        386.04        30.45 o                         
  -4   8 -12       6881.94       6787.28       126.41 o                         
  -2   8 -12       9633.89       9660.12       124.05 o                         
   0   8 -12       7183.21       7105.95       104.55 o                         
   2   8 -12       6595.41       6686.63        76.74 o                         
   4   8 -12       5143.24       5122.91        82.50 o                         
   6   8 -12       3238.36       3136.18        68.91 o                         
  -3   9 -12       3695.57       3686.84        66.42 o                         
  -1   9 -12       3965.38       3938.81        71.64 o                         
   1   9 -12       2754.27       2831.35        49.53 o                         
   3   9 -12       4415.66       4275.72        66.21 o                         
   5   9 -12       1943.02       1955.59        53.08 o                         
   7   9 -12       1515.97       1443.44        49.53 o                         
  -2  10 -12       2171.64       2171.48        56.63 o                         
   0  10 -12       3094.71       3162.93        64.30 o                         
   2  10 -12       1511.46       1618.77        41.90 o                         
   4  10 -12       1786.02       1760.31        41.26 o                         
   6  10 -12       1343.53       1313.38        46.78 o                         
  -3  11 -12       5772.76       5953.20       106.81 o                         
  -1  11 -12       5807.90       5973.13       104.57 o                         
   1  11 -12       5295.46       5305.29        85.18 o                         
   3  11 -12       4895.78       5100.23        84.89 o                         
   5  11 -12       2284.45       2256.95        60.35 o                         
  -2  12 -12        255.24        319.25        27.23 o                         
   0  12 -12        424.25        428.53        28.62 o                         
   2  12 -12        821.01        846.72        35.47 o                         
   4  12 -12       1312.32       1349.32        38.44 o                         
  -1  13 -12       3637.81       3865.83        97.17 o                         
   1  13 -12       2591.91       2632.97        76.52 o                         
   3  13 -12       2980.22       2931.32       103.06 o                         
   2  14 -12       1523.38       1567.69        56.03 o                         
  -5   1 -11       3718.64       3754.77        48.26 o                         
  -3   1 -11       3919.17       3957.80        53.74 o                         
  -1   1 -11        765.38        757.04        17.49 o                         
   1   1 -11       1334.50       1347.04        23.16 o                         
   3   1 -11        614.02        621.01        15.85 o                         
   5   1 -11        373.02        364.02        19.22 o                         
   7   1 -11        498.57        539.57        31.58 o                         
   9   1 -11        976.23       1020.72        39.17 o                         
  -6   2 -11       1480.54       1512.37        29.12 o                         
  -4   2 -11       1681.28       1662.96        32.06 o                         
  -2   2 -11       2181.17       2215.07        33.44 o                         
   0   2 -11       3465.21       3527.08        40.63 o                         
   2   2 -11       1285.55       1314.94        21.81 o                         
   4   2 -11       1765.35       1709.58        31.73 o                         
   6   2 -11       1139.81       1246.06        35.24 o                         
   8   2 -11        778.43        734.43        32.75 o                         
  -5   3 -11       2903.68       2880.18        43.75 o                         
  -3   3 -11       3999.56       3915.39        56.81 o                         
  -1   3 -11       4468.12       4628.09        58.18 o                         
   1   3 -11       2841.36       2955.65        35.20 o                         
   3   3 -11       2511.36       2474.93        36.23 o                         
   5   3 -11       2096.21       2060.82        40.64 o                         
   7   3 -11       1623.99       1596.80        44.84 o                         
   9   3 -11       1217.56       1287.26        44.63 o                         
  -6   4 -11       3642.08       3453.20        48.07 o                         
  -4   4 -11       2319.36       2336.80        38.46 o                         
  -2   4 -11       3315.45       3440.21        43.00 o                         
   0   4 -11       3971.18       4038.15        55.96 o                         
   2   4 -11       2160.00       2207.01        31.36 o                         
   4   4 -11       2434.43       2529.85        40.50 o                         
   6   4 -11       1548.85       1603.82        39.72 o                         
   8   4 -11       1468.81       1575.46        47.06 o                         
  -5   5 -11       6161.77       5949.75        72.91 o                         
  -3   5 -11       7943.74       8088.13        85.87 o                         
  -1   5 -11      13146.54      13076.20       134.66 o                         
   1   5 -11      11528.81      11567.89       103.25 o                         
   3   5 -11      10180.86      10033.37       107.56 o                         
   5   5 -11       7840.59       7786.25        97.09 o                         
   7   5 -11       6294.07       6374.38       106.96 o                         
   9   5 -11       3497.38       3699.17        76.94 o                         
  -6   6 -11        416.66        496.11        28.67 o                         
  -4   6 -11       1168.95       1125.56        30.07 o                         
  -2   6 -11        789.89        796.24        23.47 o                         
   0   6 -11        368.51        411.33        17.85 o                         
   2   6 -11         75.50        120.86        13.15 o                         
   4   6 -11         16.98         47.96        14.42 o                         
   6   6 -11        254.30        247.64        21.18 o                         
   8   6 -11        628.41        636.14        32.87 o                         
  -5   7 -11       5895.91       5693.61        88.64 o                         
  -3   7 -11       9945.70       9883.05       111.36 o                         
  -1   7 -11      13562.05      13647.52       153.96 o                         
   1   7 -11      18111.50      18241.15       162.92 o                         
   3   7 -11      14625.09      14559.36       159.99 o                         
   5   7 -11      11513.22      11450.67       147.78 o                         
   7   7 -11       6492.63       6526.00       118.81 o                         
  -4   8 -11       1336.32       1373.65        40.20 o                         
  -2   8 -11       1482.94       1417.10        33.95 o                         
   0   8 -11       1667.38       1699.41        32.07 o                         
   2   8 -11       2524.02       2486.04        36.95 o                         
   4   8 -11       1905.31       1883.33        43.03 o                         
   6   8 -11       2208.04       2291.27        49.76 o                         
   8   8 -11       1372.49       1537.48        52.38 o                         
  -5   9 -11       3661.96       3512.48        92.76 o                         
  -3   9 -11       5519.41       5505.06        82.38 o                         
  -1   9 -11       8432.92       8495.58       109.54 o                         
   1   9 -11       8516.06       8353.25       102.41 o                         
   3   9 -11      10265.89      10160.44       114.50 o                         
   5   9 -11       7066.94       7245.07       109.17 o                         
   7   9 -11       4931.35       5179.59       102.18 o                         
  -4  10 -11       6263.54       6271.73       104.43 o                         
  -2  10 -11       6693.01       6772.02       101.97 o                         
   0  10 -11       8073.31       8159.97       100.75 o                         
   2  10 -11       6605.01       6645.79        72.26 o                         
   4  10 -11       5031.38       5056.33        75.92 o                         
   6  10 -11       6329.70       6319.73       101.61 o                         
  -3  11 -11       2322.67       2307.88        56.56 o                         
  -1  11 -11       3681.85       3785.03        70.79 o                         
   1  11 -11       1828.97       1911.18        38.86 o                         
   3  11 -11       1958.64       1963.61        41.43 o                         
   5  11 -11       1200.20       1181.67        35.68 o                         
   7  11 -11       1072.63       1091.13        45.43 o                         
  -4  12 -11       5025.31       5104.61       108.06 o                         
  -2  12 -11       4914.94       4835.13        88.63 o                         
   0  12 -11       9293.01       9386.85       125.39 o                         
   2  12 -11       5175.10       5494.95       108.95 o                         
   4  12 -11       5394.71       5366.74        83.91 o                         
   6  12 -11       5633.17       5666.23        94.67 o                         
  -3  13 -11        718.22        752.92        34.39 o                         
  -1  13 -11        722.58        713.75        31.16 o                         
   1  13 -11        688.00        689.08        32.12 o                         
   3  13 -11        121.70         66.76        18.45 o                         
   5  13 -11         24.16         18.79        18.50 o                         
  -2  14 -11       1568.73       1543.94        59.11 o                         
   0  14 -11       1722.57       1850.60        51.43 o                         
   2  14 -11       3173.00       3324.57        67.98 o                         
   4  14 -11       2313.68       2355.90        50.38 o                         
  -1  15 -11        133.43        138.78        25.38 o                         
   1  15 -11        191.71        199.50        27.29 o                         
   3  15 -11         84.38         61.96        28.86 o                         
   0  16 -11       1221.36       1249.29        46.64 o                         
   2  16 -11        246.38        236.71        29.55 o                         
  -6   0 -10      12177.37      11606.73       163.79 o                         
  -4   0 -10      18167.86      18021.93       236.44 o                         
  -2   0 -10      17061.23      17454.49       215.61 o                         
   0   0 -10      17521.25      17534.31       183.32 o                         
   2   0 -10      24807.05      24993.28       236.22 o                         
   4   0 -10       6532.88       6443.47        91.29 o                         
   6   0 -10       9505.21       9295.59       158.89 o                         
   8   0 -10       3625.11       3617.79       100.59 o                         
  10   0 -10        459.55        370.41        41.02 o                         
  -7   1 -10        464.18        466.06        17.47 o                         
  -5   1 -10       1680.75       1688.54        28.68 o                         
  -3   1 -10       1744.81       1773.58        30.99 o                         
  -1   1 -10       1257.99       1340.30        19.13 o                         
   1   1 -10       1805.37       1862.13        21.93 o                         
   3   1 -10       2211.49       2237.42        26.65 o                         
   5   1 -10        104.37        134.16        11.80 o                         
   7   1 -10        758.54        667.37        29.76 o                         
   9   1 -10        321.61        313.11        25.70 o                         
  -6   2 -10       7604.19       7366.49        81.03 o                         
  -4   2 -10      13070.43      13050.71       132.28 o                         
  -2   2 -10      13343.69      13406.12       121.78 o                         
   0   2 -10      12973.71      12969.32        97.33 o                         
   2   2 -10       7720.04       7720.82        62.18 o                         
   4   2 -10       8207.78       8175.92        78.99 o                         
   6   2 -10       4391.07       4303.15        65.42 o                         
   8   2 -10       1629.98       1532.82        44.15 o                         
  10   2 -10       1173.95       1193.85        46.09 o                         
  -7   3 -10       3405.73       3296.96        44.88 o                         
  -5   3 -10       5627.03       5507.53        65.14 o                         
  -3   3 -10       8836.22       8875.01        93.70 o                         
  -1   3 -10       5123.28       5098.72        51.41 o                         
   1   3 -10       7659.10       7715.51        64.47 o                         
   3   3 -10       5760.23       5701.88        51.98 o                         
   5   3 -10       3719.89       3579.05        51.16 o                         
   7   3 -10       2724.23       2719.75        54.51 o                         
   9   3 -10       1039.67       1055.88        39.08 o                         
  -6   4 -10       2791.59       2638.94        38.49 o                         
  -4   4 -10       4195.77       4112.40        53.83 o                         
  -2   4 -10       4468.58       4545.07        51.10 o                         
   0   4 -10       2811.72       2912.54        29.85 o                         
   2   4 -10       3945.36       3999.09        40.15 o                         
   4   4 -10       4892.26       4891.41        55.13 o                         
   6   4 -10       4002.27       3927.72        65.58 o                         
   8   4 -10       3490.90       3598.23        70.44 o                         
  10   4 -10       1989.08       2045.17        55.45 o                         
  -7   5 -10       3243.08       3253.91        66.66 o                         
  -5   5 -10       4644.55       4640.50        59.75 o                         
  -3   5 -10       5510.82       5622.20        63.31 o                         
  -1   5 -10       2942.19       3001.66        39.83 o                         
   1   5 -10       7851.10       7892.38        67.97 o                         
   3   5 -10       5109.04       5099.83        52.35 o                         
   5   5 -10       3055.85       2899.16        47.32 o                         
   7   5 -10       3002.99       3014.04        59.09 o                         
   9   5 -10        467.48        489.01        29.71 o                         
  -6   6 -10       1121.68       1060.66        31.83 o                         
  -4   6 -10       1368.22       1369.29        26.69 o                         
  -2   6 -10       2823.76       2820.22        39.76 o                         
   0   6 -10       6896.47       6785.26        63.53 o                         
   2   6 -10       6827.40       6789.45        66.96 o                         
   4   6 -10       7633.08       7476.50        76.25 o                         
   6   6 -10       8237.80       8183.23       115.02 o                         
   8   6 -10       6237.47       6280.16       103.74 o                         
  -7   7 -10        595.88        601.60        38.17 o                         
  -5   7 -10       1164.30       1199.12        29.56 o                         
  -3   7 -10        586.89        616.68        18.50 o                         
  -1   7 -10       1171.09       1257.73        23.18 o                         
   1   7 -10       1208.51       1202.43        19.81 o                         
   3   7 -10        710.56        683.91        19.71 o                         
   5   7 -10        501.16        526.37        22.55 o                         
   7   7 -10        916.91        828.44        32.42 o                         
   9   7 -10        132.78        140.52        26.70 o                         
  -6   8 -10        898.40        936.24        49.79 o                         
  -4   8 -10       1770.36       1720.59        34.57 o                         
  -2   8 -10       2205.88       2281.32        38.38 o                         
   0   8 -10       7686.11       7548.45        75.99 o                         
   2   8 -10       5246.18       5259.45        56.39 o                         
   4   8 -10       8668.25       8582.09       108.65 o                         
   6   8 -10      11630.35      11324.14       151.37 o                         
   8   8 -10       4388.60       4662.69        90.62 o                         
  -5   9 -10        379.83        385.13        32.21 o                         
  -3   9 -10        630.48        692.59        24.19 o                         
  -1   9 -10       1048.98       1002.98        25.39 o                         
   1   9 -10       2702.72       2659.17        40.77 o                         
   3   9 -10       2069.10       2124.20        33.44 o                         
   5   9 -10       3900.16       3742.67        63.29 o                         
   7   9 -10       3605.64       3690.88        74.99 o                         
   9   9 -10       1722.71       1813.60        56.94 o                         
  -6  10 -10        564.25        529.18        51.73 o                         
  -4  10 -10       1826.76       1727.51        38.85 o                         
  -2  10 -10       1577.55       1548.28        34.75 o                         
   0  10 -10       1552.38       1586.35        31.55 o                         
   2  10 -10       3083.34       3056.69        41.49 o                         
   4  10 -10       4766.22       4583.40        68.35 o                         
   6  10 -10       4362.77       4447.46        77.61 o                         
   8  10 -10       3784.14       3772.55        81.69 o                         
  -5  11 -10       1299.48       1344.06       101.60 o                         
  -3  11 -10       1008.60        940.25        32.72 o                         
  -1  11 -10       3185.99       3188.87        51.95 o                         
   1  11 -10       5642.37       5611.25        71.39 o                         
   3  11 -10       5918.72       5784.07        73.85 o                         
   5  11 -10       4718.38       4785.28        76.36 o                         
   7  11 -10       3469.24       3400.55        73.36 o                         
  -4  12 -10       3344.62       3208.74        98.37 o                         
  -2  12 -10       4569.62       4356.83        86.39 o                         
   0  12 -10       3446.66       3393.76        56.13 o                         
   2  12 -10       3429.77       3482.76        47.44 o                         
   4  12 -10       2741.48       2691.65        50.08 o                         
   6  12 -10       1370.49       1358.15        42.41 o                         
   8  12 -10       1229.64       1227.99        49.99 o                         
  -5  13 -10        326.84        315.13        48.07 o                         
  -3  13 -10       1137.52       1115.61        37.56 o                         
  -1  13 -10       3103.42       3154.43        56.53 o                         
   1  13 -10       3903.86       3897.72        66.07 o                         
   3  13 -10       4050.37       4146.33        66.74 o                         
   5  13 -10       4142.31       4188.69        70.88 o                         
   7  13 -10       2578.57       2558.20        59.34 o                         
  -4  14 -10       5285.82       5237.08       184.39 o                         
  -2  14 -10       6266.38       6235.74       107.62 o                         
   0  14 -10       4387.94       4549.93        79.88 o                         
   2  14 -10       4211.27       4404.88        75.31 o                         
   4  14 -10       3188.24       3137.97        59.43 o                         
   6  14 -10       1859.64       1868.29        49.83 o                         
  -3  15 -10       2195.46       2278.43        58.48 o                         
  -1  15 -10       4282.04       4298.36        73.97 o                         
   1  15 -10       2636.51       2710.19        60.21 o                         
   3  15 -10       2569.68       2646.61        54.77 o                         
   5  15 -10       2194.44       2255.35        50.78 o                         
  -2  16 -10       3517.63       3545.64        80.15 o                         
   0  16 -10       3569.79       3769.01        72.41 o                         
   2  16 -10        919.48        851.33        36.38 o                         
   4  16 -10       1811.92       1925.94        49.57 o                         
  -1  17 -10       4527.10       4703.13       115.68 o                         
   1  17 -10       4171.50       4231.18        88.15 o                         
   3  17 -10       3718.51       4214.33        98.70 o                         
  -7   1  -9       9337.57       8863.24        97.18 o                         
  -5   1  -9      17319.91      16936.00       157.45 o                         
  -3   1  -9      20463.36      20088.94       180.71 o                         
  -1   1  -9      25789.23      25848.30       188.46 o                         
   1   1  -9      35549.97      35160.30       229.68 o                         
   3   1  -9      25623.88      25534.55       179.80 o                         
   5   1  -9      24878.51      24238.63       199.99 o                         
   7   1  -9      11363.27      11309.46       139.81 o                         
   9   1  -9       6291.99       6335.56       106.28 o                         
  11   1  -9       4575.80       4816.04        90.73 o                         
  -8   2  -9       1669.28       1605.96        29.19 o                         
  -6   2  -9       3556.24       3422.48        44.79 o                         
  -4   2  -9       3641.64       3795.86        47.18 o                         
  -2   2  -9      11247.91      11320.25        90.94 o                         
   0   2  -9       8266.58       8328.46        65.08 o                         
   2   2  -9       5236.94       5217.11        42.71 o                         
   4   2  -9       4208.69       4203.91        42.38 o                         
   6   2  -9       3635.89       3523.98        57.98 o                         
   8   2  -9       3282.59       3301.61        65.29 o                         
  10   2  -9       1533.41       1576.23        47.63 o                         
  -7   3  -9       4714.13       4603.91        56.45 o                         
  -5   3  -9       6827.29       6665.24        70.86 o                         
  -3   3  -9      10077.98      10067.68        94.02 o                         
  -1   3  -9      13554.56      13857.30       108.28 o                         
   1   3  -9      12383.63      12539.02        88.90 o                         
   3   3  -9      11776.24      11666.36        86.58 o                         
   5   3  -9       3980.68       3941.36        47.79 o                         
   7   3  -9       8084.23       7955.97       107.57 o                         
   9   3  -9       3731.41       3761.89        73.72 o                         
  -8   4  -9       3468.45       3469.91        66.14 o                         
  -6   4  -9       4897.95       4734.16        56.35 o                         
  -4   4  -9      11066.83      10755.40       110.14 o                         
  -2   4  -9       9957.92       9945.77        91.11 o                         
   0   4  -9      13681.14      14089.44       101.58 o                         
   2   4  -9      12276.93      12037.38        91.67 o                         
   4   4  -9      10712.59      10392.99        90.54 o                         
   6   4  -9       6678.16       6513.74        84.65 o                         
   8   4  -9       3498.22       3449.74        68.62 o                         
  10   4  -9       3188.33       3242.79        68.46 o                         
  -7   5  -9       2863.45       2841.26        60.55 o                         
  -5   5  -9       3127.60       3111.27        44.03 o                         
  -3   5  -9        620.29        670.53        17.03 o                         
  -1   5  -9       2629.50       2673.03        29.16 o                         
   1   5  -9       1201.41       1270.45        17.98 o                         
   3   5  -9        604.66        651.05        14.53 o                         
   5   5  -9       1201.25       1158.60        24.58 o                         
   7   5  -9       1480.55       1495.90        39.22 o                         
   9   5  -9        814.80        747.65        32.96 o                         
  -8   6  -9       1325.08       1281.69        46.91 o                         
  -6   6  -9       2940.33       2824.90        54.36 o                         
  -4   6  -9       3234.34       3400.67        53.89 o                         
  -2   6  -9       6528.07       6345.25        69.50 o                         
   0   6  -9       3940.59       3903.90        37.06 o                         
   2   6  -9       5730.71       5618.34        48.15 o                         
   4   6  -9       6322.69       6167.44        58.90 o                         
   6   6  -9       2852.98       2849.80        48.57 o                         
   8   6  -9       1640.37       1637.41        44.87 o                         
  10   6  -9       1090.30       1033.03        42.28 o                         
  -7   7  -9       4578.11       4652.24        86.58 o                         
  -5   7  -9       2416.27       2408.68        36.40 o                         
  -3   7  -9       1301.86       1388.63        26.32 o                         
  -1   7  -9        300.61        320.33        11.59 o                         
   1   7  -9        167.86        204.08         9.10 o                         
   3   7  -9        618.52        620.16        15.95 o                         
   5   7  -9        198.66        200.93        15.76 o                         
   7   7  -9       1489.32       1491.28        41.04 o                         
   9   7  -9       2068.97       2137.89        57.15 o                         
  -6   8  -9        539.32        508.29        30.53 o                         
  -4   8  -9        276.61        310.06        13.98 o                         
  -2   8  -9        648.45        713.85        18.08 o                         
   0   8  -9        820.32        834.66        16.39 o                         
   2   8  -9        230.24        235.95        11.22 o                         
   4   8  -9        125.89        131.98        12.18 o                         
   6   8  -9        406.92        381.68        22.95 o                         
   8   8  -9        551.83        529.83        31.03 o                         
  10   8  -9        166.62        165.34        28.68 o                         
  -7   9  -9       2147.58       2038.23       113.82 o                         
  -5   9  -9       1479.23       1517.04        44.79 o                         
  -3   9  -9        431.05        425.00        17.08 o                         
  -1   9  -9        955.96        958.19        21.19 o                         
   1   9  -9         72.38         67.26         8.36 o                         
   3   9  -9        198.54        191.66        12.23 o                         
   5   9  -9        242.97        248.89        17.16 o                         
   7   9  -9       1499.76       1576.49        42.39 o                         
   9   9  -9       1405.24       1440.57        49.30 o                         
  -6  10  -9        688.28        709.09        44.27 o                         
  -4  10  -9       2004.02       1933.10        46.40 o                         
  -2  10  -9       1518.07       1467.93        30.24 o                         
   0  10  -9        145.26        154.03        11.87 o                         
   2  10  -9        791.34        779.05        18.90 o                         
   4  10  -9       1251.88       1079.86        24.60 o                         
   6  10  -9        883.80        924.88        32.35 o                         
   8  10  -9       1072.40       1052.77        39.93 o                         
  -5  11  -9       1027.06        969.88        53.39 o                         
  -3  11  -9       3156.50       3000.43        51.23 o                         
  -1  11  -9       3785.46       3651.74        61.85 o                         
   1  11  -9       3077.81       3069.51        41.32 o                         
   3  11  -9       3578.06       3481.03        44.37 o                         
   5  11  -9       1758.92       1723.44        38.56 o                         
   7  11  -9       2550.96       2608.98        57.66 o                         
   9  11  -9       2902.91       3119.09        89.90 o                         
  -6  12  -9        946.22        997.79        67.04 o                         
  -4  12  -9       1178.99       1180.82        54.64 o                         
  -2  12  -9       2211.69       2165.31        43.73 o                         
   0  12  -9         43.81         44.19        14.17 o                         
   2  12  -9        133.17        122.42        12.14 o                         
   4  12  -9        137.62        145.93        16.94 o                         
   6  12  -9       1436.22       1326.15        36.07 o                         
   8  12  -9       1007.58       1055.67        41.20 o                         
  -5  13  -9       4230.59       4034.31       130.11 o                         
  -3  13  -9       6817.79       6487.98       110.05 o                         
  -1  13  -9       8158.21       8208.75       104.59 o                         
   1  13  -9      10465.50      10312.05       120.42 o                         
   3  13  -9       7677.75       7653.58        86.95 o                         
   5  13  -9       5714.51       5566.63        82.60 o                         
   7  13  -9       4991.00       5171.32        84.55 o                         
  -4  14  -9        732.49        799.56        54.34 o                         
  -2  14  -9       2667.47       2761.88        54.70 o                         
   0  14  -9       1165.99       1203.66        35.78 o                         
   2  14  -9       1035.74       1025.51        25.99 o                         
   4  14  -9       1951.25       1968.13        44.82 o                         
   6  14  -9       1525.48       1513.30        42.05 o                         
  -5  15  -9       4885.52       4884.90       154.30 o                         
  -3  15  -9       7771.23       7691.67       122.48 o                         
  -1  15  -9       5780.46       5820.18        94.32 o                         
   1  15  -9       7279.80       7303.09       106.15 o                         
   3  15  -9       8740.21       8809.24       111.81 o                         
   5  15  -9       3923.57       3737.64        64.34 o                         
   7  15  -9       2659.56       2788.74        63.63 o                         
  -4  16  -9       4438.46       4726.99       133.98 o                         
  -2  16  -9       6003.71       6157.34       105.77 o                         
   0  16  -9       5209.04       5344.92        92.06 o                         
   2  16  -9       6618.64       6988.80       111.79 o                         
   4  16  -9       5494.24       5718.01        83.13 o                         
   6  16  -9       3938.43       4054.29        78.40 o                         
  -3  17  -9       2061.86       2163.57        64.92 o                         
  -1  17  -9       2321.27       2378.91        54.70 o                         
   1  17  -9       2242.03       2276.39        61.16 o                         
   3  17  -9       2143.40       2196.39        50.48 o                         
   5  17  -9        828.32        827.25        33.05 o                         
  -2  18  -9       6967.54       7246.03       140.81 o                         
   0  18  -9       7446.68       7779.84       122.51 o                         
   2  18  -9       8408.58       8765.06       136.29 o                         
   4  18  -9       6859.37       7068.43       125.50 o                         
   1  19  -9        200.62        192.56        29.11 o                         
  -8   0  -8        893.10        871.91        29.93 o                         
  -6   0  -8       4897.40       4577.79        88.16 o                         
  -4   0  -8       5357.54       5230.19        71.29 o                         
  -2   0  -8      13828.15      14001.75       138.94 o                         
   0   0  -8      20337.77      20350.47       186.68 o                         
   2   0  -8      19313.58      18984.79       183.18 o                         
   4   0  -8      46904.15      45950.30       443.11 o                         
   6   0  -8      18335.38      18093.98       207.93 o                         
   8   0  -8      21804.21      21389.37       357.70 o                         
  10   0  -8      11286.91      11443.29       236.95 o                         
  -9   1  -8        188.59        184.39        11.68 o                         
  -7   1  -8        727.27        685.30        18.53 o                         
  -5   1  -8       1294.35       1269.82        22.38 o                         
  -3   1  -8       3665.24       3656.24        36.91 o                         
  -1   1  -8       1615.97       1670.76        17.15 o                         
   1   1  -8       1129.09       1190.45        14.89 o                         
   3   1  -8       4085.71       4066.57        35.03 o                         
   5   1  -8        818.72        862.02        18.97 o                         
   7   1  -8       1754.99       1847.10        34.71 o                         
   9   1  -8        804.61        818.86        32.79 o                         
  11   1  -8        478.45        477.59        30.44 o                         
  -8   2  -8       1052.22        878.44        20.76 o                         
  -6   2  -8       4136.96       3832.47        47.01 o                         
  -4   2  -8       5624.42       5639.19        55.87 o                         
  -2   2  -8      13894.56      13765.46        99.97 o                         
   0   2  -8      13670.47      13665.59        89.64 o                         
   2   2  -8      18342.89      17876.27       122.89 o                         
   4   2  -8      17533.60      17374.56       134.15 o                         
   6   2  -8      17925.68      17704.31       153.17 o                         
   8   2  -8      11512.30      11380.77       151.74 o                         
  10   2  -8       8515.14       8666.67       133.42 o                         
  -9   3  -8        729.13        722.33        28.93 o                         
  -7   3  -8       4326.77       4152.17        50.76 o                         
  -5   3  -8       5432.00       5166.34        55.54 o                         
  -3   3  -8       6035.26       5957.41        56.36 o                         
  -1   3  -8      13067.74      13387.83        97.02 o                         
   1   3  -8       9932.16       9908.44        70.17 o                         
   3   3  -8      10481.56      10355.10        73.73 o                         
   5   3  -8      12547.62      12279.17        99.39 o                         
   7   3  -8       4166.70       4074.92        58.46 o                         
   9   3  -8       4104.69       4056.72        75.67 o                         
  11   3  -8       1991.49       2070.59        57.24 o                         
  -8   4  -8       4965.28       4808.75        78.59 o                         
  -6   4  -8       6534.45       6272.17        64.49 o                         
  -4   4  -8       8840.30       8843.98        80.53 o                         
  -2   4  -8      15576.49      15860.32       124.33 o                         
   0   4  -8      13216.36      13170.43        94.17 o                         
   2   4  -8       9019.35       9028.99        67.31 o                         
   4   4  -8       7973.11       7797.92        71.07 o                         
   6   4  -8       4633.00       4538.59        54.81 o                         
   8   4  -8       3590.66       3495.50        62.98 o                         
  10   4  -8       1760.69       1814.72        49.04 o                         
  -9   5  -8        854.21        804.64        30.99 o                         
  -7   5  -8       1931.76       1963.70        45.66 o                         
  -5   5  -8       2287.72       2200.90        28.66 o                         
  -3   5  -8       1449.96       1449.28        21.84 o                         
  -1   5  -8       9400.33       9526.61        78.14 o                         
   1   5  -8       8504.00       8427.93        62.20 o                         
   3   5  -8      10199.93      10047.06        82.27 o                         
   5   5  -8      10390.33      10069.47        86.00 o                         
   7   5  -8       5353.97       5132.22        69.48 o                         
   9   5  -8       3370.87       3364.17        67.00 o                         
  11   5  -8       1685.70       1653.53        56.21 o                         
  -8   6  -8       8376.04       8301.94       121.53 o                         
  -6   6  -8      13893.72      13196.46       161.66 o                         
  -4   6  -8      18855.74      18568.68       167.93 o                         
  -2   6  -8      20447.37      20544.55       167.00 o                         
   0   6  -8      13959.92      14049.35       102.97 o                         
   2   6  -8       9908.81       9829.24        79.19 o                         
   4   6  -8       4205.76       4140.26        42.67 o                         
   6   6  -8       4938.28       4723.58        58.87 o                         
   8   6  -8        735.73        686.20        43.83 o                         
  10   6  -8         59.78         68.87        22.09 o                         
  -7   7  -8        481.43        486.89        31.33 o                         
  -5   7  -8        492.01        483.11        19.34 o                         
  -3   7  -8        569.71        599.18        15.70 o                         
  -1   7  -8       1606.02       1597.11        21.32 o                         
   1   7  -8       2067.83       2032.80        23.68 o                         
   3   7  -8       2217.41       2076.84        26.08 o                         
   5   7  -8       1005.25       1007.09        22.83 o                         
   7   7  -8       2538.62       2460.25        46.22 o                         
   9   7  -8        779.18        783.09        33.30 o                         
  -8   8  -8       7817.99       7442.05       144.01 o                         
  -6   8  -8      11122.21      11332.56       130.32 o                         
  -4   8  -8      17680.90      17509.94       167.87 o                         
  -2   8  -8      15490.42      15490.56       128.77 o                         
   0   8  -8      13450.40      13460.48       100.67 o                         
   2   8  -8       8582.21       8286.75        70.66 o                         
   4   8  -8       4719.73       4552.88        48.74 o                         
   6   8  -8       1201.31       1106.07        29.38 o                         
   8   8  -8        719.63        722.93        31.30 o                         
  10   8  -8         93.77         56.82        22.77 o                         
  -7   9  -8       4230.33       4237.09       110.86 o                         
  -5   9  -8       5117.69       5362.64        80.13 o                         
  -3   9  -8       4547.81       4579.21        49.82 o                         
  -1   9  -8       8559.93       8374.43        76.43 o                         
   1   9  -8       6635.08       6465.55        55.69 o                         
   3   9  -8       3068.75       3142.48        33.86 o                         
   5   9  -8       3973.79       3785.01        47.16 o                         
   7   9  -8        794.95        795.03        27.08 o                         
   9   9  -8        476.48        457.09        28.81 o                         
  -8  10  -8       2358.38       2263.51       101.75 o                         
  -6  10  -8       3644.73       3636.62        78.39 o                         
  -4  10  -8       6453.84       6526.36        86.30 o                         
  -2  10  -8       5334.54       5302.16        56.75 o                         
   0  10  -8       7364.45       7163.45        63.83 o                         
   2  10  -8       5229.88       5066.27        48.51 o                         
   4  10  -8       1188.32       1177.51        21.86 o                         
   6  10  -8       2981.23       2781.79        50.78 o                         
   8  10  -8       1045.08       1057.21        38.13 o                         
  10  10  -8        329.84        347.77        30.66 o                         
  -7  11  -8       7051.85       7488.52       252.33 o                         
  -5  11  -8      11316.90      11191.70       233.25 o                         
  -3  11  -8       7776.29       7930.03        94.05 o                         
  -1  11  -8       7986.43       7993.02        90.96 o                         
   1  11  -8       6429.94       6433.86        60.67 o                         
   3  11  -8       3038.44       3018.52        39.02 o                         
   5  11  -8       4313.31       4350.22        56.63 o                         
   7  11  -8       1643.25       1620.25        41.41 o                         
   9  11  -8        213.71        243.25        27.62 o                         
  -6  12  -8        779.94        774.29        53.03 o                         
  -4  12  -8       3732.43       3787.53        86.15 o                         
  -2  12  -8       4836.86       4797.44        65.00 o                         
   0  12  -8       2590.67       2594.42        42.03 o                         
   2  12  -8       5417.28       5487.82        60.24 o                         
   4  12  -8       6944.90       6772.44        75.42 o                         
   6  12  -8       4011.91       4101.25        64.45 o                         
   8  12  -8       3057.13       3149.94        67.71 o                         
  -7  13  -8       5382.39       5422.49       161.65 o                         
  -5  13  -8       5423.86       5467.50       155.03 o                         
  -3  13  -8       3899.02       3779.94        64.43 o                         
  -1  13  -8       3712.32       3811.83        58.36 o                         
   1  13  -8       1869.55       2003.20        33.38 o                         
   3  13  -8       1385.98       1404.36        27.12 o                         
   5  13  -8       1029.71       1024.16        29.50 o                         
   7  13  -8        109.77        131.62        20.72 o                         
   9  13  -8        186.06        183.61        34.23 o                         
  -6  14  -8       1506.75       1462.78        77.23 o                         
  -4  14  -8       2683.07       2513.07        86.66 o                         
  -2  14  -8       5027.74       5016.61        77.73 o                         
   0  14  -8       5440.38       5525.47        76.25 o                         
   2  14  -8       8067.08       8045.70        84.37 o                         
   4  14  -8       8753.13       8558.04       112.06 o                         
   6  14  -8       5669.70       5610.38        85.77 o                         
   8  14  -8       5168.30       5116.66       107.09 o                         
  -5  15  -8        901.24        935.62        65.52 o                         
  -3  15  -8       2222.21       2209.45        48.22 o                         
  -1  15  -8       2166.92       2209.25        46.59 o                         
   1  15  -8       3090.53       3066.66        54.33 o                         
   3  15  -8       1713.19       1666.61        33.94 o                         
   5  15  -8       1941.02       1939.52        45.01 o                         
   7  15  -8       2491.21       2608.75        63.44 o                         
  -4  16  -8       1285.72       1216.19        67.57 o                         
  -2  16  -8       2843.64       2836.97        63.28 o                         
   0  16  -8       3208.46       3285.12        64.59 o                         
   2  16  -8       4307.89       4386.50        62.40 o                         
   4  16  -8       2709.96       2798.81        53.86 o                         
   6  16  -8       4380.55       4346.32        85.13 o                         
  -3  17  -8       2304.87       2403.76        59.21 o                         
  -1  17  -8       3793.26       3775.30        70.73 o                         
   1  17  -8       5160.35       5186.03        77.35 o                         
   3  17  -8       6563.95       6569.81        89.57 o                         
   5  17  -8       4803.55       4809.28        85.20 o                         
  -2  18  -8       1178.94       1191.07        45.55 o                         
   0  18  -8        882.30        881.04        36.17 o                         
   2  18  -8        539.71        567.29        29.24 o                         
   4  18  -8       1863.37       1895.45        48.02 o                         
  -1  19  -8       3612.48       3633.93        76.03 o                         
   1  19  -8       5056.11       5250.68       112.79 o                         
   3  19  -8       6018.82       6021.99       122.66 o                         
   0  20  -8       1205.17       1295.46        53.21 o                         
   2  20  -8        950.20        983.66        36.39 o                         
  -9   1  -7       2891.57       2659.05        37.75 o                         
  -7   1  -7       1418.28       1393.07        24.23 o                         
  -5   1  -7       1703.32       1738.53        24.30 o                         
  -3   1  -7        517.34        551.93        11.39 o                         
  -1   1  -7        213.71        263.70         6.87 o                         
   1   1  -7       1209.14       1228.63        14.16 o                         
   3   1  -7       5522.82       5504.30        41.57 o                         
   5   1  -7       5799.89       5763.66        49.39 o                         
   7   1  -7       4266.71       4296.32        48.70 o                         
   9   1  -7       5937.31       6122.60        89.96 o                         
  11   1  -7       4794.09       4933.47        88.18 o                         
 -10   2  -7       1646.35       1707.66        41.75 o                         
  -8   2  -7       2070.31       2112.18        33.70 o                         
  -6   2  -7       1326.30       1331.45        22.93 o                         
  -4   2  -7       6571.17       6555.66        56.11 o                         
  -2   2  -7       3862.94       3903.49        33.46 o                         
   0   2  -7       8360.78       8502.30        57.17 o                         
   2   2  -7       5257.12       5048.92        39.69 o                         
   4   2  -7       2586.53       2550.94        26.30 o                         
   6   2  -7       9273.61       9248.19        84.12 o                         
   8   2  -7       4350.91       4361.28        57.73 o                         
  10   2  -7       1495.31       1488.82        42.71 o                         
  -9   3  -7       2103.81       2179.95        44.75 o                         
  -7   3  -7       4955.02       4614.78        62.19 o                         
  -5   3  -7       3864.13       3888.85        41.11 o                         
  -3   3  -7       1792.00       1830.23        21.74 o                         
  -1   3  -7       8539.92       8509.05        62.79 o                         
   1   3  -7       7691.23       7692.09        56.31 o                         
   3   3  -7       6536.50       6343.68        53.67 o                         
   5   3  -7       2703.27       2610.46        32.76 o                         
   7   3  -7       4339.45       4364.16        50.66 o                         
   9   3  -7       3608.39       3619.13        64.34 o                         
  11   3  -7       3044.48       3094.86        68.93 o                         
  -8   4  -7       1581.06       1546.67        38.91 o                         
  -6   4  -7       2413.02       2450.79        38.20 o                         
  -4   4  -7       6038.32       5985.68        55.81 o                         
  -2   4  -7       7555.86       7645.39        61.64 o                         
   0   4  -7       6299.83       6191.91        46.81 o                         
   2   4  -7      12726.04      13152.84        91.58 o                         
   4   4  -7       7071.66       6708.46        55.59 o                         
   6   4  -7       3890.38       3742.90        41.47 o                         
   8   4  -7       4777.42       4696.90        62.75 o                         
  10   4  -7       2434.12       2453.87        61.81 o                         
  -9   5  -7       6936.55       6755.30       102.43 o                         
  -7   5  -7      11818.27      11607.96       146.48 o                         
  -5   5  -7      14281.87      14008.38       138.28 o                         
  -3   5  -7      21828.26      22039.46       170.96 o                         
  -1   5  -7      18887.49      18341.52       131.25 o                         
   1   5  -7      27749.25      27724.63       185.07 o                         
   3   5  -7      23579.96      23258.26       168.59 o                         
   5   5  -7      12780.52      12492.80       100.26 o                         
   7   5  -7       8197.51       8121.34        80.25 o                         
   9   5  -7       5872.83       5841.89        86.69 o                         
  11   5  -7       3430.15       3659.85        83.13 o                         
  -8   6  -7        180.33        195.92        19.83 o                         
  -6   6  -7        519.79        585.24        20.69 o                         
  -4   6  -7        593.88        653.39        15.51 o                         
  -2   6  -7          4.46         46.90         7.37 o                         
   0   6  -7       1077.59       1134.14        14.22 o                         
   2   6  -7        968.80        999.85        15.73 o                         
   4   6  -7       4027.19       4227.53        42.73 o                         
   6   6  -7        978.21        943.12        18.72 o                         
   8   6  -7       1212.26       1276.64        33.88 o                         
  10   6  -7       2172.69       2211.79        56.55 o                         
  -9   7  -7       9101.59       9489.07       136.78 o                         
  -7   7  -7      13573.71      13618.55       183.07 o                         
  -5   7  -7      23699.92      23527.04       220.15 o                         
  -3   7  -7      24301.73      24378.25       191.62 o                         
  -1   7  -7      35640.33      35175.47       263.77 o                         
   1   7  -7      32353.04      31509.70       212.49 o                         
   3   7  -7      26920.78      25947.87       199.49 o                         
   5   7  -7      34462.51      33401.14       259.81 o                         
   7   7  -7      12859.59      12804.52       137.57 o                         
   9   7  -7       7580.90       7516.63       119.19 o                         
  11   7  -7       4261.28       4292.24        94.92 o                         
  -8   8  -7       1346.77       1316.69        41.60 o                         
  -6   8  -7       3137.75       3129.79        48.59 o                         
  -4   8  -7       3461.90       3591.96        45.52 o                         
  -2   8  -7       5944.28       5910.46        55.04 o                         
   0   8  -7       7977.06       7847.83        60.24 o                         
   2   8  -7       7128.06       6969.76        57.31 o                         
   4   8  -7       6041.29       5826.49        56.20 o                         
   6   8  -7       2907.09       3003.56        42.37 o                         
   8   8  -7       2312.03       2284.80        47.46 o                         
  10   8  -7       1195.49       1148.76        44.33 o                         
  -9   9  -7       5245.98       5351.79       131.67 o                         
  -7   9  -7       8452.23       8729.64       120.64 o                         
  -5   9  -7      10396.26      10657.30       118.41 o                         
  -3   9  -7      12737.04      12698.75       105.24 o                         
  -1   9  -7      21410.86      20961.49       165.67 o                         
   1   9  -7      21706.14      21651.23       163.03 o                         
   3   9  -7      20534.27      19813.56       151.42 o                         
   5   9  -7      16535.04      16124.67       141.41 o                         
   7   9  -7       8091.12       7891.38       103.79 o                         
   9   9  -7       4310.03       4407.23        86.80 o                         
  -8  10  -7       4116.84       4076.00       163.70 o                         
  -6  10  -7      10935.66      10974.60       143.76 o                         
  -4  10  -7      14492.43      14515.59       141.46 o                         
  -2  10  -7      18011.76      18162.10       149.45 o                         
   0  10  -7      19581.70      19647.99       144.27 o                         
   2  10  -7      18012.26      18047.48       128.01 o                         
   4  10  -7       9877.19       9814.04        83.51 o                         
   6  10  -7       6704.96       6749.04        87.12 o                         
   8  10  -7       4724.67       4665.06        97.23 o                         
  10  10  -7       2775.12       2824.09        80.09 o                         
  -7  11  -7       1938.72       1976.42        66.01 o                         
  -5  11  -7       1889.88       2070.43        56.91 o                         
  -3  11  -7       2006.35       2125.30        29.90 o                         
  -1  11  -7       3852.02       3930.79        43.23 o                         
   1  11  -7       4012.84       4045.30        37.28 o                         
   3  11  -7       4832.22       4849.15        46.33 o                         
   5  11  -7       1111.70       1097.55        23.61 o                         
   7  11  -7       1542.33       1466.42        38.34 o                         
   9  11  -7       1089.78       1105.30        46.34 o                         
  -8  12  -7       4650.65       4984.43       183.69 o                         
  -6  12  -7       8798.14       8993.18       216.13 o                         
  -4  12  -7      17364.44      17453.28       222.78 o                         
  -2  12  -7      11614.12      11644.92       121.98 o                         
   0  12  -7      21872.67      21956.19       179.28 o                         
   2  12  -7       9773.48       9720.52        83.09 o                         
   4  12  -7       9524.21       9398.77        89.66 o                         
   6  12  -7       8379.46       8139.59       105.67 o                         
   8  12  -7       3543.97       3458.02        79.36 o                         
  -7  13  -7        768.42        762.43        40.92 o                         
  -5  13  -7        122.06        130.90        39.36 o                         
  -3  13  -7        590.87        592.80        23.87 o                         
  -1  13  -7       1392.50       1378.75        32.01 o                         
   1  13  -7       1441.34       1464.86        22.74 o                         
   3  13  -7        548.68        542.05        17.15 o                         
   5  13  -7        819.28        790.12        25.49 o                         
   7  13  -7       1622.22       1605.67        40.65 o                         
   9  13  -7       1025.01       1088.93        52.24 o                         
  -6  14  -7       2933.57       3015.48       106.35 o                         
  -4  14  -7       4232.65       4284.57        97.31 o                         
  -2  14  -7       8144.55       8138.85       105.41 o                         
   0  14  -7       3675.46       3572.61        53.92 o                         
   2  14  -7       7385.58       7364.96        75.58 o                         
   4  14  -7       3377.82       3366.53        49.94 o                         
   6  14  -7       2695.28       2572.02        51.43 o                         
   8  14  -7       1402.60       1355.44        51.53 o                         
  -5  15  -7        387.93        436.21        50.44 o                         
  -3  15  -7        625.44        689.03        29.38 o                         
  -1  15  -7       1194.95       1154.21        30.95 o                         
   1  15  -7       1020.31       1018.32        25.40 o                         
   3  15  -7        990.18        961.50        24.69 o                         
   5  15  -7       3402.33       3415.79        60.16 o                         
   7  15  -7        491.75        514.53        32.13 o                         
  -6  16  -7        545.65        420.20        53.70 o                         
  -4  16  -7        698.95        604.39        45.10 o                         
  -2  16  -7        535.21        462.47        26.25 o                         
   0  16  -7        947.05        979.43        27.52 o                         
   2  16  -7        555.57        547.24        18.64 o                         
   4  16  -7        882.04        823.72        29.20 o                         
   6  16  -7       1489.04       1477.38        45.86 o                         
   8  16  -7       1270.97       1170.49        54.47 o                         
  -5  17  -7        101.62         28.33        41.80 o                         
  -3  17  -7         60.85         14.08        23.06 o                         
  -1  17  -7        202.63        170.52        20.72 o                         
   1  17  -7        634.03        616.91        23.76 o                         
   3  17  -7        463.12        466.33        21.41 o                         
   5  17  -7        476.51        420.70        27.92 o                         
   7  17  -7        789.51        801.61        39.15 o                         
  -4  18  -7        545.89        519.83        42.41 o                         
  -2  18  -7        166.91         97.18        23.63 o                         
   0  18  -7         38.47         -7.08        17.06 o                         
   2  18  -7        186.76        182.35        16.50 o                         
   4  18  -7       1263.24       1185.77        37.53 o                         
   6  18  -7       1973.28       2016.64        62.62 o                         
  -3  19  -7        926.89        854.81        45.61 o                         
  -1  19  -7       1030.45        995.59        46.91 o                         
   1  19  -7       1973.16       2020.93        47.56 o                         
   3  19  -7       1256.05       1271.12        39.60 o                         
   5  19  -7       1107.13       1168.31        44.16 o                         
  -2  20  -7        520.44        496.00        33.49 o                         
   0  20  -7        535.50        570.43        34.04 o                         
   2  20  -7       1303.96       1295.37        42.91 o                         
   4  20  -7       2071.78       2055.32        51.59 o                         
  -1  21  -7       1225.61       1267.63        44.07 o                         
   1  21  -7       2373.84       2492.98        67.67 o                         
 -10   0  -6      11947.64      11232.37       166.47 o                         
  -8   0  -6      11464.17      11160.95       164.20 o                         
  -6   0  -6      21435.71      20988.63       265.25 o                         
  -4   0  -6      29053.55      29050.56       339.85 o                         
  -2   0  -6      39624.62      40252.94       376.71 o                         
   0   0  -6      26005.72      26150.40       247.73 o                         
   2   0  -6      11377.65      11233.08       108.93 o                         
   4   0  -6       9485.65       9151.23       104.36 o                         
   6   0  -6        272.31        289.11        13.32 o                         
   8   0  -6       1064.01       1067.79        33.31 o                         
  10   0  -6        203.31        187.48        26.83 o                         
  12   0  -6        619.06        522.12        47.06 o                         
  -9   1  -6       1776.78       1703.87        27.61 o                         
  -7   1  -6        648.95        677.03        16.30 o                         
  -5   1  -6       3331.25       3304.34        33.52 o                         
  -3   1  -6       1413.12       1455.82        21.19 o                         
  -1   1  -6       1567.02       1609.48        14.08 o                         
   1   1  -6        562.92        473.27         8.38 o                         
   3   1  -6       2078.99       2218.07        22.11 o                         
   5   1  -6       3352.01       3277.36        29.42 o                         
   7   1  -6        353.27        350.82        12.49 o                         
   9   1  -6       1663.50       1613.16        36.78 o                         
  11   1  -6        212.34        202.92        23.02 o                         
 -10   2  -6       7172.34       6977.76        94.02 o                         
  -8   2  -6      10911.48      10458.87       111.02 o                         
  -6   2  -6      15337.03      15016.34       130.79 o                         
  -4   2  -6      14308.65      14586.84       111.21 o                         
  -2   2  -6      20479.06      21387.02       164.14 o                         
   0   2  -6      17686.62      17775.26       110.82 o                         
   2   2  -6       7403.68       6994.25        50.55 o                         
   4   2  -6       4559.56       4484.86        40.30 o                         
   6   2  -6       2100.51       2096.02        25.80 o                         
   8   2  -6        611.12        629.15        18.24 o                         
  10   2  -6        898.02        958.45        33.83 o                         
  12   2  -6        211.29        239.03        40.44 o                         
  -9   3  -6       4656.10       4708.12        78.40 o                         
  -7   3  -6       9465.24       9040.84       110.39 o                         
  -5   3  -6       9588.10       9554.77        77.24 o                         
  -3   3  -6       8869.00       8680.21        67.53 o                         
  -1   3  -6       8863.70       8725.69        63.67 o                         
   1   3  -6      13016.38      12649.49        85.24 o                         
   3   3  -6       9203.96       8714.68        66.81 o                         
   5   3  -6       8132.03       8037.00        63.56 o                         
   7   3  -6       6412.60       6265.50        65.81 o                         
   9   3  -6       1556.76       1539.86        33.58 o                         
  11   3  -6       1596.28       1666.61        51.74 o                         
 -10   4  -6       2528.95       2473.15        50.48 o                         
  -8   4  -6       5591.91       5422.55        79.68 o                         
  -6   4  -6       6315.04       6228.60        71.73 o                         
  -4   4  -6       8794.02       8942.03        77.70 o                         
  -2   4  -6      16966.62      16970.26       135.69 o                         
   0   4  -6      17123.62      17025.86       114.73 o                         
   2   4  -6      14976.39      14610.14       102.85 o                         
   4   4  -6      11547.02      11181.17        86.29 o                         
   6   4  -6      11418.02      11232.01        94.12 o                         
   8   4  -6       5727.52       5745.51        64.92 o                         
  10   4  -6       4101.28       4108.09        75.75 o                         
  -9   5  -6       4868.29       4784.47        75.38 o                         
  -7   5  -6       6079.23       6090.12        82.15 o                         
  -5   5  -6       6573.45       6678.96        67.32 o                         
  -3   5  -6      13499.92      13354.71       106.30 o                         
  -1   5  -6       9269.83       9039.33        72.78 o                         
   1   5  -6       8419.28       8464.95        61.13 o                         
   3   5  -6       7224.13       6935.04        56.69 o                         
   5   5  -6       3988.72       4006.88        37.08 o                         
   7   5  -6       2021.22       2055.77        30.53 o                         
   9   5  -6        872.02        845.44        29.01 o                         
  11   5  -6        623.80        676.50        36.62 o                         
 -10   6  -6       1268.13       1232.11        36.95 o                         
  -8   6  -6       3269.63       3105.08        57.05 o                         
  -6   6  -6       8460.10       8470.22        90.50 o                         
  -4   6  -6      24827.47      24905.63       204.36 o                         
  -2   6  -6      22669.58      22530.17       170.92 o                         
   0   6  -6      34195.44      33962.81       218.54 o                         
   2   6  -6      29954.59      28752.47       209.13 o                         
   4   6  -6      22651.56      22059.88       163.14 o                         
   6   6  -6      24234.81      24117.98       200.52 o                         
   8   6  -6      16225.32      15720.79       167.48 o                         
  10   6  -6       8281.73       8278.92       133.63 o                         
  -9   7  -6        399.50        464.18        25.57 o                         
  -7   7  -6       2137.61       2068.80        40.99 o                         
  -5   7  -6       1674.20       1773.97        28.61 o                         
  -3   7  -6       3030.12       3129.14        31.98 o                         
  -1   7  -6       1428.80       1390.27        19.09 o                         
   1   7  -6       3078.15       3179.63        28.47 o                         
   3   7  -6       1526.28       1570.33        20.04 o                         
   5   7  -6       1526.62       1514.99        21.18 o                         
   7   7  -6        470.64        485.83        16.55 o                         
   9   7  -6        923.52        947.12        36.42 o                         
  11   7  -6        236.09        247.08        29.65 o                         
  -8   8  -6       1733.67       1665.35        42.52 o                         
  -6   8  -6      10201.39      10200.12       108.19 o                         
  -4   8  -6      19499.57      19580.96       163.42 o                         
  -2   8  -6      19686.39      19643.85       146.64 o                         
   0   8  -6      27466.05      26941.53       182.50 o                         
   2   8  -6      31073.10      30692.51       204.66 o                         
   4   8  -6      24025.41      23023.44       190.58 o                         
   6   8  -6      20520.21      20181.94       186.85 o                         
   8   8  -6      16951.97      16243.15       188.10 o                         
  10   8  -6       6899.22       7046.38       140.38 o                         
  -9   9  -6        643.43        589.81        36.82 o                         
  -7   9  -6       2275.27       2218.57        42.32 o                         
  -5   9  -6       1283.39       1301.95        30.87 o                         
  -3   9  -6       7362.05       7323.33        66.19 o                         
  -1   9  -6       9080.74       9053.91        76.89 o                         
   1   9  -6      11263.34      10963.99        78.21 o                         
   3   9  -6      17119.42      16545.43       129.74 o                         
   5   9  -6       7664.13       7498.19        74.30 o                         
   7   9  -6       9879.58       9597.45       114.19 o                         
   9   9  -6       5257.90       5260.61       102.07 o                         
  11   9  -6       3305.82       3379.12        90.06 o                         
  -8  10  -6       1811.40       1785.68        54.05 o                         
  -6  10  -6       2635.24       2571.32        57.70 o                         
  -4  10  -6       6201.04       6405.56        68.98 o                         
  -2  10  -6       9954.01      10134.90        86.46 o                         
   0  10  -6      10192.15       9991.32        81.02 o                         
   2  10  -6      13481.09      13484.41       102.23 o                         
   4  10  -6       8896.74       8695.21        74.19 o                         
   6  10  -6      10806.82      10510.45       115.12 o                         
   8  10  -6       4488.75       4559.55        81.10 o                         
  10  10  -6       3463.66       3435.56        88.10 o                         
  -9  11  -6       1913.77       1908.51        92.58 o                         
  -7  11  -6       2845.13       2836.38        74.57 o                         
  -5  11  -6       4488.46       4558.29        78.14 o                         
  -3  11  -6      11813.41      11658.86       109.33 o                         
  -1  11  -6      17663.97      17788.01       139.34 o                         
   1  11  -6      12359.30      12079.93        88.53 o                         
   3  11  -6      18483.36      18157.71       141.22 o                         
   5  11  -6      19367.93      18813.53       168.65 o                         
   7  11  -6       9316.52       9199.78       122.69 o                         
   9  11  -6       7615.47       7562.88       138.43 o                         
  -8  12  -6       3504.37       3496.55        92.92 o                         
  -6  12  -6       2700.01       2665.86        83.16 o                         
  -4  12  -6       4894.39       4924.41        70.30 o                         
  -2  12  -6       3889.44       3876.63        44.48 o                         
   0  12  -6       4452.96       4487.57        42.24 o                         
   2  12  -6       4107.40       4111.92        41.28 o                         
   4  12  -6        396.15        398.16        14.44 o                         
   6  12  -6       1181.29       1157.49        29.22 o                         
   8  12  -6        726.91        662.67        36.17 o                         
  10  12  -6        234.09        229.30        37.52 o                         
  -7  13  -6       2108.60       2185.69        61.26 o                         
  -5  13  -6       4497.74       4569.42       113.22 o                         
  -3  13  -6       4830.19       4634.82        63.80 o                         
  -1  13  -6       6516.42       6525.31        69.22 o                         
   1  13  -6      10634.32      10829.96        83.49 o                         
   3  13  -6      11333.95      11172.83        95.36 o                         
   5  13  -6       8374.08       8180.07        90.08 o                         
   7  13  -6       6080.37       6004.14        91.44 o                         
   9  13  -6       4115.08       4136.14       100.25 o                         
  -8  14  -6       4834.44       5037.73       116.18 o                         
  -6  14  -6       3962.44       3953.58       112.32 o                         
  -4  14  -6       6717.04       6867.79       120.59 o                         
  -2  14  -6       7804.59       7687.70        97.70 o                         
   0  14  -6       3032.65       2989.74        34.68 o                         
   2  14  -6       4565.75       4592.58        46.98 o                         
   4  14  -6        245.41        265.06        14.70 o                         
   6  14  -6        284.05        285.97        20.59 o                         
   8  14  -6        523.90        522.26        50.59 o                         
  -7  15  -6       2250.36       2161.39        70.57 o                         
  -5  15  -6       3411.32       3388.52       100.68 o                         
  -3  15  -6       4480.52       4390.33        71.37 o                         
  -1  15  -6       2816.16       2842.10        48.39 o                         
   1  15  -6       5455.84       5549.38        63.20 o                         
   3  15  -6       5155.03       5209.36        58.08 o                         
   5  15  -6       2455.80       2465.93        48.42 o                         
   7  15  -6       1659.84       1631.68        54.23 o                         
   9  15  -6        917.45        881.06        47.43 o                         
  -6  16  -6       3223.00       3134.52       128.66 o                         
  -4  16  -6       3653.59       3562.71        75.06 o                         
  -2  16  -6       3115.62       3080.51        56.40 o                         
   0  16  -6       3474.61       3468.57        51.60 o                         
   2  16  -6        422.69        439.58        17.39 o                         
   4  16  -6        685.29        687.50        24.44 o                         
   6  16  -6        160.85        167.55        22.80 o                         
   8  16  -6        115.10        104.41        28.66 o                         
  -5  17  -6       3778.92       3800.23       138.35 o                         
  -3  17  -6       5380.31       5266.41       114.79 o                         
  -1  17  -6       4458.73       4465.40        78.27 o                         
   1  17  -6       4656.85       4531.26        67.49 o                         
   3  17  -6       2195.75       2194.87        42.51 o                         
   5  17  -6       1052.31       1032.42        38.46 o                         
   7  17  -6        700.34        645.10        41.76 o                         
  -4  18  -6        454.97        450.78        49.41 o                         
  -2  18  -6        838.19        829.12        32.42 o                         
   0  18  -6        810.69        860.51        36.52 o                         
   2  18  -6        485.01        449.55        18.33 o                         
   4  18  -6        524.69        552.67        27.25 o                         
   6  18  -6        357.40        354.42        31.47 o                         
  -5  19  -6       4918.04       4938.60       161.11 o                         
  -3  19  -6       4793.86       4724.37       109.55 o                         
  -1  19  -6       2885.29       2968.59        60.52 o                         
   1  19  -6       1893.40       1890.26        44.45 o                         
   3  19  -6       1430.42       1420.48        40.17 o                         
   5  19  -6        251.67        211.06        25.67 o                         
  -4  20  -6       1622.15       1628.30        92.18 o                         
  -2  20  -6       1254.86       1273.01        46.58 o                         
   0  20  -6       2236.97       2288.58        59.90 o                         
   2  20  -6       1182.71       1154.68        34.73 o                         
   4  20  -6       2331.80       2439.51        55.45 o                         
  -1  21  -6       1343.93       1423.11        42.71 o                         
   1  21  -6       1975.06       2054.35        50.48 o                         
   3  21  -6       1808.72       1821.28        45.61 o                         
   0  22  -6       1326.13       1350.61        54.23 o                         
   2  22  -6       2743.87       2838.26       108.03 o                         
 -11   1  -5       6621.22       6220.69        72.34 o                         
  -9   1  -5      14249.01      13443.99       133.05 o                         
  -7   1  -5      31602.76      30616.27       274.48 o                         
  -5   1  -5      35805.58      35657.39       271.68 o                         
  -3   1  -5      56798.22      57202.68       410.49 o                         
  -1   1  -5      60926.11      61555.38       370.94 o                         
   1   1  -5      67917.70      67090.40       404.46 o                         
   3   1  -5      60811.53      59090.00       418.11 o                         
   5   1  -5      32703.59      32377.08       220.15 o                         
   7   1  -5      19093.09      19083.47       163.00 o                         
   9   1  -5       8923.38       8771.40        90.00 o                         
  11   1  -5       1874.23       1834.69        50.81 o                         
 -10   2  -5       2017.42       2034.06        34.22 o                         
  -8   2  -5       4450.76       4300.91        49.45 o                         
  -6   2  -5      10879.08      10649.55        95.00 o                         
  -4   2  -5       6351.60       6345.10        48.82 o                         
  -2   2  -5      22204.05      23833.74       175.91 o                         
   0   2  -5      11229.94      10882.17        69.13 o                         
   2   2  -5      16159.17      15536.44       109.84 o                         
   4   2  -5      14756.12      14398.96       108.02 o                         
   6   2  -5       4569.45       4593.47        41.34 o                         
   8   2  -5       6044.16       5942.46        64.35 o                         
  10   2  -5       1898.27       1919.47        47.48 o                         
  12   2  -5       1452.94       1485.07        60.75 o                         
  -9   3  -5       7481.73       7533.88        98.66 o                         
  -7   3  -5      12480.23      12322.67       122.47 o                         
  -5   3  -5      15892.51      15901.65       117.22 o                         
  -3   3  -5      24398.76      25370.17       180.96 o                         
  -1   3  -5      29864.82      30053.21       197.09 o                         
   1   3  -5      22914.23      22635.32       148.47 o                         
   3   3  -5      43603.50      44057.69       296.63 o                         
   5   3  -5      16000.46      15740.02       116.60 o                         
   7   3  -5       7527.41       7437.46        72.32 o                         
   9   3  -5       5237.82       5228.61        61.88 o                         
  11   3  -5       2746.76       2665.61        62.23 o                         
 -10   4  -5       3626.74       3434.95        60.19 o                         
  -8   4  -5       8065.94       7930.04        99.65 o                         
  -6   4  -5      12289.03      12302.98       114.35 o                         
  -4   4  -5      17217.97      17316.16       123.99 o                         
  -2   4  -5      33164.91      33215.50       246.80 o                         
   0   4  -5      32737.71      33157.02       203.93 o                         
   2   4  -5      16026.97      14979.07       114.16 o                         
   4   4  -5      20726.58      20451.33       146.54 o                         
   6   4  -5       8935.89       8765.34        78.64 o                         
   8   4  -5       3882.50       3798.31        47.21 o                         
  10   4  -5       4690.84       4658.22        81.95 o                         
  12   4  -5       1670.37       1725.77        69.89 o                         
  -9   5  -5       1528.63       1526.29        38.08 o                         
  -7   5  -5       1215.85       1289.64        25.46 o                         
  -5   5  -5       1878.40       1966.52        26.05 o                         
  -3   5  -5       2139.50       2195.96        23.26 o                         
  -1   5  -5       5127.85       5558.53        45.35 o                         
   1   5  -5      13446.29      14053.20        91.43 o                         
   3   5  -5      13795.36      13622.73       100.77 o                         
   5   5  -5       7908.04       7785.07        65.50 o                         
   7   5  -5       6403.10       6274.36        66.83 o                         
   9   5  -5       7081.87       7137.68        88.67 o                         
  11   5  -5       3836.90       3756.17        82.98 o                         
 -10   6  -5        946.07        914.39        32.03 o                         
  -8   6  -5       3955.12       3878.01        64.68 o                         
  -6   6  -5       5174.16       5212.92        58.63 o                         
  -4   6  -5       8684.68       8886.64        78.72 o                         
  -2   6  -5      12185.39      12573.61        98.57 o                         
   0   6  -5      14331.04      14370.53        95.30 o                         
   2   6  -5      10312.10       9950.68        72.46 o                         
   4   6  -5       3733.50       3516.80        34.14 o                         
   6   6  -5       3910.02       3715.82        42.94 o                         
   8   6  -5       1521.60       1547.29        28.35 o                         
  10   6  -5        706.23        725.17        33.96 o                         
  -9   7  -5        815.55        830.43        30.51 o                         
  -7   7  -5        427.75        439.40        21.74 o                         
  -5   7  -5       1263.03       1303.41        22.65 o                         
  -3   7  -5        870.09        876.78        15.20 o                         
  -1   7  -5       2787.94       2741.21        27.65 o                         
   1   7  -5       6273.73       5849.25        43.55 o                         
   3   7  -5      12162.62      11925.06        89.66 o                         
   5   7  -5      14253.79      14014.59       114.17 o                         
   7   7  -5      11466.88      11106.86       105.83 o                         
   9   7  -5       8024.06       7919.49       114.23 o                         
  11   7  -5       6643.11       6588.84       148.40 o                         
 -10   8  -5        215.58        230.25        27.19 o                         
  -8   8  -5        141.07        147.70        16.62 o                         
  -6   8  -5        666.82        728.23        19.90 o                         
  -4   8  -5         38.07         60.27         9.56 o                         
  -2   8  -5       1129.78       1173.07        16.88 o                         
   0   8  -5        129.98        136.97         6.92 o                         
   2   8  -5       2696.48       2670.66        25.51 o                         
   4   8  -5       1545.04       1446.61        19.88 o                         
   6   8  -5       2328.74       2285.66        31.37 o                         
   8   8  -5       1699.47       1718.76        31.89 o                         
  10   8  -5        922.26        961.12        43.78 o                         
  -9   9  -5        474.76        451.91        32.34 o                         
  -7   9  -5        603.46        617.91        30.32 o                         
  -5   9  -5       1680.57       1733.30        30.00 o                         
  -3   9  -5        153.57        184.77         9.53 o                         
  -1   9  -5        759.23        734.57        18.09 o                         
   1   9  -5       5262.81       5247.52        40.11 o                         
   3   9  -5      10760.14      10508.72        79.17 o                         
   5   9  -5       8412.23       8138.55        74.91 o                         
   7   9  -5       8761.76       8503.27        93.22 o                         
   9   9  -5       6124.81       6070.83       106.89 o                         
  11   9  -5       4934.88       4907.93       111.01 o                         
  -8  10  -5        440.88        464.35        28.48 o                         
  -6  10  -5        517.49        496.61        23.88 o                         
  -4  10  -5       1792.25       1792.74        30.49 o                         
  -2  10  -5       1984.88       2023.99        25.52 o                         
   0  10  -5       4282.56       4295.07        37.08 o                         
   2  10  -5       6141.18       6146.09        47.48 o                         
   4  10  -5       3374.18       3309.37        36.43 o                         
   6  10  -5       4378.41       4276.44        50.68 o                         
   8  10  -5       6453.02       6362.85        90.52 o                         
  10  10  -5       3009.82       3108.27        81.12 o                         
  -9  11  -5       2617.12       2519.93       147.88 o                         
  -7  11  -5       2925.04       2933.74        68.42 o                         
  -5  11  -5       4561.57       4550.64        63.68 o                         
  -3  11  -5       4574.82       4423.92        47.63 o                         
  -1  11  -5      10310.50      10183.78        87.01 o                         
   1  11  -5       7696.47       7689.51        59.14 o                         
   3  11  -5      14703.13      14468.13       110.20 o                         
   5  11  -5       7314.62       7120.78        72.93 o                         
   7  11  -5       2790.37       2832.77        46.44 o                         
   9  11  -5       4016.42       3943.21        86.45 o                         
  -8  12  -5        442.03        457.90        34.12 o                         
  -6  12  -5        300.89        299.97        30.42 o                         
  -4  12  -5        588.92        625.40        21.73 o                         
  -2  12  -5       1516.41       1520.23        23.76 o                         
   0  12  -5       2029.53       2021.31        25.02 o                         
   2  12  -5       7270.57       7186.77        58.18 o                         
   4  12  -5       2954.98       2945.02        34.69 o                         
   6  12  -5       6393.55       6232.31        76.29 o                         
   8  12  -5       5134.02       4915.16        91.48 o                         
  10  12  -5       3037.04       3143.81        83.07 o                         
  -9  13  -5       6154.92       6145.48       166.56 o                         
  -7  13  -5       7165.30       6997.19       138.85 o                         
  -5  13  -5      12805.51      12886.46       218.55 o                         
  -3  13  -5      15208.68      15216.24       156.65 o                         
  -1  13  -5      10549.06      10419.38        95.44 o                         
   1  13  -5      27832.77      27769.52       203.88 o                         
   3  13  -5       8667.30       8567.72        71.89 o                         
   5  13  -5      12275.11      12126.10       121.34 o                         
   7  13  -5       6002.00       6012.54        89.29 o                         
   9  13  -5       2258.35       2142.42        67.07 o                         
  -8  14  -5       1245.43       1252.33        55.64 o                         
  -6  14  -5       2860.96       2916.61        81.28 o                         
  -4  14  -5       2193.97       2135.22        45.94 o                         
  -2  14  -5       1338.95       1426.64        29.95 o                         
   0  14  -5       4888.04       4762.88        47.13 o                         
   2  14  -5        912.89        959.17        18.30 o                         
   4  14  -5       4460.15       4347.50        51.06 o                         
   6  14  -5       4894.16       4899.15        68.25 o                         
   8  14  -5       3339.28       3321.63        83.52 o                         
  -7  15  -5       7309.34       7530.11       150.50 o                         
  -5  15  -5      10756.49      10571.12       182.81 o                         
  -3  15  -5      11571.52      11302.47       146.58 o                         
  -1  15  -5      12907.38      13023.92       138.19 o                         
   1  15  -5       7033.26       7038.52        64.96 o                         
   3  15  -5      11496.04      11543.33       102.83 o                         
   5  15  -5       5881.19       5793.93        81.42 o                         
   7  15  -5       5408.54       5267.10       105.11 o                         
   9  15  -5       1859.84       1911.32        66.36 o                         
  -6  16  -5       5925.50       5821.08       146.18 o                         
  -4  16  -5       8390.90       8205.51       135.23 o                         
  -2  16  -5      10687.09      10464.31       137.99 o                         
   0  16  -5      11819.79      11771.72       114.57 o                         
   2  16  -5      12019.18      11950.59       114.79 o                         
   4  16  -5       7449.67       7462.76        96.36 o                         
   6  16  -5       5560.66       5508.36       100.49 o                         
   8  16  -5       2589.02       2638.07        77.38 o                         
  -7  17  -5       3037.12       3116.16        89.91 o                         
  -5  17  -5       2315.59       2486.76        79.42 o                         
  -3  17  -5       2952.91       2852.17        92.98 o                         
  -1  17  -5       3065.33       3083.62        52.91 o                         
   1  17  -5       3177.77       3177.19        43.88 o                         
   3  17  -5       4086.92       4045.36        56.90 o                         
   5  17  -5       1704.77       1755.92        53.56 o                         
   7  17  -5        957.25        969.55        48.51 o                         
  -6  18  -5       7192.86       7291.58       177.18 o                         
  -4  18  -5      12044.41      12292.31       259.24 o                         
  -2  18  -5      14644.99      14508.11       195.05 o                         
   0  18  -5      15127.79      14911.73       191.77 o                         
   2  18  -5      12255.07      12448.75       145.64 o                         
   4  18  -5      10613.36      10533.42       159.41 o                         
   6  18  -5       5016.50       5241.58       116.03 o                         
  -5  19  -5         29.91         10.12        40.70 o                         
  -3  19  -5          9.32         68.63        25.56 o                         
  -1  19  -5        111.81        155.51        22.37 o                         
   1  19  -5        915.34        947.74        32.22 o                         
   3  19  -5        440.71        422.84        24.33 o                         
   5  19  -5         86.45        102.34        24.98 o                         
   7  19  -5        394.43        338.61        36.22 o                         
  -4  20  -5       6332.91       6384.82       244.87 o                         
  -2  20  -5       8792.93       8729.67       140.98 o                         
   0  20  -5       7749.15       7857.36       129.38 o                         
   2  20  -5       4011.19       4097.76        72.47 o                         
   4  20  -5       3944.93       4059.74        78.15 o                         
   6  20  -5       2782.16       2970.53        83.18 o                         
  -3  21  -5        261.06        287.23        34.75 o                         
  -1  21  -5        884.28        975.84        39.63 o                         
   1  21  -5        458.09        417.32        25.72 o                         
   3  21  -5       1871.26       1938.52        46.39 o                         
   5  21  -5        854.57        771.20        44.05 o                         
  -2  22  -5       2002.82       2045.08        71.23 o                         
   0  22  -5       2767.22       2765.09        75.50 o                         
   2  22  -5       1352.78       1313.06        42.20 o                         
 -10   0  -4       3101.24       2995.32        55.70 o                         
  -8   0  -4       7680.08       7820.54       104.51 o                         
  -6   0  -4      22037.81      22087.14       246.04 o                         
  -4   0  -4      40275.38      41514.66       445.74 o                         
  -2   0  -4      96731.14      99065.55       961.36 o                         
   0   0  -4     103819.62     103750.16       857.52 o                         
   2   0  -4      56207.35      52942.68       468.60 o                         
   4   0  -4      86774.00      86118.24       784.62 o                         
   6   0  -4      48054.93      47332.86       476.32 o                         
   8   0  -4      27781.43      27466.68       333.50 o                         
  10   0  -4      21753.31      21731.91       343.98 o                         
  12   0  -4       9305.99       9026.21       254.27 o                         
 -11   1  -4        370.75        322.93        14.40 o                         
  -9   1  -4       1114.90       1106.27        20.39 o                         
  -7   1  -4       3950.90       3856.84        41.36 o                         
  -5   1  -4        196.49        210.94         7.37 o                         
  -3   1  -4      10673.17      11233.82        83.06 o                         
  -1   1  -4       3006.16       2927.63        20.27 o                         
   1   1  -4       3040.91       2984.11        22.60 o                         
   3   1  -4       3457.72       3301.63        29.12 o                         
   5   1  -4       1410.95       1377.18        15.66 o                         
   7   1  -4       3860.04       3912.30        41.14 o                         
   9   1  -4        155.47        176.87        12.44 o                         
  11   1  -4       1104.10       1074.78        41.46 o                         
 -10   2  -4       2320.44       2270.87        30.93 o                         
  -8   2  -4       7643.96       7605.07        73.79 o                         
  -6   2  -4      12701.02      12529.05       111.41 o                         
  -4   2  -4      32073.98      32527.07       224.95 o                         
  -2   2  -4      49547.18      51989.69       359.24 o                         
   0   2  -4      42897.67      43416.30       257.31 o                         
   2   2  -4      55636.09      54451.18       358.88 o                         
   4   2  -4      34095.03      32957.39       221.22 o                         
   6   2  -4      26517.70      26269.65       188.56 o                         
   8   2  -4      22754.54      22690.44       211.44 o                         
  10   2  -4      10640.45      10681.56       124.40 o                         
  12   2  -4       5874.40       5994.70       135.04 o                         
 -11   3  -4       1773.58       1726.88        38.60 o                         
  -9   3  -4       5641.43       5362.75        62.60 o                         
  -7   3  -4       6963.15       6883.52        64.33 o                         
  -5   3  -4      17882.70      17591.38       140.43 o                         
  -3   3  -4      15051.74      15089.28       110.14 o                         
  -1   3  -4      22624.66      22640.85       151.59 o                         
   1   3  -4      32753.28      32953.16       208.33 o                         
   3   3  -4      24745.04      24281.54       167.38 o                         
   5   3  -4      14415.05      13844.79       107.61 o                         
   7   3  -4      13072.96      12845.14       120.72 o                         
   9   3  -4       6632.74       6676.19        71.51 o                         
  11   3  -4       1951.41       2069.10        58.07 o                         
 -10   4  -4       5043.52       4875.26        73.79 o                         
  -8   4  -4       6044.43       6003.71        81.92 o                         
  -6   4  -4      11426.80      11326.80       100.62 o                         
  -4   4  -4       9005.13       9058.40        78.29 o                         
  -2   4  -4      14923.12      15255.81       111.44 o                         
   0   4  -4      12061.01      12033.50        75.38 o                         
   2   4  -4      10115.55      10015.92        73.86 o                         
   4   4  -4       4059.41       3969.29        35.63 o                         
   6   4  -4       4784.51       4729.40        45.36 o                         
   8   4  -4       3904.39       3844.63        46.66 o                         
  10   4  -4       2596.94       2684.68        51.75 o                         
  12   4  -4       1278.82       1308.99        57.13 o                         
 -11   5  -4       1284.31       1278.11        38.54 o                         
  -9   5  -4       2418.23       2439.13        42.89 o                         
  -7   5  -4       4535.46       4620.59        52.73 o                         
  -5   5  -4      12728.13      12795.58       112.56 o                         
  -3   5  -4      15832.91      15608.98       125.87 o                         
  -1   5  -4      18972.14      18610.87       138.96 o                         
   1   5  -4      26774.30      26395.24       181.27 o                         
   3   5  -4      30612.86      29898.96       207.20 o                         
   5   5  -4      21394.89      20907.43       163.56 o                         
   7   5  -4      10666.67      10643.85       103.43 o                         
   9   5  -4       8231.55       8121.59        94.21 o                         
  11   5  -4       2842.40       2776.48        73.18 o                         
 -10   6  -4       7748.02       7785.98       111.65 o                         
  -8   6  -4      10999.87      10841.05       126.73 o                         
  -6   6  -4       8585.59       8718.95        92.18 o                         
  -4   6  -4      12360.57      12669.45       112.20 o                         
  -2   6  -4       9582.66       9680.60        76.67 o                         
   0   6  -4       9867.63       9896.66        66.55 o                         
   2   6  -4       5966.71       6075.19        46.43 o                         
   4   6  -4        398.18        402.12         9.72 o                         
   6   6  -4        259.07        267.50        10.50 o                         
   8   6  -4        635.30        632.17        21.09 o                         
  10   6  -4        160.45        128.96        20.47 o                         
  12   6  -4        779.64        755.43        44.38 o                         
  -9   7  -4        538.07        565.53        26.11 o                         
  -7   7  -4        834.67        885.28        22.90 o                         
  -5   7  -4       1845.48       1934.00        28.32 o                         
  -3   7  -4       4384.77       4496.55        43.19 o                         
  -1   7  -4       4940.49       4930.92        44.58 o                         
   1   7  -4       4697.93       4669.18        35.21 o                         
   3   7  -4       7747.46       7634.07        60.58 o                         
   5   7  -4       4031.26       4037.04        41.29 o                         
   7   7  -4       3662.78       3552.01        43.75 o                         
   9   7  -4       1721.26       1757.21        37.29 o                         
  11   7  -4        525.31        498.12        33.98 o                         
 -10   8  -4       8005.34       7866.75       141.21 o                         
  -8   8  -4       7355.07       7544.22        93.01 o                         
  -6   8  -4       9144.92       9215.67        91.02 o                         
  -4   8  -4       6688.36       6665.41        67.12 o                         
  -2   8  -4      14496.96      14825.13       118.34 o                         
   0   8  -4      11283.94      11496.62        78.33 o                         
   2   8  -4       2677.84       2615.27        24.64 o                         
   4   8  -4        913.70        977.53        15.87 o                         
   6   8  -4        385.39        407.56        13.24 o                         
   8   8  -4        417.99        416.35        16.52 o                         
  10   8  -4        954.66        903.36        36.78 o                         
  -9   9  -4       3073.05       3214.37        86.31 o                         
  -7   9  -4       6254.53       6228.98        89.18 o                         
  -5   9  -4      10640.62      10918.01       119.10 o                         
  -3   9  -4       4462.91       4431.43        45.48 o                         
  -1   9  -4       4364.04       4246.10        41.01 o                         
   1   9  -4       4469.31       4290.75        34.14 o                         
   3   9  -4       1073.02       1092.50        16.43 o                         
   5   9  -4        787.57        827.61        16.25 o                         
   7   9  -4         44.35         43.80        10.24 o                         
   9   9  -4        597.96        613.37        30.86 o                         
  11   9  -4        494.19        461.38        34.46 o                         
 -10  10  -4       3626.38       3372.73       151.67 o                         
  -8  10  -4       3762.05       3754.97        68.28 o                         
  -6  10  -4       3221.64       3493.81        58.95 o                         
  -4  10  -4       7215.37       7363.80        76.65 o                         
  -2  10  -4       5240.58       5177.03        48.08 o                         
   0  10  -4       3911.01       3832.90        30.78 o                         
   2  10  -4       5470.48       5284.26        42.17 o                         
   4  10  -4       1121.01       1150.07        18.08 o                         
   6  10  -4       2168.37       2193.26        31.08 o                         
   8  10  -4       2385.04       2325.44        42.04 o                         
  10  10  -4       1036.80       1033.92        46.10 o                         
  -9  11  -4       5194.76       5394.73       115.31 o                         
  -7  11  -4       7979.39       8239.79       121.53 o                         
  -5  11  -4      11310.04      11436.04       130.81 o                         
  -3  11  -4       8626.25       8791.67        81.92 o                         
  -1  11  -4       4997.36       4837.88        49.75 o                         
   1  11  -4       1960.81       2007.60        21.49 o                         
   3  11  -4       2335.97       2340.49        26.88 o                         
   5  11  -4       2531.82       2530.96        31.23 o                         
   7  11  -4        753.76        733.22        21.56 o                         
   9  11  -4        390.96        391.69        26.58 o                         
  11  11  -4        591.38        610.92        47.52 o                         
  -8  12  -4       2558.15       2659.31        72.13 o                         
  -6  12  -4       6608.94       6701.41       104.25 o                         
  -4  12  -4       5587.51       5765.01        66.81 o                         
  -2  12  -4       8696.07       8522.02        75.01 o                         
   0  12  -4      19045.06      18807.13       128.26 o                         
   2  12  -4       7031.51       6967.55        56.70 o                         
   4  12  -4       9593.71       9464.65        82.38 o                         
   6  12  -4       8056.72       7916.25       100.11 o                         
   8  12  -4       4312.49       4234.67        82.71 o                         
  10  12  -4       3531.35       3418.96        86.52 o                         
  -9  13  -4       3303.67       3388.96        87.06 o                         
  -7  13  -4       4216.96       4140.24        95.48 o                         
  -5  13  -4       5077.87       5088.33        96.62 o                         
  -3  13  -4       3418.35       3462.23        43.93 o                         
  -1  13  -4       4332.51       4364.36        44.74 o                         
   1  13  -4        911.86        925.47        16.13 o                         
   3  13  -4        215.48        236.69        11.16 o                         
   5  13  -4        497.60        550.22        16.94 o                         
   7  13  -4        396.87        382.51        22.37 o                         
   9  13  -4        662.63        672.31        35.17 o                         
  -8  14  -4       2215.25       2330.97        72.48 o                         
  -6  14  -4       9192.33       8980.56       158.29 o                         
  -4  14  -4       9759.95       9772.50       131.04 o                         
  -2  14  -4      17229.16      17092.40       153.36 o                         
   0  14  -4      19344.25      18975.34       150.57 o                         
   2  14  -4       8041.26       7897.33        66.01 o                         
   4  14  -4      17402.47      17452.55       149.32 o                         
   6  14  -4       8568.85       8467.14       102.88 o                         
   8  14  -4       6918.98       6807.58       117.07 o                         
  10  14  -4       7331.86       7379.14       175.03 o                         
  -7  15  -4       2918.13       2948.75        81.83 o                         
  -5  15  -4       3633.82       3541.14        76.08 o                         
  -3  15  -4       6518.48       6494.08        96.93 o                         
  -1  15  -4       6715.54       6643.72        66.94 o                         
   1  15  -4       7241.53       7226.18        61.83 o                         
   3  15  -4       8183.52       8203.53        75.97 o                         
   5  15  -4       7514.74       7521.70        89.72 o                         
   7  15  -4       3751.76       3748.86        77.99 o                         
   9  15  -4       3406.20       3397.87       106.71 o                         
  -8  16  -4       1039.50       1048.55        53.59 o                         
  -6  16  -4       3994.99       4036.89       101.26 o                         
  -4  16  -4       6342.07       6220.67       106.42 o                         
  -2  16  -4       9137.67       8881.50       112.70 o                         
   0  16  -4       7875.95       7848.61        76.86 o                         
   2  16  -4       7685.79       7572.74        77.46 o                         
   4  16  -4       6121.96       6082.16        68.60 o                         
   6  16  -4       6105.93       6096.46        99.70 o                         
   8  16  -4       4127.37       4239.19       101.64 o                         
  -7  17  -4       3413.63       3394.35        91.31 o                         
  -5  17  -4       7577.82       7736.84       142.78 o                         
  -3  17  -4       5609.30       5638.64        78.26 o                         
  -1  17  -4      13088.63      12955.25       146.26 o                         
   1  17  -4      17365.63      17307.18       155.35 o                         
   3  17  -4      16826.32      16749.18       165.17 o                         
   5  17  -4      12261.97      12289.93       174.89 o                         
   7  17  -4       7664.42       7760.73       156.07 o                         
  -6  18  -4        862.82        890.26        55.88 o                         
  -4  18  -4        149.10        163.91        32.94 o                         
  -2  18  -4       1542.99       1411.49        49.37 o                         
   0  18  -4       1311.58       1357.08        32.00 o                         
   2  18  -4       1173.79       1227.38        28.12 o                         
   4  18  -4       1336.87       1289.05        39.42 o                         
   6  18  -4        699.59        688.76        37.37 o                         
   8  18  -4        439.73        451.33        38.57 o                         
  -5  19  -4       5142.95       5253.07       124.91 o                         
  -3  19  -4       7351.71       7275.84       116.67 o                         
  -1  19  -4      10101.50       9826.09       138.93 o                         
   1  19  -4      12398.79      12552.72       128.31 o                         
   3  19  -4      10146.94      10325.10       151.02 o                         
   5  19  -4      11106.44      11251.61       189.22 o                         
   7  19  -4       8296.03       8304.85       198.11 o                         
  -4  20  -4       1405.25       1450.01        64.33 o                         
  -2  20  -4        902.53        968.96        37.21 o                         
   0  20  -4        937.16        967.93        29.49 o                         
   2  20  -4       1977.25       2120.32        41.88 o                         
   4  20  -4        155.03        188.24        29.66 o                         
   6  20  -4        345.21        393.72        36.18 o                         
  -3  21  -4       4543.51       4400.52       150.42 o                         
  -1  21  -4       4988.50       4996.39        93.48 o                         
   1  21  -4       3615.38       3644.15        88.59 o                         
   3  21  -4       5753.96       5731.85        96.29 o                         
   5  21  -4       4778.48       4853.99       112.00 o                         
  -2  22  -4       1429.59       1456.28        47.43 o                         
   0  22  -4       1948.22       1961.64        57.22 o                         
   2  22  -4       1103.42       1091.09        33.84 o                         
   4  22  -4       1837.58       1939.83        59.05 o                         
  -1  23  -4       1680.21       1655.84        52.74 o                         
   1  23  -4       2426.43       2361.36        61.78 o                         
 -11   1  -3        294.69        283.47        13.69 o                         
  -9   1  -3        173.72        230.36        11.02 o                         
  -7   1  -3        386.34        447.79        11.98 o                         
  -5   1  -3       2953.47       2940.78        29.12 o                         
  -3   1  -3       9728.91      10794.08        70.07 o                         
  -1   1  -3      11923.18      11852.64        75.57 o                         
   1   1  -3      63411.42      63196.50       389.17 o                         
   3   1  -3      43710.36      43115.06       270.13 o                         
   5   1  -3      41282.48      41522.57       284.40 o                         
   7   1  -3      27571.64      27413.09       226.69 o                         
   9   1  -3      12731.19      12762.44       121.06 o                         
  11   1  -3      10852.06      10665.19       209.29 o                         
 -10   2  -3       1324.92       1360.19        23.80 o                         
  -8   2  -3       1368.34       1343.72        20.78 o                         
  -6   2  -3       4695.72       4735.20        46.23 o                         
  -4   2  -3      21453.50      22927.03       153.27 o                         
  -2   2  -3       8668.72       9108.48        63.44 o                         
   0   2  -3      28774.32      29737.33       184.83 o                         
   2   2  -3      34241.74      34513.95       219.44 o                         
   4   2  -3       7240.69       7028.06        49.06 o                         
   6   2  -3       8345.33       8344.59        72.42 o                         
   8   2  -3       3046.64       3098.06        39.45 o                         
  10   2  -3       6086.44       6292.76        89.00 o                         
  12   2  -3       1947.32       2010.92        75.91 o                         
 -11   3  -3       2509.95       2329.24        35.37 o                         
  -9   3  -3       2908.79       2638.66        34.23 o                         
  -7   3  -3       6450.56       6244.05        56.41 o                         
  -5   3  -3       9589.09       9877.58        76.25 o                         
  -3   3  -3       6363.83       6297.57        53.04 o                         
  -1   3  -3      19286.79      19882.17       136.27 o                         
   1   3  -3      32964.55      33285.44       214.63 o                         
   3   3  -3      27488.75      27558.25       192.87 o                         
   5   3  -3      15162.66      15269.78       117.89 o                         
   7   3  -3      12205.21      11989.09       105.32 o                         
   9   3  -3       6586.87       6718.28        75.15 o                         
  11   3  -3       4908.84       5004.15       106.70 o                         
 -10   4  -3       2278.38       2208.08        37.76 o                         
  -8   4  -3       3237.79       3069.38        39.84 o                         
  -6   4  -3       5336.53       5522.97        48.83 o                         
  -4   4  -3       8957.02       9118.44        74.16 o                         
  -2   4  -3      18469.03      19131.06       134.76 o                         
   0   4  -3      38695.18      39085.07       233.36 o                         
   2   4  -3      13787.14      13212.41        89.35 o                         
   4   4  -3      22384.98      22449.20       171.48 o                         
   6   4  -3      12503.69      12356.29        97.44 o                         
   8   4  -3       7199.20       6999.09        73.73 o                         
  10   4  -3       5622.19       5520.53        88.67 o                         
  12   4  -3       3425.38       3493.46        92.88 o                         
 -11   5  -3       5874.83       5645.21        87.20 o                         
  -9   5  -3      16476.62      16067.50       172.29 o                         
  -7   5  -3      20880.47      20959.41       172.87 o                         
  -5   5  -3      30211.62      30197.97       252.78 o                         
  -3   5  -3      39249.20      40419.58       316.97 o                         
  -1   5  -3      30974.73      30553.66       221.62 o                         
   1   5  -3      25574.32      24663.40       160.47 o                         
   3   5  -3      25030.87      24478.11       180.71 o                         
   5   5  -3      22419.00      22862.83       174.96 o                         
   7   5  -3       6651.95       6554.26        64.16 o                         
   9   5  -3       3012.19       3031.37        42.48 o                         
  11   5  -3       1901.10       1924.89        54.52 o                         
 -10   6  -3        140.01        194.80        18.51 o                         
  -8   6  -3        387.65        397.37        14.67 o                         
  -6   6  -3       1031.34       1149.77        20.40 o                         
  -4   6  -3        112.99        181.52         9.73 o                         
  -2   6  -3       2655.16       2700.38        26.16 o                         
   0   6  -3       6968.20       7250.08        48.74 o                         
   2   6  -3       3285.66       3374.56        29.18 o                         
   4   6  -3       6779.03       6711.45        57.88 o                         
   6   6  -3       5826.75       5651.27        50.83 o                         
   8   6  -3       4885.88       4870.63        51.34 o                         
  10   6  -3       2578.51       2596.05        53.00 o                         
  12   6  -3       1498.30       1369.94        57.98 o                         
 -11   7  -3      10037.72       9846.60       179.52 o                         
  -9   7  -3      16901.91      16921.90       218.27 o                         
  -7   7  -3      29532.43      30106.10       275.83 o                         
  -5   7  -3      50249.32      50360.43       414.32 o                         
  -3   7  -3      61992.96      63328.84       482.52 o                         
  -1   7  -3      45945.89      45169.20       336.93 o                         
   1   7  -3      59270.55      58816.48       370.94 o                         
   3   7  -3      28163.90      27195.81       201.59 o                         
   5   7  -3      22983.00      23095.98       182.59 o                         
   7   7  -3      13227.57      13124.70       119.22 o                         
   9   7  -3       3319.28       3342.17        58.02 o                         
  11   7  -3       1688.85       1708.51        51.47 o                         
 -10   8  -3       2493.76       2481.46        63.12 o                         
  -8   8  -3       3454.11       3423.75        54.29 o                         
  -6   8  -3       4919.52       5042.03        56.48 o                         
  -4   8  -3       6825.08       6947.94        75.42 o                         
  -2   8  -3      13632.36      13633.51       103.65 o                         
   0   8  -3       7365.27       7351.07        48.91 o                         
   2   8  -3      16247.47      16556.60       111.15 o                         
   4   8  -3       4623.61       4528.63        41.07 o                         
   6   8  -3       2802.64       2784.57        31.47 o                         
   8   8  -3       2421.30       2343.88        35.19 o                         
  10   8  -3        478.91        462.59        27.29 o                         
  -9   9  -3       9274.91       9224.25       115.66 o                         
  -7   9  -3      19539.31      19554.97       212.27 o                         
  -5   9  -3      30892.26      31710.95       311.11 o                         
  -3   9  -3      28758.00      28656.26       235.59 o                         
  -1   9  -3      36834.31      36456.16       267.32 o                         
   1   9  -3      34632.19      34988.04       223.07 o                         
   3   9  -3      21192.09      20843.85       155.97 o                         
   5   9  -3      12062.51      12122.13       104.21 o                         
   7   9  -3       6352.96       6241.68        65.14 o                         
   9   9  -3       1376.57       1335.76        37.09 o                         
  11   9  -3        678.42        614.84        34.03 o                         
 -10  10  -3       5702.53       5834.82       169.99 o                         
  -8  10  -3      12588.80      12656.75       170.25 o                         
  -6  10  -3      12312.09      12684.47       132.67 o                         
  -4  10  -3      19441.94      19863.95       181.42 o                         
  -2  10  -3      28617.40      28876.12       215.15 o                         
   0  10  -3      20734.20      20320.42       133.54 o                         
   2  10  -3      18905.89      18529.32       130.85 o                         
   4  10  -3      14199.19      13898.27       104.97 o                         
   6  10  -3       7045.33       6977.33        69.95 o                         
   8  10  -3       3479.62       3422.84        55.81 o                         
  10  10  -3        809.11        735.13        32.92 o                         
  -9  11  -3       1795.35       1791.63        51.60 o                         
  -7  11  -3       4572.95       4633.88        70.61 o                         
  -5  11  -3       5794.05       6075.36        70.57 o                         
  -3  11  -3       4352.15       4486.89        47.28 o                         
  -1  11  -3       6103.57       6031.37        49.65 o                         
   1  11  -3       7629.46       7490.70        54.77 o                         
   3  11  -3       7531.05       7671.25        60.19 o                         
   5  11  -3       8184.06       8294.07        74.03 o                         
   7  11  -3       1590.35       1626.18        31.58 o                         
   9  11  -3       2339.40       2348.44        55.97 o                         
  11  11  -3       1824.86       1802.04        74.56 o                         
 -10  12  -3       5793.72       5892.02       144.54 o                         
  -8  12  -3      10005.80      10174.19       187.00 o                         
  -6  12  -3       8958.08       9172.55       109.47 o                         
  -4  12  -3      23288.46      23250.35       208.27 o                         
  -2  12  -3      20125.91      20070.55       171.33 o                         
   0  12  -3      17078.76      16740.54       112.36 o                         
   2  12  -3      23923.27      23411.24       164.17 o                         
   4  12  -3       5397.52       5354.24        57.79 o                         
   6  12  -3       6278.59       6399.02        66.27 o                         
   8  12  -3       2939.89       2900.40        53.97 o                         
  10  12  -3       1350.53       1393.85        45.20 o                         
  -9  13  -3        151.60        145.22        24.94 o                         
  -7  13  -3         51.74         57.46        24.63 o                         
  -5  13  -3        602.10        649.71        24.12 o                         
  -3  13  -3       1625.07       1691.51        26.29 o                         
  -1  13  -3       4536.48       4480.14        40.67 o                         
   1  13  -3       3380.63       3325.89        32.74 o                         
   3  13  -3      21176.00      20982.74       164.56 o                         
   5  13  -3       5517.23       5434.75        55.20 o                         
   7  13  -3       6321.48       6207.74        84.12 o                         
   9  13  -3       4957.27       5021.97        94.42 o                         
  -8  14  -3       2988.53       3000.45        81.57 o                         
  -6  14  -3       4637.87       4539.76        86.76 o                         
  -4  14  -3       6892.39       6792.08        84.85 o                         
  -2  14  -3       9542.54       9548.75        93.41 o                         
   0  14  -3       9781.64       9659.13        74.39 o                         
   2  14  -3       6032.33       5966.45        53.89 o                         
   4  14  -3       5195.83       5127.78        52.20 o                         
   6  14  -3        846.68        844.60        28.00 o                         
   8  14  -3       2653.74       2500.05        59.92 o                         
  10  14  -3        679.71        648.59        48.44 o                         
  -9  15  -3        336.59        356.33        35.76 o                         
  -7  15  -3        377.05        472.66        36.52 o                         
  -5  15  -3        910.76        911.01        31.14 o                         
  -3  15  -3       1766.81       1833.86        33.85 o                         
  -1  15  -3       3951.57       3842.22        38.96 o                         
   1  15  -3       9566.34       9402.60        82.06 o                         
   3  15  -3       2635.14       2607.82        32.90 o                         
   5  15  -3      10483.17      10275.70       122.25 o                         
   7  15  -3       5857.59       5522.11       101.00 o                         
   9  15  -3       3160.62       3097.78        74.88 o                         
  -8  16  -3        222.63        129.45        31.99 o                         
  -6  16  -3       1476.84       1428.74        61.22 o                         
  -4  16  -3        527.72        568.79        27.28 o                         
  -2  16  -3       1921.06       1920.00        33.40 o                         
   0  16  -3       4478.29       4466.71        40.82 o                         
   2  16  -3       4463.40       4483.06        51.87 o                         
   4  16  -3       4586.45       4608.83        56.30 o                         
   6  16  -3       5688.68       5531.22        92.54 o                         
   8  16  -3       3941.38       3936.31        87.90 o                         
  -7  17  -3        329.68        286.10        35.42 o                         
  -5  17  -3        121.15         93.00        19.99 o                         
  -3  17  -3        451.06        489.59        21.48 o                         
  -1  17  -3       1206.39       1230.94        26.62 o                         
   1  17  -3       2575.40       2545.83        33.94 o                         
   3  17  -3       4687.20       4548.39        54.02 o                         
   5  17  -3       1980.79       2045.97        48.16 o                         
   7  17  -3       1899.10       1817.97        56.55 o                         
  -6  18  -3        155.34        131.83        33.44 o                         
  -4  18  -3        368.53        393.58        34.41 o                         
  -2  18  -3       2929.60       2949.75        54.62 o                         
   0  18  -3       2901.95       2943.22        39.63 o                         
   2  18  -3       4133.79       4153.80        53.13 o                         
   4  18  -3      10047.20       9876.40       130.31 o                         
   6  18  -3       5194.71       5074.06       102.85 o                         
   8  18  -3       5660.76       5840.15       126.78 o                         
  -5  19  -3       1866.54       1882.54        56.78 o                         
  -3  19  -3       1659.39       1660.03        42.13 o                         
  -1  19  -3       1664.01       1772.06        41.70 o                         
   1  19  -3       1662.74       1688.13        29.48 o                         
   3  19  -3       1396.90       1391.90        43.12 o                         
   5  19  -3       2924.78       2808.55        84.68 o                         
   7  19  -3        576.05        622.78        40.99 o                         
  -6  20  -3       1002.24       1011.56        61.13 o                         
  -4  20  -3       1272.08       1258.74        48.86 o                         
  -2  20  -3       2703.51       2743.43        61.62 o                         
   0  20  -3       3364.09       3426.23        57.23 o                         
   2  20  -3       2184.05       2124.84        47.57 o                         
   4  20  -3       2868.52       2852.98        72.16 o                         
   6  20  -3       5675.65       5469.46       119.72 o                         
  -5  21  -3       2517.95       2571.53        69.82 o                         
  -3  21  -3       2865.12       3175.13        69.58 o                         
  -1  21  -3       2615.08       2622.80        63.34 o                         
   1  21  -3       3006.07       3144.64        51.00 o                         
   3  21  -3       1276.13       1369.13        47.48 o                         
   5  21  -3       1558.50       1706.72        62.31 o                         
  -4  22  -3       2701.89       2757.42        73.67 o                         
  -2  22  -3       3642.13       3817.67        78.97 o                         
   0  22  -3       4584.51       4761.88        92.35 o                         
   2  22  -3       2595.27       2561.99        55.44 o                         
   4  22  -3       4768.55       4938.75       100.73 o                         
  -1  23  -3        945.73        914.30        45.67 o                         
   1  23  -3       1203.87       1137.07        48.86 o                         
   3  23  -3       1286.58       1309.04        43.40 o                         
 -12   0  -2       7212.09       7180.35       151.35 o                         
 -10   0  -2      10428.82       9767.45       134.21 o                         
  -8   0  -2      18531.62      17989.92       233.56 o                         
  -6   0  -2      16092.08      16208.17       197.74 o                         
  -4   0  -2       5360.14       5702.32        76.70 o                         
  -2   0  -2      70253.38      75128.10       716.68 o                         
   0   0  -2      13083.98      13228.69       130.50 o                         
   2   0  -2      13866.23      14065.43       132.29 o                         
   4   0  -2        628.20        647.15        13.21 o                         
   6   0  -2       4273.64       4253.76        48.19 o                         
   8   0  -2       5344.35       5439.40        73.91 o                         
  10   0  -2       6438.57       6442.25       114.75 o                         
  12   0  -2       2407.29       2483.80       136.46 o                         
 -11   1  -2        204.97        218.72        12.36 o                         
  -9   1  -2        899.21        968.57        18.65 o                         
  -7   1  -2       1926.06       1989.77        22.85 o                         
  -5   1  -2       1802.50       1898.58        18.34 o                         
  -3   1  -2       4236.20       4615.57        34.71 o                         
  -1   1  -2      31216.57      33683.53       244.24 o                         
   1   1  -2       3128.21       3186.00        23.72 o                         
   3   1  -2       1109.70       1070.39        10.42 o                         
   5   1  -2       5578.27       5877.74        44.25 o                         
   7   1  -2       1055.38       1064.26        16.34 o                         
   9   1  -2        907.30        946.94        18.44 o                         
  11   1  -2        175.98        159.34        24.93 o                         
 -12   2  -2       5112.25       5009.47        63.13 o                         
 -10   2  -2       6737.72       6686.59        72.07 o                         
  -8   2  -2      10217.06      10028.28        92.51 o                         
  -6   2  -2       8223.22       8372.65        68.17 o                         
  -4   2  -2      14651.07      15321.56       104.18 o                         
  -2   2  -2       5566.31       5802.48        47.11 o                         
   0   2  -2      15918.28      16354.33        99.45 o                         
   2   2  -2      12825.93      12923.40        85.30 o                         
   4   2  -2       3282.96       3316.47        25.47 o                         
   6   2  -2       5976.59       6128.01        50.24 o                         
   8   2  -2       2588.86       2564.98        30.10 o                         
  10   2  -2       5390.95       5515.38        73.49 o                         
  12   2  -2       3236.51       3189.84       110.42 o                         
 -11   3  -2       2589.20       2476.70        35.02 o                         
  -9   3  -2       3818.12       3784.52        42.65 o                         
  -7   3  -2       9248.38       9234.50        72.37 o                         
  -5   3  -2       7282.97       7189.55        54.20 o                         
  -3   3  -2      22942.00      24017.43       180.31 o                         
  -1   3  -2      13164.95      13349.36        94.74 o                         
   1   3  -2      22853.90      22837.44       137.36 o                         
   3   3  -2      18015.15      18261.65       128.89 o                         
   5   3  -2      12443.19      12867.54        96.00 o                         
   7   3  -2       6445.82       6564.59        61.79 o                         
   9   3  -2       3658.40       3587.30        46.86 o                         
  11   3  -2       2114.47       2153.40        54.56 o                         
 -10   4  -2       4715.92       4642.70        52.73 o                         
  -8   4  -2       6471.07       6431.96        56.50 o                         
  -6   4  -2      12384.80      12512.13        97.48 o                         
  -4   4  -2      17963.44      18307.76       137.13 o                         
  -2   4  -2      26776.34      27060.88       201.81 o                         
   0   4  -2      32046.47      31623.21       200.09 o                         
   2   4  -2      59328.66      59992.75       361.85 o                         
   4   4  -2      23419.04      23592.15       157.21 o                         
   6   4  -2      15264.28      14933.80       119.23 o                         
   8   4  -2      14038.14      14036.17       128.65 o                         
  10   4  -2       6143.00       6106.56        82.75 o                         
  12   4  -2       3972.99       3968.14       109.91 o                         
 -11   5  -2       2055.58       1945.68        41.32 o                         
  -9   5  -2       4299.41       4118.39        49.85 o                         
  -7   5  -2       9979.07      10173.87        94.10 o                         
  -5   5  -2       5748.15       5744.05        52.47 o                         
  -3   5  -2       9769.67      10119.51        90.82 o                         
  -1   5  -2      11648.40      11814.05        84.70 o                         
   1   5  -2       9727.08       9756.34        61.60 o                         
   3   5  -2      13330.67      13723.03        95.72 o                         
   5   5  -2       7685.55       7768.23        60.09 o                         
   7   5  -2       4191.38       4282.59        42.67 o                         
   9   5  -2       1602.72       1536.79        28.37 o                         
  11   5  -2       2098.98       2035.98        55.24 o                         
 -10   6  -2       6656.10       6578.26        95.33 o                         
  -8   6  -2       9396.44       9621.72        94.06 o                         
  -6   6  -2      19986.07      20371.65       165.90 o                         
  -4   6  -2      47965.09      49849.95       420.32 o                         
  -2   6  -2      64597.21      65565.59       463.23 o                         
   0   6  -2      74496.16      74662.77       444.82 o                         
   2   6  -2      64720.04      64131.86       384.74 o                         
   4   6  -2      42978.07      42227.36       294.55 o                         
   6   6  -2      31151.58      30307.92       240.69 o                         
   8   6  -2      25495.58      25629.29       227.86 o                         
  10   6  -2      11471.08      11592.85       143.70 o                         
  12   6  -2       7107.62       7136.70       182.41 o                         
 -11   7  -2        829.07        891.00        43.48 o                         
  -9   7  -2       1408.10       1436.97        29.10 o                         
  -7   7  -2       2585.81       2566.92        33.60 o                         
  -5   7  -2       3617.55       3896.87        43.94 o                         
  -3   7  -2       1340.83       1332.76        21.64 o                         
  -1   7  -2       6518.44       6776.01        56.57 o                         
   1   7  -2       5639.64       5740.69        40.31 o                         
   3   7  -2       1807.08       1792.15        17.62 o                         
   5   7  -2       1160.48       1144.45        19.30 o                         
   7   7  -2       1952.29       1970.13        25.72 o                         
   9   7  -2        552.74        558.83        21.16 o                         
  11   7  -2       1301.63       1330.83        42.76 o                         
 -10   8  -2       4523.51       4561.23        90.88 o                         
  -8   8  -2      11547.53      11539.54       128.51 o                         
  -6   8  -2      10531.55      10791.56       105.43 o                         
  -4   8  -2      42654.95      44154.54       400.13 o                         
  -2   8  -2      62362.80      63587.24       459.66 o                         
   0   8  -2      69551.02      68820.91       423.13 o                         
   2   8  -2      57394.95      56568.40       360.47 o                         
   4   8  -2      41976.50      41230.85       306.10 o                         
   6   8  -2      27324.66      27177.53       217.06 o                         
   8   8  -2      18843.52      18325.67       167.61 o                         
  10   8  -2      11124.75      11147.09       160.68 o                         
 -11   9  -2       1552.30       1596.77        79.52 o                         
  -9   9  -2       3790.89       3852.97        59.68 o                         
  -7   9  -2       8706.89       8845.16       101.52 o                         
  -5   9  -2      10487.56      10524.47       104.08 o                         
  -3   9  -2      25200.22      25124.77       203.11 o                         
  -1   9  -2      14449.51      14024.18        97.59 o                         
   1   9  -2      30968.44      31172.35       197.58 o                         
   3   9  -2      37683.02      37436.12       248.59 o                         
   5   9  -2      15604.98      15471.70       119.86 o                         
   7   9  -2      11915.24      11586.14       103.38 o                         
   9   9  -2       5472.43       5365.47        79.07 o                         
  11   9  -2       3107.99       3030.71        80.50 o                         
 -10  10  -2        805.81        827.00        46.22 o                         
  -8  10  -2       4461.68       4509.12        76.55 o                         
  -6  10  -2       6688.73       6930.35        77.06 o                         
  -4  10  -2       8853.83       8821.42        85.33 o                         
  -2  10  -2      25233.82      25609.62       210.91 o                         
   0  10  -2      22350.38      21998.67       136.13 o                         
   2  10  -2      37345.63      37313.12       256.99 o                         
   4  10  -2      11742.84      11506.35        82.26 o                         
   6  10  -2      13402.15      13136.59       108.97 o                         
   8  10  -2       7393.88       7195.62        85.58 o                         
  10  10  -2       2869.98       2707.28        58.37 o                         
  -9  11  -2       7214.44       7343.60       128.34 o                         
  -7  11  -2      10035.34      10352.89       125.75 o                         
  -5  11  -2      23907.51      24513.74       232.72 o                         
  -3  11  -2      22154.41      21760.34       174.32 o                         
  -1  11  -2      29975.71      29887.40       202.39 o                         
   1  11  -2      38419.61      37427.73       242.05 o                         
   3  11  -2      22101.25      21937.12       157.05 o                         
   5  11  -2      27399.20      27059.59       209.44 o                         
   7  11  -2      18466.99      17961.84       181.51 o                         
   9  11  -2       7908.62       7752.81       112.92 o                         
  11  11  -2       4569.85       4853.54       184.93 o                         
 -10  12  -2       2540.64       2325.48        70.82 o                         
  -8  12  -2       1181.65       1189.82        57.38 o                         
  -6  12  -2       1833.36       1924.77        37.36 o                         
  -4  12  -2       2534.59       2590.47        37.04 o                         
  -2  12  -2       2812.80       2842.62        32.28 o                         
   0  12  -2       1941.09       1928.36        19.76 o                         
   2  12  -2        576.48        562.13        12.60 o                         
   4  12  -2       3504.44       3605.16        35.57 o                         
   6  12  -2        353.90        341.83        13.64 o                         
   8  12  -2       2152.19       2123.63        44.85 o                         
  10  12  -2        910.35        933.16        41.67 o                         
  -9  13  -2       3073.15       3086.42        73.27 o                         
  -7  13  -2       5910.99       5956.82       112.86 o                         
  -5  13  -2       9071.66       9307.64       100.16 o                         
  -3  13  -2      13210.03      13201.60       121.86 o                         
  -1  13  -2      17195.28      17079.28       121.80 o                         
   1  13  -2      15796.22      15796.67       117.67 o                         
   3  13  -2      11678.67      11396.72       100.22 o                         
   5  13  -2      12615.46      12616.60       132.81 o                         
   7  13  -2       6818.48       6670.37        88.21 o                         
   9  13  -2       3993.87       3962.38        75.06 o                         
  -8  14  -2       2701.13       2742.79        76.46 o                         
  -6  14  -2       2719.48       2678.30        63.19 o                         
  -4  14  -2       2508.54       2417.06        41.57 o                         
  -2  14  -2       1437.93       1461.63        24.77 o                         
   0  14  -2       3020.45       3010.88        29.41 o                         
   2  14  -2       3870.19       3835.70        44.54 o                         
   4  14  -2        201.83        223.30        12.04 o                         
   6  14  -2        865.07        900.22        27.02 o                         
   8  14  -2       1019.99        944.06        34.95 o                         
  10  14  -2       1011.73        999.05        55.03 o                         
  -9  15  -2       1939.84       1984.31        67.76 o                         
  -7  15  -2       3388.65       3280.00        81.11 o                         
  -5  15  -2       3290.22       3206.27        60.77 o                         
  -3  15  -2       4491.50       4472.37        54.52 o                         
  -1  15  -2       3223.95       3210.19        33.43 o                         
   1  15  -2       2594.44       2657.99        29.60 o                         
   3  15  -2       6466.17       6392.33        63.48 o                         
   5  15  -2       1218.09       1215.25        29.34 o                         
   7  15  -2       1639.02       1616.60        40.50 o                         
   9  15  -2        798.77        804.36        40.54 o                         
  -8  16  -2       2099.99       2219.92        81.66 o                         
  -6  16  -2       3098.48       3034.43        65.74 o                         
  -4  16  -2       1938.24       1837.22        37.81 o                         
  -2  16  -2        575.73        611.46        18.38 o                         
   0  16  -2       2082.67       2064.99        26.50 o                         
   2  16  -2        705.92        690.95        17.45 o                         
   4  16  -2        510.49        505.08        17.79 o                         
   6  16  -2        279.15        274.49        22.04 o                         
   8  16  -2        928.26        941.16        38.12 o                         
  -7  17  -2       3548.35       3414.79       104.46 o                         
  -5  17  -2       4482.33       4395.69        79.58 o                         
  -3  17  -2       2701.06       2727.24        52.52 o                         
  -1  17  -2       2047.82       2024.79        29.14 o                         
   1  17  -2        394.17        398.81        15.18 o                         
   3  17  -2        296.81        286.98        14.83 o                         
   5  17  -2        971.88        912.03        34.10 o                         
   7  17  -2        629.29        610.52        32.01 o                         
  -6  18  -2        715.45        655.34        32.93 o                         
  -4  18  -2       1039.90       1035.57        33.05 o                         
  -2  18  -2       1026.00       1016.43        27.53 o                         
   0  18  -2       1228.73       1261.82        23.97 o                         
   2  18  -2        681.17        676.81        19.64 o                         
   4  18  -2       2037.62       2063.62        47.27 o                         
   6  18  -2        973.84        982.89        39.63 o                         
   8  18  -2        623.79        608.13        47.42 o                         
  -7  19  -2       3675.34       3732.42       120.61 o                         
  -5  19  -2       1861.18       1899.88        79.44 o                         
  -3  19  -2       3283.57       3198.99        63.78 o                         
  -1  19  -2       1208.33       1197.89        29.58 o                         
   1  19  -2        498.18        505.66        18.25 o                         
   3  19  -2        245.05        258.72        19.82 o                         
   5  19  -2        686.87        643.10        33.17 o                         
   7  19  -2        963.89        937.67        48.51 o                         
  -6  20  -2       1564.40       1590.99        50.92 o                         
  -4  20  -2       2806.35       2860.47        71.21 o                         
  -2  20  -2       3520.51       3598.54        67.86 o                         
   0  20  -2       4058.83       4027.08        54.71 o                         
   2  20  -2       4696.02       4692.66        77.07 o                         
   4  20  -2       3269.47       3382.74        84.36 o                         
   6  20  -2       1843.54       1746.67        66.76 o                         
  -5  21  -2       2574.28       2525.71        69.70 o                         
  -3  21  -2       2613.65       2716.34        63.85 o                         
  -1  21  -2       2748.70       2840.77        53.83 o                         
   1  21  -2       1417.63       1467.83        38.37 o                         
   3  21  -2       2489.73       2579.46        57.05 o                         
   5  21  -2        799.73        861.01        45.26 o                         
  -4  22  -2       2083.96       2157.96        64.71 o                         
  -2  22  -2       3608.67       3702.67        77.16 o                         
   0  22  -2       3174.01       3230.76        70.67 o                         
   2  22  -2       2872.55       2895.65        59.68 o                         
   4  22  -2       1477.82       1516.32        52.27 o                         
  -3  23  -2       4533.51       5003.59        95.36 o                         
  -1  23  -2       5128.47       5467.97       126.96 o                         
   1  23  -2       4233.12       4301.99        87.08 o                         
   3  23  -2       4926.76       5174.13        97.63 o                         
   0  24  -2        143.90        171.01        23.09 o                         
 -11   1  -1      11455.89      11207.61       109.95 o                         
  -9   1  -1      24714.50      24502.21       218.34 o                         
  -7   1  -1      32816.11      33337.86       272.29 o                         
  -5   1  -1      58836.75      60000.99       421.63 o                         
  -3   1  -1      99343.02     104838.28       663.92 o                         
  -1   1  -1      49065.09      50183.58       372.10 o                         
   1   1  -1      56193.18      54799.95       378.43 o                         
   3   1  -1      31930.80      32077.22       187.82 o                         
   5   1  -1      15071.20      15259.57       107.43 o                         
   7   1  -1       6383.31       6359.91        55.45 o                         
   9   1  -1       2862.99       2857.63        37.05 o                         
  11   1  -1        827.80        820.70        32.50 o                         
 -12   2  -1       1940.66       2015.86        34.24 o                         
 -10   2  -1       4165.22       4265.93        52.29 o                         
  -8   2  -1       4884.37       4991.53        51.77 o                         
  -6   2  -1      13761.91      14017.85       102.69 o                         
  -4   2  -1      19894.26      21483.11       142.02 o                         
  -2   2  -1      26853.98      28592.58       210.61 o                         
   0   2  -1      12535.96      12234.32        82.27 o                         
   2   2  -1      40950.59      41897.58       264.54 o                         
   4   2  -1      15517.25      15985.28       103.81 o                         
   6   2  -1       5993.87       6035.80        52.21 o                         
   8   2  -1       9689.37       9945.79        88.76 o                         
  10   2  -1       1506.17       1531.14        31.39 o                         
  12   2  -1       1305.13       1244.50        60.46 o                         
 -11   3  -1       5409.62       5432.83        61.30 o                         
  -9   3  -1       9278.42       9436.93        96.18 o                         
  -7   3  -1      23460.78      23730.93       174.96 o                         
  -5   3  -1      30581.85      32559.70       229.30 o                         
  -3   3  -1      23252.28      24099.98       180.38 o                         
  -1   3  -1      36184.30      38102.37       238.16 o                         
   1   3  -1      26791.93      26754.60       160.61 o                         
   3   3  -1      11175.53      11218.46        71.18 o                         
   5   3  -1      21427.97      21934.30       152.58 o                         
   7   3  -1       6990.56       7043.74        61.78 o                         
   9   3  -1       1456.00       1453.68        23.77 o                         
  11   3  -1       2184.19       2211.87        49.34 o                         
 -12   4  -1       4324.68       4259.68        64.60 o                         
 -10   4  -1       6400.69       6139.50        71.35 o                         
  -8   4  -1      10876.57      10800.41        88.65 o                         
  -6   4  -1      15596.74      15682.94       117.72 o                         
  -4   4  -1      20486.22      20886.25       157.20 o                         
  -2   4  -1      30266.40      30862.27       226.47 o                         
   0   4  -1      86734.91      89758.04       516.94 o                         
   2   4  -1      29317.94      29262.04       165.44 o                         
   4   4  -1      11935.85      11763.10        82.55 o                         
   6   4  -1      13832.28      14251.57       118.89 o                         
   8   4  -1       3915.30       3842.68        39.77 o                         
  10   4  -1       2186.73       2134.47        37.90 o                         
  12   4  -1       1258.30       1205.01        72.40 o                         
 -11   5  -1       1090.38       1057.66        22.97 o                         
  -9   5  -1       2009.87       1925.38        26.60 o                         
  -7   5  -1       7716.35       7963.34        65.36 o                         
  -5   5  -1       6766.39       6796.93        54.74 o                         
  -3   5  -1      14635.34      14998.81       131.48 o                         
  -1   5  -1      29498.73      30250.38       201.09 o                         
   1   5  -1       7091.77       6474.14        42.96 o                         
   3   5  -1      37696.19      37608.49       237.48 o                         
   5   5  -1      21653.34      21455.71       154.62 o                         
   7   5  -1      16586.24      16575.65       127.95 o                         
   9   5  -1       8160.87       8173.81        89.14 o                         
  11   5  -1       6502.88       6585.71       104.79 o                         
 -10   6  -1       5141.43       4902.08        68.33 o                         
  -8   6  -1       3351.08       3317.33        34.42 o                         
  -6   6  -1       5448.39       5448.12        49.92 o                         
  -4   6  -1      12693.61      13048.87       120.08 o                         
  -2   6  -1      15361.32      15733.55       115.45 o                         
   0   6  -1      11168.35      11352.16        69.60 o                         
   2   6  -1      16760.45      16986.44        98.84 o                         
   4   6  -1       3832.75       3951.28        33.99 o                         
   6   6  -1        354.69        377.31        10.03 o                         
   8   6  -1        441.14        481.02        13.64 o                         
  10   6  -1        149.56        149.25        16.36 o                         
  12   6  -1         53.54         57.62        31.68 o                         
 -11   7  -1         98.88         71.20        16.14 o                         
  -9   7  -1        325.00        336.63        14.29 o                         
  -7   7  -1       2863.61       2883.01        29.78 o                         
  -5   7  -1      10823.67      11071.15       100.85 o                         
  -3   7  -1      10836.94      10642.84        90.06 o                         
  -1   7  -1      32777.47      33027.83       217.37 o                         
   1   7  -1      43152.74      42906.62       247.25 o                         
   3   7  -1      44369.50      44070.60       289.82 o                         
   5   7  -1      36461.49      35865.96       270.51 o                         
   7   7  -1      24190.33      24357.45       199.84 o                         
   9   7  -1      20074.57      19898.30       223.33 o                         
  11   7  -1       8337.08       8549.52       140.92 o                         
 -10   8  -1        129.50        143.55        17.23 o                         
  -8   8  -1        655.12        652.10        16.01 o                         
  -6   8  -1       1335.76       1384.02        22.69 o                         
  -4   8  -1       2805.78       2978.07        33.98 o                         
  -2   8  -1       1389.98       1339.24        17.36 o                         
   0   8  -1       8623.30       8632.47        55.03 o                         
   2   8  -1      12778.76      13276.46        87.60 o                         
   4   8  -1       7375.56       7255.89        55.19 o                         
   6   8  -1       4830.73       4744.96        45.16 o                         
   8   8  -1       3897.45       3860.31        45.82 o                         
  10   8  -1       2134.76       2008.04        42.05 o                         
 -11   9  -1         61.79         61.19        32.20 o                         
  -9   9  -1        348.21        328.44        19.43 o                         
  -7   9  -1       1912.32       1987.92        32.50 o                         
  -5   9  -1       2775.25       2865.60        33.49 o                         
  -3   9  -1       6541.56       6416.19        55.61 o                         
  -1   9  -1      13022.43      12883.35        85.10 o                         
   1   9  -1      26258.31      25756.67       169.35 o                         
   3   9  -1      35248.09      35510.05       229.84 o                         
   5   9  -1      23851.63      23735.14       175.78 o                         
   7   9  -1      15145.96      14851.01       130.11 o                         
   9   9  -1       9682.66       9609.48       134.46 o                         
  11   9  -1       6043.95       5915.86       110.74 o                         
 -10  10  -1        432.65        447.55        28.10 o                         
  -8  10  -1        253.52        282.58        18.92 o                         
  -6  10  -1       2511.60       2487.48        35.51 o                         
  -4  10  -1       6210.73       6272.72        60.21 o                         
  -2  10  -1      10753.55      10718.98        88.32 o                         
   0  10  -1      18215.52      18354.24       110.49 o                         
   2  10  -1      13783.66      13245.48       101.60 o                         
   4  10  -1      14267.82      13882.32       110.95 o                         
   6  10  -1      16829.02      16647.34       143.59 o                         
   8  10  -1       7522.50       7423.20        99.80 o                         
  10  10  -1       6552.48       6613.95       110.92 o                         
  -9  11  -1       2553.64       2444.82        62.42 o                         
  -7  11  -1       7132.84       7307.76        92.13 o                         
  -5  11  -1       6768.43       6754.98        66.09 o                         
  -3  11  -1       7563.89       7355.29        70.55 o                         
  -1  11  -1      10608.95      10574.76        70.38 o                         
   1  11  -1       4672.75       4544.38        40.20 o                         
   3  11  -1      10900.58      11077.50        85.97 o                         
   5  11  -1       9001.16       9004.93        75.96 o                         
   7  11  -1       2482.01       2345.47        34.38 o                         
   9  11  -1       2517.09       2479.28        52.61 o                         
  11  11  -1        799.58        745.10        41.73 o                         
 -10  12  -1         59.06         43.53        21.51 o                         
  -8  12  -1        631.21        673.09        33.58 o                         
  -6  12  -1       2500.26       2557.30        37.01 o                         
  -4  12  -1       5302.87       5327.26        52.72 o                         
  -2  12  -1      13975.35      14131.45       102.68 o                         
   0  12  -1      11683.46      11447.74        80.40 o                         
   2  12  -1       9256.78       8774.99        69.18 o                         
   4  12  -1      18353.76      18195.69       152.61 o                         
   6  12  -1       8209.30       8281.67        82.41 o                         
   8  12  -1      12017.79      11726.01       153.02 o                         
  10  12  -1       7810.09       7849.36       146.07 o                         
  -9  13  -1       5659.40       5725.66       110.30 o                         
  -7  13  -1      11826.90      11388.18       199.08 o                         
  -5  13  -1      13245.25      13238.23       129.70 o                         
  -3  13  -1      14490.36      14221.14       131.45 o                         
  -1  13  -1      13907.45      13955.85        95.57 o                         
   1  13  -1      11655.77      11833.69        83.48 o                         
   3  13  -1       7312.72       7185.06        63.00 o                         
   5  13  -1       4798.84       4656.70        51.22 o                         
   7  13  -1       3363.48       3333.02        55.61 o                         
   9  13  -1       2153.07       2118.14        52.22 o                         
 -10  14  -1       1956.80       2116.48        68.57 o                         
  -8  14  -1        423.84        522.61        36.33 o                         
  -6  14  -1       2880.56       2996.44        58.13 o                         
  -4  14  -1       3044.67       3013.42        44.60 o                         
  -2  14  -1       3216.94       3306.99        32.95 o                         
   0  14  -1       6167.66       6259.12        50.13 o                         
   2  14  -1      12706.25      12657.52       107.11 o                         
   4  14  -1       5361.51       5397.95        55.42 o                         
   6  14  -1       6069.10       5953.50        85.05 o                         
   8  14  -1       6806.59       6637.36        92.95 o                         
  10  14  -1       2570.92       2496.11        96.35 o                         
  -9  15  -1       5443.93       5420.38       160.23 o                         
  -7  15  -1      10536.28      10397.04       159.38 o                         
  -5  15  -1       8125.60       7984.27       119.40 o                         
  -3  15  -1      10684.66      10755.46       103.81 o                         
  -1  15  -1      12117.92      12010.01        92.32 o                         
   1  15  -1       3498.71       3592.66        34.75 o                         
   3  15  -1       7100.67       7083.45        69.81 o                         
   5  15  -1       5817.03       5661.33        73.20 o                         
   7  15  -1       1655.17       1602.65        39.23 o                         
   9  15  -1       1682.80       1770.47        59.43 o                         
  -8  16  -1       6617.33       6518.67       139.99 o                         
  -6  16  -1       9049.85       9110.24       132.31 o                         
  -4  16  -1       8881.63       8916.88       117.48 o                         
  -2  16  -1      14659.25      14477.31       118.09 o                         
   0  16  -1       9796.62       9905.01        80.27 o                         
   2  16  -1       8024.61       8131.11        71.47 o                         
   4  16  -1       7682.12       7685.47        89.63 o                         
   6  16  -1       3161.61       3198.98        53.25 o                         
   8  16  -1       1438.46       1422.02        48.39 o                         
  -7  17  -1       2808.56       2878.31        70.19 o                         
  -5  17  -1       4317.09       4339.46        78.12 o                         
  -3  17  -1       3674.65       3661.12        58.48 o                         
  -1  17  -1       2508.43       2605.28        31.27 o                         
   1  17  -1       1048.44       1041.57        22.96 o                         
   3  17  -1       2020.26       2018.38        30.87 o                         
   5  17  -1        728.74        693.72        26.84 o                         
   7  17  -1        544.59        572.47        29.55 o                         
  -8  18  -1       7703.06       7608.82       181.86 o                         
  -6  18  -1      10500.86      10185.20       158.82 o                         
  -4  18  -1      12589.46      12701.48       173.88 o                         
  -2  18  -1      13689.70      13915.41       145.28 o                         
   0  18  -1      18587.30      18769.48       164.25 o                         
   2  18  -1      10196.18      10292.07        97.63 o                         
   4  18  -1       4205.08       4302.83        73.92 o                         
   6  18  -1       3310.52       3329.96        87.52 o                         
   8  18  -1        651.44        662.55        42.84 o                         
  -7  19  -1        495.21        536.65        35.78 o                         
  -5  19  -1        742.29        751.72        44.50 o                         
  -3  19  -1        624.76        656.70        29.67 o                         
  -1  19  -1        983.56       1021.57        28.08 o                         
   1  19  -1        972.78        964.91        26.47 o                         
   3  19  -1       1024.80       1102.26        30.94 o                         
   5  19  -1       1666.75       1741.38        44.57 o                         
   7  19  -1        695.76        732.65        37.94 o                         
  -6  20  -1       6258.38       6231.97       110.96 o                         
  -4  20  -1       5339.27       5428.32        98.39 o                         
  -2  20  -1       6895.57       6911.35       108.96 o                         
   0  20  -1       9156.78       9229.04       100.58 o                         
   2  20  -1       4517.03       4495.13        75.36 o                         
   4  20  -1       4057.79       4224.56        73.80 o                         
   6  20  -1       1471.82       1540.39        50.29 o                         
  -5  21  -1        433.39        497.19        35.22 o                         
  -3  21  -1       1801.81       1896.76        53.08 o                         
  -1  21  -1       2141.44       2239.06        44.26 o                         
   1  21  -1       1153.85       1217.03        35.21 o                         
   3  21  -1       2883.77       2927.04        69.84 o                         
   5  21  -1       1854.82       1868.43        63.56 o                         
  -4  22  -1       2485.20       2642.94        64.16 o                         
  -2  22  -1       3141.55       3099.69        74.23 o                         
   0  22  -1       2489.34       2652.51        52.40 o                         
   2  22  -1       4139.27       4161.76        75.62 o                         
   4  22  -1       2932.89       2923.44        72.58 o                         
  -3  23  -1       1313.39       1378.90        47.45 o                         
  -1  23  -1       1075.55       1052.25        38.68 o                         
   1  23  -1       1585.00       1567.59        46.12 o                         
   3  23  -1       1355.82       1371.23        49.08 o                         
   0  24  -1       2400.48       2264.15        69.77 o                         
 -12   0   0       5564.41       5757.53        92.81 o                         
 -10   0   0      14332.57      14277.21       195.89 o                         
  -8   0   0      16699.81      16299.56       189.44 o                         
  -6   0   0      61182.38      62109.47       541.07 o                         
  -4   0   0      87206.95      89632.95       711.91 o                         
  -2   0   0      71748.91      72395.62       562.66 o                         
   2   0   0      75159.44      75569.83       563.85 o                         
   4   0   0      85378.82      87177.13       740.33 o                         
   6   0   0      60036.44      61189.34       639.41 o                         
   8   0   0      16080.98      16045.47       200.21 o                         
  10   0   0      14090.45      13914.23       242.02 o                         
  12   0   0       5483.46       5598.93       181.45 o                         
 -11   1   0        756.92        773.49        20.78 o                         
  -9   1   0        837.24        887.55        19.38 o                         
  -7   1   0       4484.94       4513.10        37.82 o                         
  -5   1   0       4840.70       5081.38        37.04 o                         
  -3   1   0       1878.95       1887.11        13.73 o                         
  -1   1   0       2226.06       2295.71        20.30 o                         
   1   1   0       2236.43       2254.17        18.63 o                         
   3   1   0       1560.40       1537.56        12.49 o                         
   5   1   0       5010.22       5285.76        38.93 o                         
   7   1   0       4354.16       4369.51        44.05 o                         
   9   1   0        950.70        998.86        22.83 o                         
  11   1   0        720.78        731.13        32.30 o                         
 -12   2   0       3524.67       3451.33        52.29 o                         
 -10   2   0      10445.17      10379.37       100.84 o                         
  -8   2   0      14255.35      14508.43       115.42 o                         
  -6   2   0      30875.34      31564.70       215.44 o                         
  -4   2   0      55062.62      56958.35       364.56 o                         
  -2   2   0     138354.80     141457.69      1002.23 o                         
   0   2   0      78867.84      75748.97       460.98 o                         
   2   2   0     138195.98     141845.42       859.16 o                         
   4   2   0      53884.79      55269.00       350.10 o                         
   6   2   0      30460.52      30828.68       231.53 o                         
   8   2   0      13822.42      14088.87       122.68 o                         
  10   2   0      10105.26      10102.14       131.35 o                         
  12   2   0       3598.33       3647.01        91.35 o                         
 -11   3   0       3776.55       3743.64        50.41 o                         
  -9   3   0       8573.96       8584.11        79.62 o                         
  -7   3   0      10626.14      10622.33        83.76 o                         
  -5   3   0      26657.63      27107.51       187.21 o                         
  -3   3   0      32076.03      33000.71       217.56 o                         
  -1   3   0      19284.29      18848.85       113.93 o                         
   1   3   0      18232.92      17903.72       104.33 o                         
   3   3   0      32787.28      33178.12       200.95 o                         
   5   3   0      26992.77      27189.85       195.82 o                         
   7   3   0      10700.20      10576.62        92.27 o                         
   9   3   0       8384.55       8305.14        91.84 o                         
  11   3   0       3715.16       3708.37        78.25 o                         
 -12   4   0       3276.96       3167.40        53.38 o                         
 -10   4   0       4870.67       4813.43        62.78 o                         
  -8   4   0       6059.08       6159.49        52.68 o                         
  -6   4   0       9094.28       9194.99        71.00 o                         
  -4   4   0      13588.63      13900.70        98.35 o                         
  -2   4   0      14895.51      15502.24       106.64 o                         
   0   4   0       9331.93       9404.58        51.79 o                         
   2   4   0      14300.32      14583.26        88.60 o                         
   4   4   0      13666.76      13800.47        94.58 o                         
   6   4   0       9016.83       9079.17        72.86 o                         
   8   4   0       6036.17       6074.25        54.37 o                         
  10   4   0       4774.48       4754.31        67.73 o                         
  12   4   0       3368.09       3283.39       135.04 o                         
 -11   5   0       2524.54       2519.80        39.59 o                         
  -9   5   0       7186.73       7152.08        91.44 o                         
  -7   5   0       8594.17       8622.64        71.19 o                         
  -5   5   0      23351.61      23615.13       180.15 o                         
  -3   5   0      23403.12      23127.20       176.04 o                         
  -1   5   0      62467.61      62782.73       355.89 o                         
   1   5   0      63910.96      64878.47       350.15 o                         
   3   5   0      24046.18      23696.42       142.00 o                         
   5   5   0      23503.22      23643.80       157.37 o                         
   7   5   0       8554.18       8490.82        70.47 o                         
   9   5   0       7026.28       6975.86        79.31 o                         
  11   5   0       2449.26       2295.83        55.90 o                         
 -12   6   0       3503.88       3481.80        63.63 o                         
 -10   6   0       5234.05       5384.99        62.42 o                         
  -8   6   0       7417.13       7229.53        68.13 o                         
  -6   6   0       4993.38       5086.48        46.84 o                         
  -4   6   0       1283.47       1189.56        16.15 o                         
  -2   6   0        433.15        541.25         9.45 o                         
   0   6   0       2827.45       2942.18        19.22 o                         
   2   6   0        502.53        613.79         8.70 o                         
   4   6   0       1388.33       1293.96        13.45 o                         
   6   6   0       5085.93       5062.43        42.21 o                         
   8   6   0       7719.41       7529.53        71.94 o                         
  10   6   0       5441.80       5451.11        72.87 o                         
  12   6   0       3585.27       3825.76       151.53 o                         
 -11   7   0        666.72        668.00        23.73 o                         
  -9   7   0        306.62        350.95        12.64 o                         
  -7   7   0       3876.15       3952.48        41.89 o                         
  -5   7   0       4175.63       4123.65        42.33 o                         
  -3   7   0       4822.21       4915.25        45.59 o                         
  -1   7   0      14510.00      15269.51        87.42 o                         
   1   7   0      13856.22      14703.70        85.29 o                         
   3   7   0       4992.23       5069.91        37.20 o                         
   5   7   0       4090.77       4017.55        34.37 o                         
   7   7   0       3829.25       3819.83        36.25 o                         
   9   7   0        336.12        378.57        15.40 o                         
  11   7   0        646.39        600.22        36.91 o                         
 -10   8   0       5720.18       5588.32        73.23 o                         
  -8   8   0       6159.63       6245.49        64.74 o                         
  -6   8   0       5474.44       5485.74        54.09 o                         
  -4   8   0       3475.19       3477.96        35.96 o                         
  -2   8   0        864.62       1100.42        13.66 o                         
   0   8   0        578.01        721.25         9.51 o                         
   2   8   0        931.76       1140.24        13.12 o                         
   4   8   0       3790.27       3730.26        31.45 o                         
   6   8   0       5522.21       5422.89        47.48 o                         
   8   8   0       6627.34       6640.14        75.15 o                         
  10   8   0       5824.23       5621.74        91.27 o                         
 -11   9   0       1617.96       1521.41        48.91 o                         
  -9   9   0       2449.98       2476.23        35.99 o                         
  -7   9   0        674.13        686.54        16.68 o                         
  -5   9   0       3469.12       3485.23        40.88 o                         
  -3   9   0       5050.66       5392.60        52.75 o                         
  -1   9   0       3370.33       3516.91        26.36 o                         
   1   9   0       3067.03       3259.34        27.80 o                         
   3   9   0       5357.06       5651.16        43.06 o                         
   5   9   0       3655.20       3616.51        34.66 o                         
   7   9   0        685.53        699.50        14.45 o                         
   9   9   0       2447.24       2469.40        47.42 o                         
  11   9   0       1654.73       1533.97        63.87 o                         
 -10  10   0       2310.97       2303.02        44.45 o                         
  -8  10   0       6294.84       6186.00        70.41 o                         
  -6  10   0       4437.88       4543.68        51.21 o                         
  -4  10   0       4519.39       4477.91        45.90 o                         
  -2  10   0      10321.03      10708.53        78.16 o                         
   0  10   0       1141.04       1087.74        13.65 o                         
   2  10   0      10179.26      10629.19        77.44 o                         
   4  10   0       4679.09       4573.35        41.07 o                         
   6  10   0       4517.29       4590.74        44.70 o                         
   8  10   0       6217.15       5940.83        77.76 o                         
  10  10   0       2307.81       2244.73        54.00 o                         
 -11  11   0       1105.91       1204.87        65.50 o                         
  -9  11   0       5354.90       5166.46        78.82 o                         
  -7  11   0       4171.10       4316.56        54.73 o                         
  -5  11   0       2007.56       1955.13        26.91 o                         
  -3  11   0       4727.09       4871.12        47.93 o                         
  -1  11   0       1370.53       1363.31        15.00 o                         
   1  11   0       1434.50       1421.25        16.72 o                         
   3  11   0       4745.91       4788.69        40.67 o                         
   5  11   0       2162.95       2068.26        24.11 o                         
   7  11   0       3856.99       3837.61        49.08 o                         
   9  11   0       5624.84       5389.73        86.96 o                         
  11  11   0       1230.26       1243.66        54.08 o                         
 -10  12   0       3081.60       3140.94        73.16 o                         
  -8  12   0       6471.63       6410.52        98.70 o                         
  -6  12   0       7628.20       7663.44        84.57 o                         
  -4  12   0      13462.99      13785.73       127.23 o                         
  -2  12   0      19110.77      18698.99       126.11 o                         
   0  12   0      18377.59      18500.70       128.51 o                         
   2  12   0      19143.90      18657.32       131.27 o                         
   4  12   0      13439.56      13547.05       115.50 o                         
   6  12   0       7214.54       7178.22        72.63 o                         
   8  12   0       6323.42       6149.29        97.83 o                         
  10  12   0       2918.63       2992.03        82.78 o                         
  -9  13   0       1576.94       1549.50        57.93 o                         
  -7  13   0       1543.40       1490.59        37.74 o                         
  -5  13   0       2148.65       2158.29        31.52 o                         
  -3  13   0        778.60        774.32        16.44 o                         
  -1  13   0        953.38       1030.53        15.28 o                         
   1  13   0       1029.94       1088.06        15.83 o                         
   3  13   0        800.11        783.49        16.33 o                         
   5  13   0       2191.36       2164.66        29.74 o                         
   7  13   0       1695.08       1683.85        34.97 o                         
   9  13   0       1607.56       1547.03        44.90 o                         
 -10  14   0       4666.00       4729.58       123.83 o                         
  -8  14   0       6110.08       6118.29        91.58 o                         
  -6  14   0      10031.72       9787.20       133.69 o                         
  -4  14   0      16284.48      16377.68       158.22 o                         
  -2  14   0      24377.95      24180.30       180.34 o                         
   0  14   0      32478.92      32535.65       234.19 o                         
   2  14   0      24435.56      24344.89       181.05 o                         
   4  14   0      16674.57      16729.06       141.35 o                         
   6  14   0       9696.35       9444.84       121.12 o                         
   8  14   0       6017.83       5946.28        97.31 o                         
  10  14   0       4555.25       4641.18       111.16 o                         
  -9  15   0       1999.80       2096.45        69.31 o                         
  -7  15   0       7513.83       7319.22       110.45 o                         
  -5  15   0       6157.57       6115.99        81.67 o                         
  -3  15   0      10828.09      10695.01       102.25 o                         
  -1  15   0       8599.20       8698.13        71.47 o                         
   1  15   0       8686.10       8684.01        74.33 o                         
   3  15   0      10707.90      10666.37        94.26 o                         
   5  15   0       5979.04       5881.27        83.51 o                         
   7  15   0       7752.27       7581.84       106.13 o                         
   9  15   0       2089.45       2171.07        70.38 o                         
  -8  16   0       2958.79       2948.68        59.25 o                         
  -6  16   0       7224.10       7162.24       100.99 o                         
  -4  16   0       8483.03       8534.75       109.50 o                         
  -2  16   0      13515.42      13472.60       114.96 o                         
   0  16   0      16575.34      16705.57       127.00 o                         
   2  16   0      13353.54      13138.39       111.83 o                         
   4  16   0       8489.99       8477.33        95.41 o                         
   6  16   0       7130.70       7030.99        97.23 o                         
   8  16   0       2881.37       2866.00        73.62 o                         
  -7  17   0       7774.64       7747.33       136.47 o                         
  -5  17   0      13134.89      13062.16       160.22 o                         
  -3  17   0      16973.07      16963.23       190.94 o                         
  -1  17   0      17854.06      18115.33       143.13 o                         
   1  17   0      16929.48      17245.74       153.38 o                         
   3  17   0      17049.60      17018.98       174.41 o                         
   5  17   0      13268.08      13000.41       161.56 o                         
   7  17   0       7404.36       7263.34       128.13 o                         
  -8  18   0        362.14        406.75        48.57 o                         
  -6  18   0        765.20        687.52        34.56 o                         
  -4  18   0       1544.75       1563.39        42.63 o                         
  -2  18   0       1465.68       1579.26        28.92 o                         
   0  18   0       2875.27       2765.56        34.57 o                         
   2  18   0       1476.21       1558.35        28.81 o                         
   4  18   0       1461.66       1464.97        39.47 o                         
   6  18   0        706.58        715.37        31.23 o                         
   8  18   0        344.76        375.13        36.06 o                         
  -7  19   0       5336.79       5506.45       109.89 o                         
  -5  19   0      10032.70       9972.99       137.03 o                         
  -3  19   0      12661.57      12731.19       164.29 o                         
  -1  19   0      13006.15      13120.53       133.56 o                         
   1  19   0      13215.75      13205.99       129.79 o                         
   3  19   0      12565.51      12582.88       160.62 o                         
   5  19   0      10249.99      10082.38       159.74 o                         
   7  19   0       5155.94       5272.79       122.96 o                         
  -6  20   0        809.52        877.63        39.62 o                         
  -4  20   0        297.10        327.15        24.78 o                         
  -2  20   0        172.68        192.45        17.12 o                         
   0  20   0        189.03        231.33        15.16 o                         
   2  20   0        198.67        209.02        18.80 o                         
   4  20   0        292.31        334.47        22.60 o                         
   6  20   0        825.21        942.03        40.89 o                         
  -5  21   0       3505.78       3459.86        70.29 o                         
  -3  21   0       5343.91       5471.19        93.54 o                         
  -1  21   0       5340.27       5334.02        73.05 o                         
   1  21   0       5099.02       4901.97        76.97 o                         
   3  21   0       5572.25       5397.52        97.70 o                         
   5  21   0       3584.91       3602.09        72.45 o                         
  -4  22   0        710.05        771.46        36.46 o                         
  -2  22   0        638.40        649.31        26.49 o                         
   0  22   0       1378.37       1441.42        37.32 o                         
   2  22   0        625.39        669.79        31.69 o                         
   4  22   0        652.99        623.75        33.00 o                         
  -3  23   0       1720.88       1804.75        53.90 o                         
  -1  23   0        974.52        945.61        37.85 o                         
   1  23   0        969.28        921.02        33.56 o                         
   3  23   0       1744.30       1721.94        62.20 o                         
   0  24   0        649.17        616.96        40.51 o                         
 -11   1   1        879.81        880.18        22.99 o                         
  -9   1   1       2987.28       3034.58        32.62 o                         
  -7   1   1       6621.83       6546.30        45.55 o                         
  -5   1   1      15610.48      15627.55        90.98 o                         
  -3   1   1      32044.70      32346.59       185.25 o                         
  -1   1   1      58284.10      56376.36       366.03 o                         
   1   1   1      51464.48      52389.09       350.24 o                         
   3   1   1      98889.13     101956.53       593.84 o                         
   5   1   1      60946.40      62210.48       372.26 o                         
   7   1   1      32605.45      32875.66       249.46 o                         
   9   1   1      24394.63      24399.29       255.25 o                         
  11   1   1      11511.44      11677.09       164.81 o                         
 -12   2   1       1272.49       1267.07        29.65 o                         
 -10   2   1       1415.26       1478.08        27.84 o                         
  -8   2   1       9634.95       9952.63        79.53 o                         
  -6   2   1       6303.20       6328.21        43.82 o                         
  -4   2   1      15818.28      16236.79        92.92 o                         
  -2   2   1      40374.10      41581.64       240.12 o                         
   0   2   1      13376.93      12972.51        75.79 o                         
   2   2   1      25057.78      26696.61       188.48 o                         
   4   2   1      19671.03      20826.47       141.10 o                         
   6   2   1      14111.37      14307.27        98.55 o                         
   8   2   1       5234.41       5376.80        50.44 o                         
  10   2   1       4334.11       4556.04        71.45 o                         
  12   2   1       1971.93       2047.36        87.92 o                         
 -11   3   1       2267.08       2289.03        37.57 o                         
  -9   3   1       1343.38       1295.64        20.98 o                         
  -7   3   1       6624.47       6648.25        55.04 o                         
  -5   3   1      21266.88      21767.65       144.66 o                         
  -3   3   1      11271.38      11392.84        66.39 o                         
  -1   3   1      29153.19      29113.73       174.94 o                         
   1   3   1      34504.98      35786.59       237.39 o                         
   3   3   1      23749.10      24351.15       174.49 o                         
   5   3   1      30948.19      32558.15       222.49 o                         
   7   3   1      23446.51      23577.51       179.87 o                         
   9   3   1       9904.76      10129.12       107.66 o                         
  11   3   1       5452.80       5731.67       112.14 o                         
 -12   4   1       1344.96       1342.64        35.56 o                         
 -10   4   1       2305.25       2310.68        32.56 o                         
  -8   4   1       3500.91       3436.76        36.91 o                         
  -6   4   1      14505.26      15055.59       112.21 o                         
  -4   4   1      12006.42      11901.25        80.18 o                         
  -2   4   1      28102.31      28271.84       166.28 o                         
   0   4   1      88562.03      91406.62       504.62 o                         
   2   4   1      29605.47      29995.97       214.18 o                         
   4   4   1      20533.76      20636.10       151.15 o                         
   6   4   1      16010.61      15969.06       108.45 o                         
   8   4   1      10487.95      10396.62        92.67 o                         
  10   4   1       6754.46       6616.28        89.43 o                         
  12   4   1       4351.74       4326.68       237.31 o                         
 -11   5   1       6642.36       6620.30        82.74 o                         
  -9   5   1       7950.15       8007.36        77.41 o                         
  -7   5   1      15831.67      16219.93       126.00 o                         
  -5   5   1      21918.48      21927.69       161.18 o                         
  -3   5   1      36999.71      37409.71       235.74 o                         
  -1   5   1       7281.55       6760.68        39.94 o                         
   1   5   1      30184.43      31115.09       171.95 o                         
   3   5   1      14439.40      14937.15       111.08 o                         
   5   5   1       6356.44       6299.24        57.15 o                         
   7   5   1       7924.92       7989.16        66.25 o                         
   9   5   1       1989.21       1921.66        31.54 o                         
  11   5   1       1131.55       1170.99        54.69 o                         
 -12   6   1         59.67         54.50        16.14 o                         
 -10   6   1        195.93        184.07        12.06 o                         
  -8   6   1        463.88        525.45        13.80 o                         
  -6   6   1        510.66        577.75        12.44 o                         
  -4   6   1       4127.29       4277.38        38.76 o                         
  -2   6   1      16824.23      17063.24       106.33 o                         
   0   6   1      11766.24      12003.69        67.18 o                         
   2   6   1      15531.57      15985.35       102.93 o                         
   4   6   1      12584.43      12794.29       102.08 o                         
   6   6   1       5630.64       5704.20        48.90 o                         
   8   6   1       2994.74       2970.28        35.08 o                         
  10   6   1       5034.94       4781.50        81.51 o                         
 -11   7   1       7943.63       8093.92       117.72 o                         
  -9   7   1      20225.69      20205.11       188.49 o                         
  -7   7   1      24260.07      24807.79       189.90 o                         
  -5   7   1      35963.02      35727.85       289.83 o                         
  -3   7   1      45484.45      45765.25       293.83 o                         
  -1   7   1      40801.94      40913.17       226.00 o                         
   1   7   1      33502.05      34495.68       190.93 o                         
   3   7   1      10508.22      10382.32        75.97 o                         
   5   7   1      10590.17      10853.55        89.08 o                         
   7   7   1       2886.13       2861.45        31.14 o                         
   9   7   1        286.17        293.22        14.56 o                         
  11   7   1         95.40         93.87        29.39 o                         
 -10   8   1       2259.95       2166.92        36.53 o                         
  -8   8   1       3814.97       3781.18        44.36 o                         
  -6   8   1       4763.63       4715.55        45.27 o                         
  -4   8   1       7209.43       7116.06        67.04 o                         
  -2   8   1      12563.47      13185.91        83.73 o                         
   0   8   1       8602.37       8773.76        54.09 o                         
   2   8   1       1335.82       1264.95        13.64 o                         
   4   8   1       2595.21       2741.81        25.88 o                         
   6   8   1       1201.76       1213.72        18.03 o                         
   8   8   1        661.73        642.07        16.83 o                         
  10   8   1        101.29        106.64        15.10 o                         
 -11   9   1       5977.75       5840.94        95.53 o                         
  -9   9   1      10106.99      10034.73       109.61 o                         
  -7   9   1      14793.64      14842.95       122.16 o                         
  -5   9   1      23814.26      23688.85       214.21 o                         
  -3   9   1      34822.79      35282.09       244.63 o                         
  -1   9   1      26227.84      26065.80       149.11 o                         
   1   9   1      13168.80      13400.75        84.95 o                         
   3   9   1       6212.16       6042.46        45.36 o                         
   5   9   1       2587.89       2689.19        28.64 o                         
   7   9   1       1915.98       1878.70        25.74 o                         
   9   9   1        317.30        309.63        17.68 o                         
  11   9   1         70.13         33.43        26.65 o                         
 -10  10   1       6642.52       6760.08       132.65 o                         
  -8  10   1       7248.96       7280.20        91.63 o                         
  -6  10   1      16358.18      16511.48       150.89 o                         
  -4  10   1      14332.79      13989.08       118.85 o                         
  -2  10   1      13848.40      13568.73        85.50 o                         
   0  10   1      17658.58      18025.15       117.98 o                         
   2  10   1      10498.37      10527.44        75.61 o                         
   4  10   1       5827.16       5833.87        48.06 o                         
   6  10   1       2328.82       2298.06        27.86 o                         
   8  10   1        223.94        234.92        15.33 o                         
  10  10   1        354.95        372.74        31.16 o                         
 -11  11   1        914.25        883.88        27.38 o                         
  -9  11   1       2417.06       2404.95        46.94 o                         
  -7  11   1       2385.90       2341.80        34.96 o                         
  -5  11   1       8957.23       9037.31        87.81 o                         
  -3  11   1      11242.83      11658.24        83.02 o                         
  -1  11   1       4732.84       4610.74        34.33 o                         
   1  11   1      10388.80      10367.83        69.91 o                         
   3  11   1       7695.97       7559.04        58.42 o                         
   5  11   1       6569.73       6419.18        53.88 o                         
   7  11   1       7271.78       7166.53        83.12 o                         
   9  11   1       2868.87       2817.99        53.18 o                         
 -10  12   1       7512.79       7435.20       108.68 o                         
  -8  12   1      12063.58      11855.66       198.78 o                         
  -6  12   1       7777.79       7834.70        87.23 o                         
  -4  12   1      18887.98      18487.21       149.35 o                         
  -2  12   1       8582.15       8166.83        59.84 o                         
   0  12   1      11868.38      11663.66        80.29 o                         
   2  12   1      13567.34      13981.69       101.43 o                         
   4  12   1       4974.68       5016.67        48.71 o                         
   6  12   1       2723.29       2746.78        35.11 o                         
   8  12   1        515.61        551.19        23.41 o                         
  10  12   1         57.68         81.51        25.28 o                         
  -9  13   1       2023.61       1964.50        43.66 o                         
  -7  13   1       3674.94       3713.83        62.90 o                         
  -5  13   1       4438.96       4326.30        56.03 o                         
  -3  13   1       7172.84       7044.73        62.04 o                         
  -1  13   1      11837.71      11950.75        83.12 o                         
   1  13   1      13971.16      13882.05       101.63 o                         
   3  13   1      14851.87      14857.24       113.28 o                         
   5  13   1      13570.97      13418.63       109.74 o                         
   7  13   1      12274.88      11928.47       155.57 o                         
   9  13   1       5599.89       5636.81       164.54 o                         
 -10  14   1       2601.55       2487.44        56.85 o                         
  -8  14   1       6639.83       6532.55       119.35 o                         
  -6  14   1       6475.90       6402.35        88.85 o                         
  -4  14   1       4831.52       4871.92        54.64 o                         
  -2  14   1      12999.76      12954.08       100.10 o                         
   0  14   1       6275.50       6264.68        54.97 o                         
   2  14   1       3186.88       3248.27        32.91 o                         
   4  14   1       3083.12       3054.64        37.55 o                         
   6  14   1       2843.83       2967.02        44.94 o                         
   8  14   1        384.94        421.24        22.76 o                         
  10  14   1       1887.07       1862.75        80.56 o                         
  -9  15   1       1830.48       1809.29        48.31 o                         
  -7  15   1       1487.14       1521.00        40.96 o                         
  -5  15   1       5869.44       5877.22        76.57 o                         
  -3  15   1       7286.23       7298.07        68.68 o                         
  -1  15   1       3431.30       3542.17        33.05 o                         
   1  15   1      12194.41      11997.24        96.61 o                         
   3  15   1      11186.85      11088.49        93.76 o                         
   5  15   1       8336.65       8134.42       101.42 o                         
   7  15   1      10459.94      10377.28       140.22 o                         
   9  15   1       5756.62       5873.78       149.11 o                         
  -8  16   1       1570.55       1559.11        41.25 o                         
  -6  16   1       3245.40       3197.08        57.38 o                         
  -4  16   1       8030.36       7966.12        96.65 o                         
  -2  16   1       8229.56       8288.05        70.47 o                         
   0  16   1       9815.79       9802.69        83.74 o                         
   2  16   1      14746.84      14345.38       123.86 o                         
   4  16   1       8851.12       8944.36       110.49 o                         
   6  16   1       8851.15       8895.32       122.63 o                         
   8  16   1       6756.92       6645.81       138.70 o                         
  -7  17   1        571.22        573.81        29.49 o                         
  -5  17   1        712.97        772.13        26.72 o                         
  -3  17   1       2140.90       2109.31        31.59 o                         
  -1  17   1       1335.53       1330.23        23.03 o                         
   1  17   1       2356.23       2346.53        31.85 o                         
   3  17   1       3737.72       3682.59        48.01 o                         
   5  17   1       4433.51       4320.65        67.95 o                         
   7  17   1       2829.29       2936.80        66.17 o                         
  -8  18   1        686.99        626.34        32.59 o                         
  -6  18   1       3536.70       3669.31        66.07 o                         
  -4  18   1       4409.87       4425.05        66.17 o                         
  -2  18   1      10124.59      10101.14       104.04 o                         
   0  18   1      18687.42      18733.77       164.15 o                         
   2  18   1      13919.87      13706.92       141.04 o                         
   4  18   1      12485.41      12262.17       148.68 o                         
   6  18   1      10543.93      10305.10       165.24 o                         
   8  18   1       7549.77       7757.50       158.86 o                         
  -7  19   1        718.08        747.07        34.24 o                         
  -5  19   1       1584.06       1564.17        38.89 o                         
  -3  19   1       1096.95       1190.79        35.78 o                         
  -1  19   1        909.34        920.13        22.25 o                         
   1  19   1        956.43       1009.45        26.45 o                         
   3  19   1        533.60        513.96        27.84 o                         
   5  19   1        710.22        736.63        30.03 o                         
   7  19   1        439.92        471.64        37.65 o                         
  -6  20   1       1524.58       1625.39        56.35 o                         
  -4  20   1       4097.06       4159.86        77.73 o                         
  -2  20   1       4501.40       4508.46        69.80 o                         
   0  20   1       9327.66       9152.90       109.68 o                         
   2  20   1       6917.61       6862.64        94.33 o                         
   4  20   1       5393.05       5380.19        87.93 o                         
   6  20   1       6203.89       6004.47       121.38 o                         
  -5  21   1       1935.02       2000.50        52.24 o                         
  -3  21   1       2780.86       2907.38        76.10 o                         
  -1  21   1       1178.23       1237.80        32.64 o                         
   1  21   1       2040.28       2085.52        46.58 o                         
   3  21   1       1807.58       1866.51        52.13 o                         
   5  21   1        459.60        513.92        38.01 o                         
  -4  22   1       2802.72       2844.93        63.88 o                         
  -2  22   1       4172.68       4025.19        75.93 o                         
   0  22   1       2588.30       2662.59        55.23 o                         
   2  22   1       3082.59       2912.65        65.20 o                         
   4  22   1       2556.80       2629.73        68.86 o                         
  -3  23   1       1353.48       1429.97        55.39 o                         
  -1  23   1       1620.52       1525.36        47.29 o                         
   1  23   1       1182.05       1113.48        36.00 o                         
   3  23   1       1325.67       1379.25        45.77 o                         
   0  24   1       2192.82       2086.59        71.36 o                         
 -12   0   2       2431.79       2553.32        64.88 o                         
 -10   0   2       5978.76       6064.82        98.81 o                         
  -8   0   2       5167.25       5251.67        56.29 o                         
  -6   0   2       3854.72       3848.68        42.19 o                         
  -4   0   2        575.45        567.67        10.83 o                         
  -2   0   2      14155.99      14227.64       133.58 o                         
   0   0   2      14108.90      14559.79       126.96 o                         
   2   0   2      70097.14      74277.52       659.06 o                         
   4   0   2       6420.61       6908.77        59.37 o                         
   6   0   2      15949.12      16375.70       170.68 o                         
   8   0   2      18096.40      18299.06       221.88 o                         
  10   0   2      10937.44      10740.88       183.98 o                         
  12   0   2       7230.17       6812.27       344.63 o                         
 -11   1   2        237.08        243.77        15.50 o                         
  -9   1   2        933.28        990.54        15.31 o                         
  -7   1   2        988.86       1016.26        12.67 o                         
  -5   1   2       5924.21       6238.60        42.11 o                         
  -3   1   2       1125.33       1110.14        10.00 o                         
  -1   1   2       2808.41       2909.36        23.71 o                         
   1   1   2      30293.52      32484.31       195.52 o                         
   3   1   2       4815.66       5188.44        36.03 o                         
   5   1   2       1531.87       1658.72        16.21 o                         
   7   1   2       2002.17       2089.34        23.08 o                         
   9   1   2        864.62        983.19        26.82 o                         
  11   1   2        230.07        249.34        24.75 o                         
 -12   2   2       3042.40       3096.18        51.77 o                         
 -10   2   2       5274.82       5452.06        58.86 o                         
  -8   2   2       2452.77       2435.92        23.84 o                         
  -6   2   2       5753.38       5941.03        42.10 o                         
  -4   2   2       3201.51       3259.64        23.85 o                         
  -2   2   2      12467.40      12699.59        79.47 o                         
   0   2   2      16236.23      16576.42       104.77 o                         
   2   2   2       6217.32       6394.02        50.02 o                         
   4   2   2      14196.04      14715.76       115.01 o                         
   6   2   2       8549.83       8801.30        63.85 o                         
   8   2   2      10272.29      10348.33        90.68 o                         
  10   2   2       6786.90       6999.59        98.77 o                         
  12   2   2       5190.58       5458.78       351.88 o                         
 -11   3   2       1969.18       1986.07        35.86 o                         
  -9   3   2       4014.22       3969.11        40.62 o                         
  -7   3   2       6531.92       6695.37        47.57 o                         
  -5   3   2      12113.49      12603.96        80.93 o                         
  -3   3   2      19081.63      19619.63       108.97 o                         
  -1   3   2      20704.40      20690.94       135.23 o                         
   1   3   2      13067.77      13191.93        84.19 o                         
   3   3   2      23052.21      24145.30       180.18 o                         
   5   3   2       7314.14       7228.16        56.71 o                         
   7   3   2       9322.08       9478.44        75.01 o                         
   9   3   2       3833.61       3977.26        54.51 o                         
  11   3   2       2516.08       2529.33        73.64 o                         
 -12   4   2       3996.21       4074.43        80.10 o                         
 -10   4   2       5957.73       5969.92        64.01 o                         
  -8   4   2      13871.60      13915.93       110.37 o                         
  -6   4   2      15259.25      15006.03        98.25 o                         
  -4   4   2      22491.52      22850.06       137.46 o                         
  -2   4   2      58636.27      59323.74       353.62 o                         
   0   4   2      32825.09      32815.09       189.83 o                         
   2   4   2      26789.82      26973.42       198.56 o                         
   4   4   2      18448.57      18745.62       149.77 o                         
   6   4   2      12368.81      12566.62        91.63 o                         
   8   4   2       6612.16       6594.50        63.04 o                         
  10   4   2       4688.42       4848.66        81.58 o                         
 -11   5   2       2114.75       2117.86        40.47 o                         
  -9   5   2       1618.45       1591.15        25.95 o                         
  -7   5   2       4215.26       4296.86        39.51 o                         
  -5   5   2       7186.80       7293.18        53.45 o                         
  -3   5   2      13266.28      13693.83        86.58 o                         
  -1   5   2       9813.67       9783.38        59.42 o                         
   1   5   2      12199.94      12357.40        73.93 o                         
   3   5   2      10412.59      10696.95        89.39 o                         
   5   5   2       5725.91       5704.77        53.98 o                         
   7   5   2       9957.79      10021.94        81.86 o                         
   9   5   2       4461.07       4377.74        56.56 o                         
  11   5   2       2002.90       1963.14        84.13 o                         
 -12   6   2       6989.82       6860.50       141.39 o                         
 -10   6   2      11339.82      11419.15       110.66 o                         
  -8   6   2      25717.32      26440.20       205.77 o                         
  -6   6   2      31323.46      31004.54       220.59 o                         
  -4   6   2      42876.99      42126.42       266.09 o                         
  -2   6   2      64932.34      63506.98       385.16 o                         
   0   6   2      72688.68      72578.48       422.84 o                         
   2   6   2      64068.33      65411.23       494.04 o                         
   4   6   2      47497.15      49387.03       399.83 o                         
   6   6   2      20179.02      20503.39       183.50 o                         
   8   6   2       9154.54       9319.94        88.40 o                         
  10   6   2       6494.22       6562.40       108.28 o                         
 -11   7   2       1338.12       1349.73        31.22 o                         
  -9   7   2        613.10        592.51        17.56 o                         
  -7   7   2       1987.28       1961.48        23.53 o                         
  -5   7   2       1152.14       1097.71        13.72 o                         
  -3   7   2       1869.33       1847.22        16.89 o                         
  -1   7   2       5637.53       5785.88        39.49 o                         
   1   7   2       6459.30       6680.67        45.61 o                         
   3   7   2       1262.48       1274.82        18.77 o                         
   5   7   2       3620.41       3932.37        47.13 o                         
   7   7   2       2458.93       2357.87        36.74 o                         
   9   7   2       1360.65       1349.31        30.13 o                         
  11   7   2        869.81        873.67        98.15 o                         
 -10   8   2      11339.93      11303.66       135.86 o                         
  -8   8   2      19049.51      18906.33       163.13 o                         
  -6   8   2      27737.51      28119.22       210.69 o                         
  -4   8   2      42685.70      42283.97       287.86 o                         
  -2   8   2      55732.59      54899.85       338.75 o                         
   0   8   2      68929.23      68737.68       414.56 o                         
   2   8   2      60376.10      61858.87       408.64 o                         
   4   8   2      42320.02      43689.27       358.23 o                         
   6   8   2      10264.45      10537.09       110.82 o                         
   8   8   2      10967.13      10885.48       144.39 o                         
  10   8   2       4411.16       4314.57       108.60 o                         
 -11   9   2       3178.54       3130.08        53.48 o                         
  -9   9   2       5500.51       5552.58        71.35 o                         
  -7   9   2      11889.96      11930.68       102.18 o                         
  -5   9   2      15656.07      15654.24       125.62 o                         
  -3   9   2      36936.59      36753.21       227.08 o                         
  -1   9   2      31547.47      31621.76       201.10 o                         
   1   9   2      15293.33      14927.23        98.02 o                         
   3   9   2      24461.77      24488.44       179.35 o                         
   5   9   2      10545.98      10695.76       110.17 o                         
   7   9   2       8806.02       8809.75       112.12 o                         
   9   9   2       3649.95       3388.94        79.93 o                         
  11   9   2       1553.41       1592.21        99.80 o                         
 -10  10   2       2963.73       2817.17        53.69 o                         
  -8  10   2       7533.35       7457.75        81.50 o                         
  -6  10   2      13367.29      13450.06       115.03 o                         
  -4  10   2      11588.52      11311.27        84.77 o                         
  -2  10   2      37479.82      37892.01       235.38 o                         
   0  10   2      21497.04      21215.10       141.33 o                         
   2  10   2      25384.26      25775.33       172.53 o                         
   4  10   2       8607.44       8622.94        73.05 o                         
   6  10   2       6212.00       6451.16        75.44 o                         
   8  10   2       4389.10       4418.29        75.11 o                         
  10  10   2        819.10        780.18        43.85 o                         
 -11  11   2       4486.24       4667.38        81.81 o                         
  -9  11   2       8258.95       8323.30       108.54 o                         
  -7  11   2      17832.76      17785.53       169.35 o                         
  -5  11   2      27816.57      27568.18       238.45 o                         
  -3  11   2      22575.39      22810.31       149.64 o                         
  -1  11   2      37316.22      36399.21       234.05 o                         
   1  11   2      30832.24      30889.65       200.24 o                         
   3  11   2      22347.09      22152.13       168.80 o                         
   5  11   2      23731.99      24058.29       192.25 o                         
   7  11   2      10315.11      10605.49       133.32 o                         
   9  11   2       7099.77       7307.79       154.05 o                         
 -10  12   2        773.23        741.45        30.18 o                         
  -8  12   2       2100.09       2104.76        38.56 o                         
  -6  12   2        359.27        388.32        15.46 o                         
  -4  12   2       3420.39       3544.65        33.12 o                         
  -2  12   2        600.94        614.58        11.55 o                         
   0  12   2       2013.75       2023.97        21.35 o                         
   2  12   2       2827.50       2907.03        29.48 o                         
   4  12   2       2612.18       2644.33        28.58 o                         
   6  12   2       1992.07       2037.24        29.58 o                         
   8  12   2       1112.15       1110.71        35.56 o                         
  10  12   2       2534.85       2463.54        90.17 o                         
  -9  13   2       4127.52       4140.84        74.65 o                         
  -7  13   2       6911.04       6862.94        90.31 o                         
  -5  13   2      12571.43      12616.23       119.16 o                         
  -3  13   2      11629.39      11314.18        86.72 o                         
  -1  13   2      15514.64      15489.50       106.30 o                         
   1  13   2      17205.99      17345.53       123.74 o                         
   3  13   2      13302.07      13320.46       105.81 o                         
   5  13   2       9103.84       9292.38        89.78 o                         
   7  13   2       5870.29       5652.11        78.83 o                         
   9  13   2       2925.47       3008.71        98.40 o                         
 -10  14   2        814.34        803.47        39.12 o                         
  -8  14   2        894.01        853.99        25.55 o                         
  -6  14   2        868.63        890.52        29.02 o                         
  -4  14   2        210.48        227.12        11.33 o                         
  -2  14   2       3939.02       3934.21        35.86 o                         
   0  14   2       3289.34       3281.93        32.06 o                         
   2  14   2       1475.50       1490.32        22.05 o                         
   4  14   2       2442.19       2396.97        30.52 o                         
   6  14   2       2855.88       2750.79        44.47 o                         
   8  14   2       2627.56       2541.50        66.79 o                         
  -9  15   2        834.68        785.91        34.66 o                         
  -7  15   2       1660.02       1626.27        39.15 o                         
  -5  15   2       1146.36       1114.32        29.79 o                         
  -3  15   2       6609.83       6647.72        56.87 o                         
  -1  15   2       2602.50       2651.26        28.70 o                         
   1  15   2       3191.02       3116.41        33.19 o                         
   3  15   2       4634.90       4683.98        47.42 o                         
   5  15   2       3055.32       2973.13        48.70 o                         
   7  15   2       3524.79       3368.37        59.85 o                         
   9  15   2       1906.33       1876.40        64.18 o                         
  -8  16   2        934.99        915.54        43.96 o                         
  -6  16   2        207.77        172.50        21.33 o                         
  -4  16   2        566.90        547.39        17.19 o                         
  -2  16   2        739.33        730.19        16.54 o                         
   0  16   2       2219.26       2134.39        25.73 o                         
   2  16   2        681.80        734.42        24.03 o                         
   4  16   2       1689.70       1539.82        33.64 o                         
   6  16   2       3207.36       3109.05        57.73 o                         
   8  16   2       2187.23       2127.48        68.12 o                         
  -7  17   2        604.01        613.99        27.81 o                         
  -5  17   2        900.75        894.23        27.59 o                         
  -3  17   2        310.60        307.28        15.22 o                         
  -1  17   2        478.76        498.89        15.40 o                         
   1  17   2       2222.27       2174.02        30.17 o                         
   3  17   2       2673.31       2661.15        44.90 o                         
   5  17   2       4784.12       4538.99        66.41 o                         
   7  17   2       3636.13       3541.27        89.75 o                         
  -8  18   2        638.29        659.37        34.90 o                         
  -6  18   2        942.14        951.30        34.50 o                         
  -4  18   2       1995.58       1902.82        38.71 o                         
  -2  18   2        613.19        621.10        19.00 o                         
   0  18   2       1256.58       1218.33        25.26 o                         
   2  18   2        924.10        908.95        24.98 o                         
   4  18   2       1040.17        969.18        28.37 o                         
   6  18   2        685.21        666.87        30.98 o                         
  -7  19   2        974.42        977.87        39.46 o                         
  -5  19   2        672.29        687.76        28.88 o                         
  -3  19   2        230.69        264.68        19.56 o                         
  -1  19   2        584.45        604.47        19.87 o                         
   1  19   2       1294.76       1252.13        30.44 o                         
   3  19   2       3482.81       3227.19        54.61 o                         
   5  19   2       1996.82       1901.44        49.83 o                         
   7  19   2       3715.18       3610.77        94.09 o                         
  -6  20   2       1880.98       1921.28        49.19 o                         
  -4  20   2       3277.31       3398.19        60.08 o                         
  -2  20   2       4654.30       4626.95        57.96 o                         
   0  20   2       3863.19       3696.40        62.80 o                         
   2  20   2       3561.04       3480.84        61.38 o                         
   4  20   2       2657.93       2645.56        53.29 o                         
   6  20   2       1622.66       1685.96        62.32 o                         
  -5  21   2        786.16        841.41        35.25 o                         
  -3  21   2       2509.97       2489.65        56.18 o                         
  -1  21   2       1488.25       1586.95        34.79 o                         
   1  21   2       2732.81       2836.32        59.63 o                         
   3  21   2       2765.00       2747.69        64.06 o                         
   5  21   2       2558.89       2589.93        69.86 o                         
  -4  22   2       1343.53       1400.72        46.58 o                         
  -2  22   2       2789.50       2788.32        62.79 o                         
   0  22   2       3134.82       3109.68        58.68 o                         
   2  22   2       3486.64       3422.80        79.03 o                         
   4  22   2       2237.54       2186.10        70.52 o                         
  -3  23   2       5154.34       5344.58        90.36 o                         
  -1  23   2       4319.43       4474.95        85.80 o                         
   1  23   2       5077.61       5272.34        97.22 o                         
   3  23   2       4512.54       4710.34        99.66 o                         
   0  24   2        109.38        114.93        22.61 o                         
 -11   1   3      11109.64      11122.81       128.03 o                         
  -9   1   3      12719.24      12879.80       105.19 o                         
  -7   1   3      27356.82      27733.68       184.61 o                         
  -5   1   3      41104.38      40976.36       278.71 o                         
  -3   1   3      41781.68      41273.38       263.03 o                         
  -1   1   3      61874.46      61951.62       371.98 o                         
   1   1   3      11597.55      11541.54        73.16 o                         
   3   1   3       8474.11       9455.17        68.46 o                         
   5   1   3       2838.28       2878.67        24.24 o                         
   7   1   3        355.29        425.63        10.83 o                         
   9   1   3        209.80        267.97        15.38 o                         
  11   1   3        276.84        299.64        32.37 o                         
 -12   2   3       1783.76       1846.70        44.96 o                         
 -10   2   3       6038.44       6304.07        66.88 o                         
  -8   2   3       3145.61       3219.13        28.73 o                         
  -6   2   3       8620.38       8624.47        59.98 o                         
  -4   2   3       6748.88       6532.19        46.29 o                         
  -2   2   3      35546.45      35794.04       219.31 o                         
   0   2   3      29227.00      30216.83       174.23 o                         
   2   2   3       8308.48       8592.31        61.17 o                         
   4   2   3      21151.51      22691.04       159.05 o                         
   6   2   3       4920.40       5063.32        41.73 o                         
   8   2   3       1388.35       1374.79        22.22 o                         
  10   2   3       1300.68       1401.05        39.38 o                         
 -11   3   3       5232.86       5328.77        70.66 o                         
  -9   3   3       6642.21       6921.60        63.41 o                         
  -7   3   3      12215.37      12141.95        84.30 o                         
  -5   3   3      15437.98      15587.30       104.88 o                         
  -3   3   3      27091.23      27020.63       171.59 o                         
  -1   3   3      34096.00      34501.28       205.01 o                         
   1   3   3      18992.71      19631.17       120.51 o                         
   3   3   3       6515.64       6452.68        55.74 o                         
   5   3   3       9398.54       9730.85        79.07 o                         
   7   3   3       6319.85       6285.24        54.50 o                         
   9   3   3       2992.75       2818.14        44.79 o                         
  11   3   3       2550.36       2499.25        94.24 o                         
 -12   4   3       3416.82       3485.55        68.48 o                         
 -10   4   3       5448.60       5471.90        58.49 o                         
  -8   4   3       7149.76       6989.27        54.02 o                         
  -6   4   3      11761.62      11689.34        86.00 o                         
  -4   4   3      23385.69      23671.30       140.94 o                         
  -2   4   3      13799.59      13220.82        84.04 o                         
   0   4   3      38443.64      38926.89       243.17 o                         
   2   4   3      18700.66      19305.42       140.49 o                         
   4   4   3       8757.41       8959.94        85.62 o                         
   6   4   3       4975.54       5223.19        52.15 o                         
   8   4   3       3312.06       3270.14        37.02 o                         
  10   4   3       2316.18       2237.64        47.16 o                         
 -11   5   3       1995.93       2073.69        37.56 o                         
  -9   5   3       3139.68       3170.93        38.40 o                         
  -7   5   3       6637.53       6556.74        50.39 o                         
  -5   5   3      22323.39      22694.61       147.02 o                         
  -3   5   3      26561.27      26363.37       160.15 o                         
  -1   5   3      26197.42      25405.04       156.71 o                         
   1   5   3      31925.84      31779.68       198.12 o                         
   3   5   3      39596.43      40546.54       336.49 o                         
   5   5   3      30167.53      30458.52       265.03 o                         
   7   5   3      21016.10      21016.57       189.66 o                         
   9   5   3      16459.50      16285.00       200.57 o                         
  11   5   3       5854.98       5835.94       159.97 o                         
 -12   6   3       1608.51       1552.64        49.37 o                         
 -10   6   3       2390.38       2390.37        41.41 o                         
  -8   6   3       4682.57       4649.90        45.26 o                         
  -6   6   3       5905.74       5663.86        43.06 o                         
  -4   6   3       6254.12       6219.11        43.57 o                         
  -2   6   3       3488.77       3589.80        25.92 o                         
   0   6   3       6393.74       6785.58        47.93 o                         
   2   6   3       2502.83       2531.07        24.00 o                         
   4   6   3         73.34        150.99        12.30 o                         
   6   6   3        907.60        988.46        22.97 o                         
   8   6   3        421.05        428.09        16.83 o                         
  10   6   3        142.59        132.83        30.97 o                         
 -11   7   3       1715.30       1741.43        36.00 o                         
  -9   7   3       3518.13       3566.63        44.56 o                         
  -7   7   3      13237.12      13459.03       102.15 o                         
  -5   7   3      23473.39      23661.14       149.00 o                         
  -3   7   3      29031.73      27973.21       183.05 o                         
  -1   7   3      59783.33      58222.11       370.37 o                         
   1   7   3      46952.72      46459.23       296.36 o                         
   3   7   3      62850.03      64021.46       498.98 o                         
   5   7   3      50474.60      50734.64       450.26 o                         
   7   7   3      30016.65      30497.20       331.07 o                         
   9   7   3      16733.23      16841.17       204.89 o                         
  11   7   3       9819.22       9681.42       378.32 o                         
 -10   8   3        573.76        578.90        22.86 o                         
  -8   8   3       2456.99       2394.74        30.34 o                         
  -6   8   3       2897.90       2912.41        27.65 o                         
  -4   8   3       4682.17       4560.62        37.91 o                         
  -2   8   3      16361.73      16228.76       113.08 o                         
   0   8   3       7255.01       7208.34        51.14 o                         
   2   8   3      13569.90      13555.17        91.26 o                         
   4   8   3       7016.68       7073.75        79.66 o                         
   6   8   3       4626.02       4724.23        62.19 o                         
   8   8   3       3466.10       3519.39        74.26 o                         
  10   8   3       2479.27       2351.59        84.70 o                         
 -11   9   3        709.83        695.41        27.98 o                         
  -9   9   3       1446.05       1395.31        29.90 o                         
  -7   9   3       6716.81       6723.79        59.88 o                         
  -5   9   3      12043.19      12013.72        87.38 o                         
  -3   9   3      21685.64      21257.21       140.28 o                         
  -1   9   3      35261.43      34790.46       235.86 o                         
   1   9   3      37525.32      37212.08       250.48 o                         
   3   9   3      29260.19      29175.44       211.58 o                         
   5   9   3      30408.23      30787.38       306.35 o                         
   7   9   3      19756.10      20093.35       225.83 o                         
   9   9   3       9280.02       9188.11       161.40 o                         
 -10  10   3        794.60        783.01        26.35 o                         
  -8  10   3       3546.85       3588.34        51.54 o                         
  -6  10   3       7328.36       7328.00        68.03 o                         
  -4  10   3      14253.11      13892.15       100.92 o                         
  -2  10   3      19737.52      19319.63       125.97 o                         
   0  10   3      20833.88      20360.63       141.47 o                         
   2  10   3      27760.08      28169.19       204.69 o                         
   4  10   3      19942.84      20325.49       178.79 o                         
   6  10   3      11818.43      11787.19       155.02 o                         
   8  10   3      12461.55      12543.62       178.12 o                         
  10  10   3       6073.65       6322.08       154.23 o                         
 -11  11   3       1940.79       2005.37        60.53 o                         
  -9  11   3       2465.77       2449.16        46.46 o                         
  -7  11   3       1505.14       1548.83        28.27 o                         
  -5  11   3       8314.86       8384.08        70.33 o                         
  -3  11   3       7458.19       7483.45        55.90 o                         
  -1  11   3       7941.65       7635.51        59.27 o                         
   1  11   3       6184.72       6156.89        47.76 o                         
   3  11   3       4297.15       4314.36        40.53 o                         
   5  11   3       5494.54       5675.42        71.92 o                         
   7  11   3       4543.80       4534.59        82.57 o                         
   9  11   3       1747.57       1893.59        67.98 o                         
 -10  12   3       1298.83       1310.53        46.85 o                         
  -8  12   3       3022.49       2983.45        48.04 o                         
  -6  12   3       6594.87       6767.77        74.09 o                         
  -4  12   3       5262.20       5231.98        47.34 o                         
  -2  12   3      24201.60      23582.11       157.66 o                         
   0  12   3      16973.85      16513.50       118.47 o                         
   2  12   3      20387.03      20529.53       154.01 o                         
   4  12   3      23339.25      23177.13       176.67 o                         
   6  12   3       9213.31       9331.31       127.74 o                         
   8  12   3      10240.06      10336.75       198.82 o                         
  10  12   3       5708.61       5926.04       174.12 o                         
  -9  13   3       5026.11       5210.21        79.22 o                         
  -7  13   3       6634.22       6683.38        84.07 o                         
  -5  13   3       4878.76       4878.14        49.16 o                         
  -3  13   3      21283.21      21174.14       145.50 o                         
  -1  13   3       3512.78       3477.51        32.22 o                         
   1  13   3       4352.65       4365.87        39.29 o                         
   3  13   3       1584.25       1677.55        22.38 o                         
   5  13   3        543.91        591.18        15.75 o                         
   7  13   3         38.72         68.13        22.38 o                         
   9  13   3        161.39        165.83        29.96 o                         
 -10  14   3        647.52        645.14        32.89 o                         
  -8  14   3       2655.47       2570.93        48.51 o                         
  -6  14   3        886.60        925.50        27.10 o                         
  -4  14   3       5081.87       5092.29        47.05 o                         
  -2  14   3       6047.50       6031.95        48.84 o                         
   0  14   3       9622.09       9604.46        77.89 o                         
   2  14   3       9546.78       9703.12        78.41 o                         
   4  14   3       7204.23       7144.99        68.39 o                         
   6  14   3       4609.18       4449.62        67.16 o                         
   8  14   3       3017.16       2993.74        86.83 o                         
  -9  15   3       3021.05       3096.74        70.60 o                         
  -7  15   3       5866.61       5817.40        87.59 o                         
  -5  15   3      10586.27      10618.53       118.18 o                         
  -3  15   3       2539.11       2496.44        28.74 o                         
  -1  15   3       9206.83       9049.91        75.00 o                         
   1  15   3       3657.92       3584.12        38.11 o                         
   3  15   3       1738.83       1825.41        27.61 o                         
   5  15   3        783.28        823.40        23.75 o                         
   7  15   3        294.07        341.60        33.84 o                         
   9  15   3        324.15        303.90        36.07 o                         
  -8  16   3       3983.30       4154.95        74.35 o                         
  -6  16   3       5446.55       5319.16        93.77 o                         
  -4  16   3       4391.60       4433.25        50.04 o                         
  -2  16   3       4336.32       4288.06        46.15 o                         
   0  16   3       4321.85       4207.42        44.07 o                         
   2  16   3       1884.30       1833.34        28.55 o                         
   4  16   3        458.58        509.79        19.47 o                         
   6  16   3       1422.64       1376.96        36.17 o                         
   8  16   3        216.26        194.71        31.76 o                         
  -7  17   3       1905.91       1891.23        48.31 o                         
  -5  17   3       2036.51       2103.09        50.51 o                         
  -3  17   3       4392.56       4330.40        50.56 o                         
  -1  17   3       2539.36       2494.66        33.10 o                         
   1  17   3       1168.27       1157.38        24.10 o                         
   3  17   3        388.98        412.30        18.74 o                         
   5  17   3        101.09         89.79        17.45 o                         
   7  17   3        327.16        340.96        30.13 o                         
  -8  18   3       5599.71       5841.57       105.98 o                         
  -6  18   3       5038.15       5051.83        87.56 o                         
  -4  18   3       9774.49       9448.25       117.41 o                         
  -2  18   3       4301.93       4210.95        52.69 o                         
   0  18   3       2770.18       2756.39        36.55 o                         
   2  18   3       2900.35       2840.57        45.88 o                         
   4  18   3        330.05        343.32        19.27 o                         
   6  18   3        146.27        163.77        25.17 o                         
  -7  19   3        566.92        607.83        30.88 o                         
  -5  19   3       2996.97       2999.04        63.05 o                         
  -3  19   3       1577.58       1625.04        29.39 o                         
  -1  19   3       1818.08       1795.22        34.32 o                         
   1  19   3       1629.71       1698.50        36.51 o                         
   3  19   3       1560.56       1568.61        37.58 o                         
   5  19   3       1815.83       1794.63        48.94 o                         
  -6  20   3       5507.53       5364.13        94.00 o                         
  -4  20   3       2929.14       2976.88        55.35 o                         
  -2  20   3       2128.36       2067.42        39.04 o                         
   0  20   3       3247.26       3167.04        56.91 o                         
   2  20   3       2599.36       2580.99        48.99 o                         
   4  20   3       1394.03       1376.01        42.81 o                         
   6  20   3       1009.01       1006.38        45.81 o                         
  -5  21   3       1584.15       1790.09        50.84 o                         
  -3  21   3       1410.13       1506.11        45.65 o                         
  -1  21   3       2880.23       2858.13        51.47 o                         
   1  21   3       2727.12       2604.05        61.11 o                         
   3  21   3       2973.14       3043.76        67.65 o                         
   5  21   3       2486.66       2578.55        71.02 o                         
  -4  22   3       4612.74       4691.19        94.37 o                         
  -2  22   3       2569.85       2538.62        52.34 o                         
   0  22   3       4521.87       4586.65        76.76 o                         
   2  22   3       3814.28       3810.14        78.69 o                         
   4  22   3       2716.23       2738.53        72.36 o                         
  -3  23   3       1253.77       1185.61        40.66 o                         
  -1  23   3       1233.64       1239.85        46.40 o                         
   1  23   3       1028.44        977.45        42.31 o                         
 -12   0   4       8881.81       8894.96       285.91 o                         
 -10   0   4      22066.96      22633.71       271.68 o                         
  -8   0   4      27226.69      27186.08       296.79 o                         
  -6   0   4      48005.48      47480.62       454.29 o                         
  -4   0   4      87564.66      86150.85       818.84 o                         
  -2   0   4      56502.20      53530.68       468.71 o                         
   0   0   4     103869.44     104306.66       934.71 o                         
   2   0   4      94461.80      97257.02       863.12 o                         
   4   0   4      41973.95      43472.46       423.94 o                         
   6   0   4      21058.94      21101.80       221.99 o                         
   8   0   4       7708.22       7910.21       120.50 o                         
  10   0   4       3191.78       3240.83       124.61 o                         
 -11   1   4       1193.37       1161.65        30.63 o                         
  -9   1   4        107.43        125.36         9.91 o                         
  -7   1   4       3794.15       3850.92        35.92 o                         
  -5   1   4       1550.27       1471.85        17.20 o                         
  -3   1   4       3251.06       3033.30        26.79 o                         
  -1   1   4       3072.67       3014.08        24.22 o                         
   1   1   4       2835.58       2741.65        20.78 o                         
   3   1   4      10811.65      11361.67        76.29 o                         
   5   1   4        323.68        366.90         8.34 o                         
   7   1   4       3687.78       3656.31        35.95 o                         
   9   1   4       1134.28       1148.54        27.22 o                         
  11   1   4        349.79        339.59        45.93 o                         
 -12   2   4       5960.79       6114.15       114.51 o                         
 -10   2   4      10208.30      10379.38       102.87 o                         
  -8   2   4      22730.32      23192.76       164.56 o                         
  -6   2   4      26964.71      26322.12       187.77 o                         
  -4   2   4      33556.87      32176.38       234.56 o                         
  -2   2   4      55775.17      54248.03       352.86 o                         
   0   2   4      42629.33      43000.95       263.35 o                         
   2   2   4      49019.02      51273.44       320.99 o                         
   4   2   4      31768.91      32487.18       237.51 o                         
   6   2   4      12971.99      12996.75        96.51 o                         
   8   2   4       7371.35       7473.45        77.08 o                         
  10   2   4       2262.67       2273.19        50.77 o                         
 -11   3   4       2223.18       2326.14        41.12 o                         
  -9   3   4       6265.82       6435.52        61.82 o                         
  -7   3   4      13382.30      13408.40        96.53 o                         
  -5   3   4      14641.31      13959.95       102.63 o                         
  -3   3   4      23195.93      22649.01       160.54 o                         
  -1   3   4      33268.78      33604.21       211.35 o                         
   1   3   4      22937.04      23157.71       146.47 o                         
   3   3   4      14669.63      14611.14       111.65 o                         
   5   3   4      18333.45      18049.82       139.90 o                         
   7   3   4       6560.71       6552.67        60.44 o                         
   9   3   4       5467.03       5210.04        73.40 o                         
  11   3   4       1698.89       1560.77        79.27 o                         
 -12   4   4       1272.08       1320.58        41.50 o                         
 -10   4   4       2513.60       2548.36        44.06 o                         
  -8   4   4       3773.46       3842.85        35.09 o                         
  -6   4   4       4840.41       4768.19        39.75 o                         
  -4   4   4       3909.92       3808.13        31.91 o                         
  -2   4   4       9633.42       9473.17        68.23 o                         
   0   4   4      11900.97      11879.05        79.55 o                         
   2   4   4      15346.11      15602.64       104.49 o                         
   4   4   4       9034.74       9082.05        84.41 o                         
   6   4   4      11684.78      11802.85       107.76 o                         
   8   4   4       6237.05       6345.20        70.91 o                         
  10   4   4       5136.60       5252.29       102.56 o                         
 -11   5   4       2844.65       2897.19        47.49 o                         
  -9   5   4       8368.85       8320.02        79.25 o                         
  -7   5   4      10719.17      10623.51        77.54 o                         
  -5   5   4      21660.16      21054.11       142.77 o                         
  -3   5   4      29744.07      28704.10       194.56 o                         
  -1   5   4      27179.43      26919.55       170.05 o                         
   1   5   4      19123.96      18869.69       123.69 o                         
   3   5   4      15397.60      15113.45       123.13 o                         
   5   5   4      12956.63      13191.97       129.92 o                         
   7   5   4       4642.26       4750.18        63.37 o                         
   9   5   4       2300.08       2371.51        44.20 o                         
  11   5   4       1315.41       1373.68        76.09 o                         
 -12   6   4        697.24        657.27        29.05 o                         
 -10   6   4        169.57        170.51        16.28 o                         
  -8   6   4        569.50        587.99        13.37 o                         
  -6   6   4        285.42        325.34         8.28 o                         
  -4   6   4        415.44        402.68         8.83 o                         
  -2   6   4       5971.64       5984.76        43.33 o                         
   0   6   4      10269.33      10239.91        70.30 o                         
   2   6   4       9421.44       9513.67        72.51 o                         
   4   6   4      13286.83      13733.87       132.43 o                         
   6   6   4       8593.65       8855.61       103.59 o                         
   8   6   4      11293.20      11326.26       136.86 o                         
  10   6   4       8174.84       8285.23       174.97 o                         
 -11   7   4        584.56        569.08        24.17 o                         
  -9   7   4       1712.85       1738.42        30.18 o                         
  -7   7   4       3819.20       3772.44        33.53 o                         
  -5   7   4       4028.43       4034.38        32.62 o                         
  -3   7   4       7810.63       7772.46        55.59 o                         
  -1   7   4       4777.10       4760.55        37.30 o                         
   1   7   4       4640.28       4662.93        37.51 o                         
   3   7   4       4286.45       4447.13        41.82 o                         
   5   7   4       1979.88       2032.51        31.03 o                         
   7   7   4        708.29        783.28        25.89 o                         
   9   7   4        547.09        561.76        34.60 o                         
 -10   8   4        866.35        855.60        26.92 o                         
  -8   8   4        327.27        337.37        12.93 o                         
  -6   8   4        329.36        353.55         9.09 o                         
  -4   8   4        986.67       1035.90        14.48 o                         
  -2   8   4       2943.22       2881.32        26.47 o                         
   0   8   4      11024.61      11081.50        80.67 o                         
   2   8   4      15098.88      15494.66       115.63 o                         
   4   8   4       7135.73       7155.47        76.46 o                         
   6   8   4       9028.33       9122.50       113.69 o                         
   8   8   4       7480.60       7725.60       113.59 o                         
  10   8   4       8110.08       7821.61       254.71 o                         
 -11   9   4        443.17        397.05        22.00 o                         
  -9   9   4        608.87        573.51        20.63 o                         
  -7   9   4         43.30         58.17         7.57 o                         
  -5   9   4        822.81        849.60        13.20 o                         
  -3   9   4       1106.38       1130.29        15.45 o                         
  -1   9   4       4765.56       4577.34        35.96 o                         
   1   9   4       4483.69       4319.49        35.56 o                         
   3   9   4       4748.81       4746.81        46.81 o                         
   5   9   4      10382.48      10470.99       121.98 o                         
   7   9   4       6611.52       6674.28        89.74 o                         
   9   9   4       3139.57       3241.51        78.33 o                         
 -10  10   4        974.20        985.93        31.16 o                         
  -8  10   4       2350.59       2404.11        37.93 o                         
  -6  10   4       2214.27       2210.42        26.15 o                         
  -4  10   4       1062.25       1094.56        15.77 o                         
  -2  10   4       5475.48       5200.90        44.30 o                         
   0  10   4       3757.43       3653.38        32.59 o                         
   2  10   4       5233.06       5235.17        46.88 o                         
   4  10   4       7362.50       7351.20        75.01 o                         
   6  10   4       3281.97       3394.23        55.21 o                         
   8  10   4       3810.50       3816.04        74.06 o                         
  10  10   4       3608.76       3720.23       111.35 o                         
 -11  11   4        625.20        645.94        32.42 o                         
  -9  11   4        382.87        392.61        22.58 o                         
  -7  11   4        790.05        755.96        19.93 o                         
  -5  11   4       2481.23       2437.97        28.29 o                         
  -3  11   4       2540.25       2545.70        24.29 o                         
  -1  11   4       2071.38       2134.04        22.17 o                         
   1  11   4       5088.88       4861.84        43.18 o                         
   3  11   4       8844.50       8860.11        74.16 o                         
   5  11   4      11736.41      11907.29       129.24 o                         
   7  11   4       8108.37       8234.28       125.84 o                         
   9  11   4       5345.62       5331.54       162.03 o                         
 -10  12   4       3469.56       3531.15        70.62 o                         
  -8  12   4       4401.23       4513.73        67.85 o                         
  -6  12   4       7707.06       7594.99        71.80 o                         
  -4  12   4       9716.19       9589.68        74.73 o                         
  -2  12   4       6841.19       6779.82        53.00 o                         
   0  12   4      18581.04      18266.78       140.68 o                         
   2  12   4       8960.47       8877.60        72.73 o                         
   4  12   4       5432.49       5439.34        54.33 o                         
   6  12   4       6484.18       6414.26       100.32 o                         
   8  12   4       2545.65       2457.45        70.57 o                         
  -9  13   4        647.88        670.39        28.52 o                         
  -7  13   4        365.14        382.08        20.02 o                         
  -5  13   4        484.18        546.40        14.88 o                         
  -3  13   4        260.17        292.78        10.80 o                         
  -1  13   4        973.35       1002.53        17.05 o                         
   1  13   4       4480.38       4490.55        42.53 o                         
   3  13   4       3712.58       3764.38        41.42 o                         
   5  13   4       5257.34       5236.93        72.22 o                         
   7  13   4       4254.29       4345.47        95.71 o                         
   9  13   4       3283.93       3370.17        95.74 o                         
 -10  14   4       7173.19       7257.85       128.60 o                         
  -8  14   4       6648.75       6650.49        99.04 o                         
  -6  14   4       8556.99       8563.60       110.20 o                         
  -4  14   4      17846.13      17776.55       137.83 o                         
  -2  14   4       8107.89       7872.56        66.68 o                         
   0  14   4      19304.66      18850.89       145.67 o                         
   2  14   4      17255.31      17200.05       162.53 o                         
   4  14   4       9670.21       9485.94       106.60 o                         
   6  14   4       9243.31       8975.40       143.23 o                         
   8  14   4       2251.99       2365.77        77.40 o                         
  -9  15   4       3489.91       3538.76        71.44 o                         
  -7  15   4       3737.34       3763.79        66.29 o                         
  -5  15   4       7390.92       7496.70        83.48 o                         
  -3  15   4       8405.02       8427.71        74.22 o                         
  -1  15   4       7001.00       6943.14        60.50 o                         
   1  15   4       6791.19       6746.56        62.72 o                         
   3  15   4       6498.20       6509.98        78.61 o                         
   5  15   4       3436.30       3392.52        56.60 o                         
   7  15   4       2958.51       3063.85        79.24 o                         
  -8  16   4       4212.15       4440.52        79.86 o                         
  -6  16   4       6038.28       5901.00        89.92 o                         
  -4  16   4       6267.78       6325.00        69.90 o                         
  -2  16   4       8043.87       7928.65        68.85 o                         
   0  16   4       7790.40       7755.77        71.60 o                         
   2  16   4       9066.36       9023.27        99.39 o                         
   4  16   4       6395.71       6372.26        78.24 o                         
   6  16   4       4070.59       4094.18        91.43 o                         
   8  16   4       1078.81       1105.39        54.77 o                         
  -7  17   4       7814.99       8258.46       124.83 o                         
  -5  17   4      12099.79      12203.31       162.34 o                         
  -3  17   4      16128.43      15856.46       145.79 o                         
  -1  17   4      17298.70      17168.64       142.26 o                         
   1  17   4      12980.64      12685.22       130.90 o                         
   3  17   4       5257.01       5240.85        70.10 o                         
   5  17   4       7306.92       7264.77       103.42 o                         
   7  17   4       3221.25       3281.91        80.84 o                         
  -8  18   4        402.63        463.74        30.52 o                         
  -6  18   4        707.33        699.92        32.74 o                         
  -4  18   4       1294.57       1322.72        30.92 o                         
  -2  18   4       1159.73       1148.28        26.84 o                         
   0  18   4       1310.45       1346.83        27.40 o                         
   2  18   4       1564.03       1511.20        33.13 o                         
   4  18   4        153.84        192.98        19.23 o                         
   6  18   4        810.89        885.67        43.43 o                         
  -7  19   4       8260.63       8581.62       132.35 o                         
  -5  19   4      11308.10      11365.53       153.73 o                         
  -3  19   4       9922.81       9993.17       105.05 o                         
  -1  19   4      12171.78      12011.31       134.67 o                         
   1  19   4       9852.20       9718.25       117.55 o                         
   3  19   4       7123.08       7165.36        98.01 o                         
   5  19   4       5043.39       5204.07       108.15 o                         
  -6  20   4        357.94        371.44        30.06 o                         
  -4  20   4        135.14        196.52        21.47 o                         
  -2  20   4       2014.28       2115.70        40.97 o                         
   0  20   4       1029.32       1106.89        31.53 o                         
   2  20   4        846.11        909.35        29.01 o                         
   4  20   4       1468.04       1528.19        49.52 o                         
  -5  21   4       4937.97       5055.91       111.61 o                         
  -3  21   4       5805.97       5629.23        81.85 o                         
  -1  21   4       3621.05       3569.03        66.28 o                         
   1  21   4       5002.44       4822.13        92.68 o                         
   3  21   4       4496.63       4335.42        83.00 o                         
  -4  22   4       1794.85       1740.57        55.70 o                         
  -2  22   4       1073.85       1078.09        32.74 o                         
   0  22   4       1981.05       1995.09        54.50 o                         
   2  22   4       1461.13       1539.60        49.38 o                         
  -1  23   4       2595.45       2592.50        61.05 o                         
   1  23   4       1755.26       1673.42        51.26 o                         
 -11   1   5       2263.33       2290.52        46.67 o                         
  -9   1   5       9044.90       9102.53        83.43 o                         
  -7   1   5      19790.78      19634.59       142.37 o                         
  -5   1   5      33135.52      32413.82       235.41 o                         
  -3   1   5      60614.52      58755.09       410.09 o                         
  -1   1   5      67597.73      65657.63       460.07 o                         
   1   1   5      61005.20      61454.61       382.46 o                         
   3   1   5      56220.45      56341.38       384.69 o                         
   5   1   5      34982.82      35027.36       252.24 o                         
   7   1   5      31331.30      31097.02       256.87 o                         
   9   1   5      14079.26      13955.56       169.50 o                         
  11   1   5       6459.83       6341.09       222.47 o                         
 -12   2   5       1472.60       1562.85        71.05 o                         
 -10   2   5       1811.09       1837.62        31.25 o                         
  -8   2   5       6048.20       6137.85        52.48 o                         
  -6   2   5       4286.87       4208.70        39.31 o                         
  -4   2   5      15071.05      14493.70       110.59 o                         
  -2   2   5      16676.32      16086.26       110.76 o                         
   0   2   5      11702.85      11346.84        73.59 o                         
   2   2   5      22398.95      23900.78       160.64 o                         
   4   2   5       6484.77       6546.82        49.80 o                         
   6   2   5      10834.07      10798.20        86.25 o                         
   8   2   5       4730.12       4810.04        58.41 o                         
  10   2   5       1946.10       2068.35        58.68 o                         
 -11   3   5       2789.52       2804.04        47.74 o                         
  -9   3   5       5398.12       5551.84        56.81 o                         
  -7   3   5       7458.52       7428.12        61.22 o                         
  -5   3   5      15781.80      15282.80       118.77 o                         
  -3   3   5      43239.32      43509.48       307.35 o                         
  -1   3   5      24561.70      24177.26       159.82 o                         
   1   3   5      29094.84      29319.77       200.48 o                         
   3   3   5      24354.27      25177.04       169.77 o                         
   5   3   5      16185.22      16301.84       126.41 o                         
   7   3   5      12112.79      12058.34       107.54 o                         
   9   3   5       7561.68       7628.90       108.74 o                         
 -12   4   5       1598.32       1685.90        60.95 o                         
 -10   4   5       4801.45       4825.43        70.96 o                         
  -8   4   5       3811.21       3805.52        37.08 o                         
  -6   4   5       8635.48       8399.75        63.67 o                         
  -4   4   5      21089.21      20621.16       148.59 o                         
  -2   4   5      16768.96      15815.30       106.49 o                         
   0   4   5      32205.85      32683.09       221.96 o                         
   2   4   5      33816.25      33813.84       223.13 o                         
   4   4   5      17080.81      17064.83       132.14 o                         
   6   4   5      12333.07      12397.87       114.82 o                         
   8   4   5       7978.52       7889.96        95.34 o                         
  10   4   5       3676.29       3693.16        92.86 o                         
 -11   5   5       3711.23       3830.04        62.10 o                         
  -9   5   5       7078.48       7116.39        72.73 o                         
  -7   5   5       6376.59       6295.86        52.35 o                         
  -5   5   5       7303.89       7256.72        56.12 o                         
  -3   5   5      13752.93      13495.47        98.25 o                         
  -1   5   5      12704.69      13329.48        94.49 o                         
   1   5   5       5208.69       5667.30        42.88 o                         
   3   5   5       2075.88       2128.79        22.10 o                         
   5   5   5       1852.80       1896.60        30.90 o                         
   7   5   5       1240.19       1361.32        25.96 o                         
   9   5   5       1634.06       1588.44        42.54 o                         
 -10   6   5        741.11        719.15        25.38 o                         
  -8   6   5       1562.53       1628.82        22.03 o                         
  -6   6   5       4024.15       3870.88        33.82 o                         
  -4   6   5       4224.69       3972.46        31.66 o                         
  -2   6   5       9841.91       9345.86        69.44 o                         
   0   6   5      14295.51      14417.63        98.40 o                         
   2   6   5      11943.69      12303.13        87.18 o                         
   4   6   5       8440.61       8512.09        81.40 o                         
   6   6   5       5063.44       5151.17        71.22 o                         
   8   6   5       3872.92       3855.62        72.98 o                         
  10   6   5        968.72        886.63        52.28 o                         
 -11   7   5       6543.42       6670.69        92.90 o                         
  -9   7   5       8025.68       7965.78        95.59 o                         
  -7   7   5      11379.28      11223.04        86.06 o                         
  -5   7   5      13852.33      13601.50        99.56 o                         
  -3   7   5      11927.90      11647.26        83.62 o                         
  -1   7   5       5801.03       5482.36        44.98 o                         
   1   7   5       2449.78       2426.72        23.80 o                         
   3   7   5        875.87        904.35        15.62 o                         
   5   7   5       1428.72       1448.40        27.47 o                         
   7   7   5        486.84        545.95        22.50 o                         
   9   7   5        813.80        771.41        42.10 o                         
 -10   8   5        942.69        924.23        29.46 o                         
  -8   8   5       1573.71       1600.22        26.78 o                         
  -6   8   5       2344.37       2283.47        24.69 o                         
  -4   8   5       1400.60       1317.60        16.83 o                         
  -2   8   5       2628.98       2543.73        25.05 o                         
   0   8   5        132.41        138.24         6.69 o                         
   2   8   5       1075.63       1112.46        15.16 o                         
   4   8   5         41.06         84.22        11.71 o                         
   6   8   5        648.74        712.73        23.01 o                         
   8   8   5        167.57        160.97        22.90 o                         
  10   8   5        211.40        237.55        42.61 o                         
 -11   9   5       4898.06       4972.26        84.63 o                         
  -9   9   5       6340.71       6438.92        80.81 o                         
  -7   9   5       8494.91       8425.36        74.97 o                         
  -5   9   5       8013.98       7858.54        62.44 o                         
  -3   9   5      10543.57      10196.62        78.03 o                         
  -1   9   5       4864.46       4865.88        41.88 o                         
   1   9   5        606.53        572.46        12.38 o                         
   3   9   5        135.41        196.75        12.63 o                         
   5   9   5       1665.93       1716.25        32.68 o                         
   7   9   5        620.92        621.73        25.95 o                         
   9   9   5        445.45        492.29        35.95 o                         
 -10  10   5       2985.89       3105.86        57.92 o                         
  -8  10   5       6216.90       6158.39        74.55 o                         
  -6  10   5       4360.00       4309.56        41.52 o                         
  -4  10   5       3208.22       3137.43        32.00 o                         
  -2  10   5       5825.44       5802.32        46.70 o                         
   0  10   5       4101.85       4033.48        36.42 o                         
   2  10   5       1932.72       1958.04        23.50 o                         
   4  10   5       1546.90       1532.21        27.91 o                         
   6  10   5        509.34        504.87        23.88 o                         
   8  10   5        480.59        492.49        30.70 o                         
  -9  11   5       4153.25       4189.89        66.01 o                         
  -7  11   5       2746.02       2789.90        39.07 o                         
  -5  11   5       7134.82       7059.52        61.31 o                         
  -3  11   5      14452.53      14293.32       103.25 o                         
  -1  11   5       7806.58       7606.35        62.78 o                         
   1  11   5      10353.92      10270.86        82.17 o                         
   3  11   5       4439.68       4241.70        44.34 o                         
   5  11   5       4471.76       4479.11        68.64 o                         
   7  11   5       2830.05       2866.87        60.02 o                         
   9  11   5       2603.79       2581.90        81.12 o                         
 -10  12   5       2876.71       2973.33        64.59 o                         
  -8  12   5       5021.58       5008.16        75.14 o                         
  -6  12   5       6219.42       6197.90        62.86 o                         
  -4  12   5       3194.61       3108.75        31.80 o                         
  -2  12   5       7009.40       6874.92        57.17 o                         
   0  12   5       2276.43       2284.67        26.29 o                         
   2  12   5       1369.44       1340.14        21.35 o                         
   4  12   5        480.44        497.12        15.37 o                         
   6  12   5        264.06        273.68        26.84 o                         
   8  12   5        546.39        584.78        37.05 o                         
  -9  13   5       2299.24       2246.44        52.23 o                         
  -7  13   5       5951.90       6022.65        81.99 o                         
  -5  13   5      12534.39      12469.86       110.10 o                         
  -3  13   5       8308.17       8197.29        66.64 o                         
  -1  13   5      27998.03      27564.58       211.52 o                         
   1  13   5      11331.11      11264.38        91.31 o                         
   3  13   5      14818.70      14680.90       136.98 o                         
   5  13   5      13071.41      12941.34       178.77 o                         
   7  13   5       7216.73       7276.65       138.30 o                         
   9  13   5       6009.43       5945.69       153.76 o                         
  -8  14   5       3145.71       3118.66        60.24 o                         
  -6  14   5       4942.18       4808.41        58.91 o                         
  -4  14   5       4713.35       4642.90        49.10 o                         
  -2  14   5        787.89        828.64        16.56 o                         
   0  14   5       4950.56       4798.80        46.92 o                         
   2  14   5       1291.42       1347.10        24.62 o                         
   4  14   5       2198.26       2121.06        36.52 o                         
   6  14   5       2865.63       2914.98        75.08 o                         
   8  14   5       1292.39       1311.16        59.55 o                         
  -9  15   5       1958.29       2053.92        54.01 o                         
  -7  15   5       5434.80       5430.69       104.36 o                         
  -5  15   5       5998.77       6025.34        88.67 o                         
  -3  15   5      11570.19      11573.69       101.02 o                         
  -1  15   5       7116.46       7068.30        61.07 o                         
   1  15   5      12803.90      12763.49       118.19 o                         
   3  15   5      11373.74      11070.74       122.93 o                         
   5  15   5      10927.85      10565.97       135.44 o                         
   7  15   5       7193.24       7505.52       160.13 o                         
  -8  16   5       2754.82       2734.81        60.69 o                         
  -6  16   5       5563.63       5594.52        82.97 o                         
  -4  16   5       7395.85       7359.96        83.37 o                         
  -2  16   5      12248.66      12260.98       104.11 o                         
   0  16   5      11758.88      11650.81       103.75 o                         
   2  16   5      10809.05      10511.27       117.91 o                         
   4  16   5       8318.16       8115.99       110.67 o                         
   6  16   5       5913.74       5945.84       108.75 o                         
  -7  17   5        974.86       1072.29        39.31 o                         
  -5  17   5       1812.15       1865.40        34.43 o                         
  -3  17   5       3982.61       3966.74        54.41 o                         
  -1  17   5       3189.77       3213.18        38.41 o                         
   1  17   5       3219.65       3179.37        47.58 o                         
   3  17   5       2821.96       2860.49        46.57 o                         
   5  17   5       2175.98       2287.86        55.19 o                         
   7  17   5       2960.15       3102.25        92.29 o                         
  -6  18   5       5048.57       5287.66        86.36 o                         
  -4  18   5      11013.16      11070.36       117.01 o                         
  -2  18   5      12053.68      11964.50       139.95 o                         
   0  18   5      15505.67      15460.83       152.00 o                         
   2  18   5      14705.66      14548.36       165.91 o                         
   4  18   5      11970.49      11840.84       165.24 o                         
   6  18   5       7442.03       7623.13       142.65 o                         
  -7  19   5        355.91        373.78        32.04 o                         
  -5  19   5         57.60         50.63        22.60 o                         
  -3  19   5        374.60        361.60        19.68 o                         
  -1  19   5        844.38        846.92        26.60 o                         
   1  19   5        100.90        134.15        17.12 o                         
   3  19   5         12.42         50.08        18.47 o                         
   5  19   5         25.18         39.91        23.60 o                         
  -6  20   5       2891.59       2926.02        83.22 o                         
  -4  20   5       4150.33       4243.72        75.24 o                         
  -2  20   5       4251.08       4342.06        64.24 o                         
   0  20   5       7565.18       7621.57       112.27 o                         
   2  20   5       8897.29       8616.41       120.49 o                         
   4  20   5       6287.06       6273.23       124.62 o                         
  -5  21   5        700.46        690.74        39.23 o                         
  -3  21   5       1773.25       1813.58        41.06 o                         
  -1  21   5        439.76        421.41        23.27 o                         
   1  21   5        884.87        979.89        40.61 o                         
   3  21   5        314.35        376.48        32.31 o                         
  -2  22   5       1230.36       1160.74        37.51 o                         
   0  22   5       2889.59       2871.42        62.72 o                         
   2  22   5       2066.92       1953.17        56.88 o                         
 -12   0   6        681.79        594.87        69.10 o                         
 -10   0   6        233.36        225.54        24.59 o                         
  -8   0   6       1177.08       1247.09        32.58 o                         
  -6   0   6        161.38        194.45        13.41 o                         
  -4   0   6      10119.04       9730.01       107.23 o                         
  -2   0   6      11407.96      10991.18       121.43 o                         
   0   0   6      26258.76      26849.07       253.67 o                         
   2   0   6      40470.31      41038.00       379.22 o                         
   4   0   6      29088.75      29252.23       310.28 o                         
   6   0   6      22913.84      22722.90       249.16 o                         
   8   0   6      11213.85      11581.55       182.11 o                         
  10   0   6      11981.49      11978.70       548.09 o                         
 -11   1   6        165.79        158.89        19.27 o                         
  -9   1   6       1756.69       1739.59        31.03 o                         
  -7   1   6        257.05        251.73        10.19 o                         
  -5   1   6       3355.92       3218.17        33.51 o                         
  -3   1   6       2029.67       2158.01        22.98 o                         
  -1   1   6        603.34        481.25         9.70 o                         
   1   1   6       1437.41       1426.67        15.76 o                         
   3   1   6       1337.27       1345.31        15.86 o                         
   5   1   6       3355.36       3390.96        33.31 o                         
   7   1   6        671.31        699.45        18.75 o                         
   9   1   6       1736.93       1782.65        41.53 o                         
 -12   2   6        254.44        255.86        36.26 o                         
 -10   2   6        858.84        865.99        24.70 o                         
  -8   2   6        687.13        699.48        16.24 o                         
  -6   2   6       2126.68       2069.34        24.27 o                         
  -4   2   6       5055.69       4894.23        42.19 o                         
  -2   2   6       7622.79       7237.22        55.73 o                         
   0   2   6      17527.63      17603.76       123.33 o                         
   2   2   6      21499.10      22269.52       149.23 o                         
   4   2   6      14475.66      14814.74       114.93 o                         
   6   2   6      15317.11      15304.55       131.47 o                         
   8   2   6      11543.21      11474.19       126.44 o                         
  10   2   6       6911.21       7070.09       193.96 o                         
 -11   3   6       1516.64       1590.53        45.20 o                         
  -9   3   6       1631.29       1632.79        29.61 o                         
  -7   3   6       6487.80       6398.15        55.12 o                         
  -5   3   6       7868.05       7598.26        63.77 o                         
  -3   3   6       9232.56       8698.07        67.30 o                         
  -1   3   6      12425.48      12051.55        91.01 o                         
   1   3   6       9168.32       9104.36        65.08 o                         
   3   3   6       9036.77       8911.96        66.39 o                         
   5   3   6       9297.24       9370.09        78.25 o                         
   7   3   6       9838.93       9581.45        98.77 o                         
   9   3   6       4548.03       4567.67        80.01 o                         
 -10   4   6       4197.77       4234.26        55.37 o                         
  -8   4   6       5647.31       5731.18        55.31 o                         
  -6   4   6      11737.71      11626.44        88.69 o                         
  -4   4   6      11858.92      11444.82        86.23 o                         
  -2   4   6      15489.75      14916.91       106.70 o                         
   0   4   6      17287.04      17368.64       122.55 o                         
   2   4   6      17316.33      17380.70       126.14 o                         
   4   4   6       9028.43       9266.45        74.06 o                         
   6   4   6       6291.49       6211.46        59.41 o                         
   8   4   6       5476.38       5379.75        77.35 o                         
  10   4   6       2525.45       2485.01        84.81 o                         
 -11   5   6        617.71        631.69        28.16 o                         
  -9   5   6        958.13        944.06        22.45 o                         
  -7   5   6       2141.43       2200.02        24.79 o                         
  -5   5   6       3876.67       3891.87        36.19 o                         
  -3   5   6       7358.26       6981.12        54.90 o                         
  -1   5   6       8220.81       8267.28        66.35 o                         
   1   5   6       9515.22       9333.97        67.61 o                         
   3   5   6      13909.97      13697.09       103.95 o                         
   5   5   6       6955.97       6977.28        67.21 o                         
   7   5   6       6012.84       6190.39        78.26 o                         
   9   5   6       4944.03       4782.90       120.90 o                         
 -10   6   6       7930.76       7992.40       107.97 o                         
  -8   6   6      16283.97      16191.58       140.37 o                         
  -6   6   6      24246.89      24204.15       166.11 o                         
  -4   6   6      23538.30      22648.88       150.99 o                         
  -2   6   6      30222.64      29084.19       205.69 o                         
   0   6   6      34123.12      34112.72       245.31 o                         
   2   6   6      22230.88      21887.23       165.69 o                         
   4   6   6      24407.93      24146.60       186.96 o                         
   6   6   6       8218.14       8220.06       105.12 o                         
   8   6   6       3161.70       3118.67        73.20 o                         
  10   6   6       1145.22       1127.51        58.87 o                         
 -11   7   6        214.10        242.97        23.73 o                         
  -9   7   6        912.63        941.68        22.13 o                         
  -7   7   6        458.49        493.06        13.55 o                         
  -5   7   6       1444.66       1415.89        18.90 o                         
  -3   7   6       1449.76       1462.33        18.94 o                         
  -1   7   6       3162.51       3303.90        29.46 o                         
   1   7   6       1348.42       1298.69        18.17 o                         
   3   7   6       2961.09       3063.08        30.94 o                         
   5   7   6       1653.21       1699.79        35.10 o                         
   7   7   6       2131.98       2131.57        51.15 o                         
   9   7   6        417.60        480.99        36.35 o                         
 -10   8   6       6772.39       7075.46        97.85 o                         
  -8   8   6      16494.60      16090.59       159.12 o                         
  -6   8   6      20625.35      20162.96       155.66 o                         
  -4   8   6      24147.71      23172.14       167.83 o                         
  -2   8   6      30881.37      30407.75       209.80 o                         
   0   8   6      27447.92      26938.43       189.01 o                         
   2   8   6      19021.17      18849.28       155.72 o                         
   4   8   6      18560.98      18269.39       163.29 o                         
   6   8   6       9988.54      10060.17       125.54 o                         
   8   8   6       1707.63       1575.33        52.22 o                         
 -11   9   6       3455.23       3587.46        75.73 o                         
  -9   9   6       5191.40       5221.95        76.65 o                         
  -7   9   6      10108.62       9728.13        91.47 o                         
  -5   9   6       7462.08       7392.50        61.55 o                         
  -3   9   6      16830.49      16411.68       122.71 o                         
  -1   9   6      11067.65      10805.33        80.47 o                         
   1   9   6       8895.87       8897.54        76.63 o                         
   3   9   6       7660.30       7554.77        66.70 o                         
   5   9   6       1195.60       1248.05        31.68 o                         
   7   9   6       2277.08       2203.50        62.05 o                         
   9   9   6        631.17        604.65        40.82 o                         
 -10  10   6       3446.99       3443.79        67.02 o                         
  -8  10   6       4541.61       4578.26        54.61 o                         
  -6  10   6      10912.42      10604.29        99.23 o                         
  -4  10   6       8637.75       8509.76        68.37 o                         
  -2  10   6      13826.18      13607.21        95.54 o                         
   0  10   6       9904.53       9640.13        83.63 o                         
   2  10   6       9942.63       9913.85        88.61 o                         
   4  10   6       6169.23       6198.57        65.62 o                         
   6  10   6       2496.90       2440.03        59.67 o                         
   8  10   6       1759.78       1742.84        57.29 o                         
  -9  11   6       7857.08       7843.43       111.38 o                         
  -7  11   6       9501.15       9434.78        98.80 o                         
  -5  11   6      19008.85      18602.99       156.40 o                         
  -3  11   6      19010.35      18747.14       132.12 o                         
  -1  11   6      12207.48      11795.82        91.90 o                         
   1  11   6      16869.30      16760.69       134.97 o                         
   3  11   6      12287.70      12012.09       109.51 o                         
   5  11   6       4466.85       4358.19        78.86 o                         
   7  11   6       2726.99       2816.86        73.70 o                         
   9  11   6       1911.45       2064.94        81.61 o                         
 -10  12   6        265.87        265.27        25.24 o                         
  -8  12   6        760.25        763.02        27.32 o                         
  -6  12   6       1298.30       1296.90        25.75 o                         
  -4  12   6        551.61        571.57        14.25 o                         
  -2  12   6       4005.02       3940.17        37.53 o                         
   0  12   6       4756.86       4811.25        43.92 o                         
   2  12   6       3912.53       3829.51        41.08 o                         
   4  12   6       5135.80       5049.91        61.40 o                         
   6  12   6       2799.53       2698.36        69.94 o                         
   8  12   6       3439.67       3456.20        87.53 o                         
  -9  13   6       4151.29       4205.15        77.94 o                         
  -7  13   6       6056.57       5939.85        72.06 o                         
  -5  13   6       8159.06       8062.96        82.48 o                         
  -3  13   6      11337.74      11046.45        95.09 o                         
  -1  13   6      10498.08      10566.85        88.97 o                         
   1  13   6       6386.44       6317.02        61.85 o                         
   3  13   6       4691.64       4547.47        58.72 o                         
   5  13   6       4311.50       4195.23        66.86 o                         
   7  13   6       2114.07       2205.34        66.65 o                         
  -8  14   6        525.90        526.69        25.82 o                         
  -6  14   6        306.29        312.12        15.80 o                         
  -4  14   6        335.78        372.57        15.08 o                         
  -2  14   6       4424.30       4491.53        45.33 o                         
   0  14   6       3176.22       3113.32        38.12 o                         
   2  14   6       7992.77       7871.51        83.36 o                         
   4  14   6       6998.80       6694.08        92.25 o                         
   6  14   6       4371.04       4430.01        96.85 o                         
   8  14   6       4928.29       5041.99       124.59 o                         
  -9  15   6        889.65        755.27        41.99 o                         
  -7  15   6       1742.51       1703.06        40.89 o                         
  -5  15   6       2357.82       2284.30        37.79 o                         
  -3  15   6       5028.02       5035.41        59.25 o                         
  -1  15   6       5629.50       5691.80        58.93 o                         
   1  15   6       2752.92       2722.72        42.05 o                         
   3  15   6       4436.65       4387.70        55.53 o                         
   5  15   6       3336.43       3215.08        65.11 o                         
   7  15   6       2287.56       2368.00        78.18 o                         
  -8  16   6        105.78         98.37        24.76 o                         
  -6  16   6        166.82        172.49        16.10 o                         
  -4  16   6        745.00        714.57        22.66 o                         
  -2  16   6        510.76        524.13        17.44 o                         
   0  16   6       3428.37       3421.41        49.84 o                         
   2  16   6       3309.65       3214.21        46.53 o                         
   4  16   6       3746.05       3652.76        61.29 o                         
   6  16   6       3425.66       3486.49        95.00 o                         
  -7  17   6        696.09        667.08        35.20 o                         
  -5  17   6       1219.65       1272.74        32.55 o                         
  -3  17   6       2123.99       2123.58        39.60 o                         
  -1  17   6       4748.71       4813.88        60.22 o                         
   1  17   6       4724.22       4786.92        64.23 o                         
   3  17   6       5346.45       5347.06        71.78 o                         
   5  17   6       3782.79       3754.97        86.66 o                         
  -6  18   6        403.77        437.67        31.44 o                         
  -4  18   6        536.07        545.00        22.45 o                         
  -2  18   6        432.17        428.32        21.11 o                         
   0  18   6        809.39        861.31        27.59 o                         
   2  18   6        856.12        805.37        26.88 o                         
   4  18   6        433.92        476.54        31.08 o                         
  -5  19   6        272.41        240.38        23.30 o                         
  -3  19   6       1535.94       1626.54        37.00 o                         
  -1  19   6       1916.45       1903.74        44.06 o                         
   1  19   6       3016.40       2980.93        51.57 o                         
   3  19   6       4786.89       4843.28        89.62 o                         
   5  19   6       5068.61       5061.81       108.04 o                         
  -4  20   6       2496.76       2609.60        50.38 o                         
  -2  20   6       1206.04       1257.61        35.23 o                         
   0  20   6       2191.58       2243.54        55.94 o                         
   2  20   6       1234.75       1173.66        38.81 o                         
   4  20   6       1589.37       1738.38        59.65 o                         
  -3  21   6       1706.47       1801.07        41.71 o                         
  -1  21   6       2128.09       2215.00        84.02 o                         
   1  21   6       1420.30       1422.19        46.13 o                         
  -2  22   6       2862.95       2904.94        61.21 o                         
   0  22   6       1404.04       1402.96        55.17 o                         
 -11   1   7       4635.48       5027.27        74.75 o                         
  -9   1   7       5600.25       5794.96        77.69 o                         
  -7   1   7       4166.78       4180.09        43.97 o                         
  -5   1   7       5383.29       5342.05        49.51 o                         
  -3   1   7       5155.77       5094.81        45.76 o                         
  -1   1   7       1126.56       1147.30        15.78 o                         
   1   1   7        174.36        230.25         7.83 o                         
   3   1   7        588.55        614.12        12.40 o                         
   5   1   7       1738.68       1843.62        22.94 o                         
   7   1   7       1415.11       1438.72        28.16 o                         
   9   1   7       2953.57       2840.12        91.56 o                         
 -10   2   7       1444.18       1538.32        36.71 o                         
  -8   2   7       4104.77       4202.17        49.33 o                         
  -6   2   7       9825.57       9834.33        78.31 o                         
  -4   2   7       2567.28       2509.48        27.54 o                         
  -2   2   7       5493.70       5250.49        43.39 o                         
   0   2   7       8303.27       8415.21        62.96 o                         
   2   2   7       3704.20       3749.19        33.42 o                         
   4   2   7       6572.52       6567.33        56.14 o                         
   6   2   7       1368.20       1414.06        24.22 o                         
   8   2   7       2109.23       2248.95        43.72 o                         
  10   2   7       1849.69       1948.53       112.52 o                         
 -11   3   7       2986.15       3015.99        59.40 o                         
  -9   3   7       3694.37       3810.56        53.91 o                         
  -7   3   7       4308.61       4370.20        44.35 o                         
  -5   3   7       2655.59       2585.98        28.43 o                         
  -3   3   7       6153.09       5901.81        50.50 o                         
  -1   3   7       7548.43       7486.99        61.45 o                         
   1   3   7       8773.56       8803.18        65.95 o                         
   3   3   7       1769.61       1798.70        20.80 o                         
   5   3   7       3751.77       3784.63        41.57 o                         
   7   3   7       4962.76       4735.48        63.12 o                         
   9   3   7       2150.65       2225.88        88.71 o                         
 -10   4   7       2417.09       2545.11        50.92 o                         
  -8   4   7       4752.86       4789.36        53.54 o                         
  -6   4   7       3637.57       3517.91        36.15 o                         
  -4   4   7       6895.09       6552.89        54.97 o                         
  -2   4   7      12756.99      13150.59        99.49 o                         
   0   4   7       6751.15       6590.47        51.68 o                         
   2   4   7       7137.64       7141.88        60.05 o                         
   4   4   7       6173.20       6134.38        52.99 o                         
   6   4   7       2427.56       2504.60        33.88 o                         
   8   4   7       1596.42       1606.09        38.37 o                         
 -11   5   7       3469.35       3569.32        77.27 o                         
  -9   5   7       5997.65       6032.67        68.09 o                         
  -7   5   7       8184.99       8087.38        70.87 o                         
  -5   5   7      12620.13      12306.46        93.68 o                         
  -3   5   7      22947.72      22477.04       167.68 o                         
  -1   5   7      28229.06      27951.45       204.30 o                         
   1   5   7      18621.48      18042.48       140.05 o                         
   3   5   7      22130.95      22286.20       174.10 o                         
   5   5   7      14173.15      14052.26       125.64 o                         
   7   5   7      11733.97      11568.90       138.15 o                         
   9   5   7       6923.96       6734.27       154.71 o                         
 -10   6   7       2066.86       2076.61        49.79 o                         
  -8   6   7       1132.47       1161.04        24.92 o                         
  -6   6   7        839.79        788.88        16.12 o                         
  -4   6   7       3693.41       3803.57        37.86 o                         
  -2   6   7        992.54        980.30        16.21 o                         
   0   6   7       1134.03       1198.97        16.87 o                         
   2   6   7         12.37         38.11         7.27 o                         
   4   6   7        548.27        631.71        14.00 o                         
   6   6   7        532.37        567.35        20.26 o                         
   8   6   7        231.21        254.21        28.60 o                         
 -11   7   7       4327.12       4328.28        96.08 o                         
  -9   7   7       7711.63       7726.32        82.89 o                         
  -7   7   7      12997.41      13053.65       119.16 o                         
  -5   7   7      34028.47      33269.48       235.12 o                         
  -3   7   7      27650.43      26553.95       190.63 o                         
  -1   7   7      32030.16      31115.23       220.18 o                         
   1   7   7      35619.45      35115.65       277.45 o                         
   3   7   7      24595.20      24438.47       205.62 o                         
   5   7   7      23796.71      23167.12       225.20 o                         
   7   7   7      13669.07      13960.43       254.91 o                         
   9   7   7       9148.68       9140.87       198.31 o                         
 -10   8   7       1208.94       1199.51        48.17 o                         
  -8   8   7       2474.23       2480.18        36.95 o                         
  -6   8   7       2926.84       2990.33        34.67 o                         
  -4   8   7       5848.27       5717.87        49.68 o                         
  -2   8   7       7196.60       6972.65        63.32 o                         
   0   8   7       7858.01       7631.54        66.21 o                         
   2   8   7       5970.41       5933.57        55.23 o                         
   4   8   7       3437.20       3459.08        38.95 o                         
   6   8   7       3035.66       3051.69        61.63 o                         
   8   8   7       1345.27       1343.45        53.95 o                         
  -9   9   7       4508.32       4514.49        61.05 o                         
  -7   9   7       8167.43       8016.28        81.32 o                         
  -5   9   7      16152.79      15701.04       123.11 o                         
  -3   9   7      20446.71      19767.75       143.98 o                         
  -1   9   7      21618.03      21360.24       163.13 o                         
   1   9   7      21228.96      20716.03       166.45 o                         
   3   9   7      13439.76      13221.95       111.97 o                         
   5   9   7      10111.15      10264.98       125.57 o                         
   7   9   7       8391.77       8742.57       156.40 o                         
   9   9   7       5393.53       5196.37       133.09 o                         
 -10  10   7       2700.90       2809.78        74.38 o                         
  -8  10   7       4882.99       4807.43        57.89 o                         
  -6  10   7       6848.77       6926.50        73.93 o                         
  -4  10   7       9858.05       9686.81        77.19 o                         
  -2  10   7      18086.96      18013.64       136.07 o                         
   0  10   7      19598.70      19394.71       155.69 o                         
   2  10   7      17756.02      17631.27       149.92 o                         
   4  10   7      14331.80      14129.99       142.73 o                         
   6  10   7      10742.07      10840.42       208.42 o                         
   8  10   7       4004.37       3961.12        90.31 o                         
  -9  11   7       1111.39       1098.98        45.75 o                         
  -7  11   7       1508.30       1499.19        28.42 o                         
  -5  11   7       1146.52       1151.95        23.14 o                         
  -3  11   7       4491.13       4543.40        44.94 o                         
  -1  11   7       3900.46       3968.38        39.99 o                         
   1  11   7       3980.60       4016.88        42.64 o                         
   3  11   7       1845.21       1893.14        33.07 o                         
   5  11   7       1896.07       1960.85        48.18 o                         
   7  11   7       1874.34       1774.53        58.41 o                         
  -8  12   7       3399.20       3390.96        59.02 o                         
  -6  12   7       8603.86       8329.71        94.62 o                         
  -4  12   7      10005.75       9797.27        88.01 o                         
  -2  12   7      10218.28      10023.77        88.40 o                         
   0  12   7      21757.41      21547.95       182.45 o                         
   2  12   7      11965.99      11684.11       113.47 o                         
   4  12   7      16922.78      16671.25       215.15 o                         
   6  12   7       8833.84       8686.06       161.88 o                         
   8  12   7       4616.78       4531.95       127.17 o                         
  -9  13   7       1026.39       1128.14        43.44 o                         
  -7  13   7       1626.86       1632.56        41.84 o                         
  -5  13   7        823.84        817.04        22.61 o                         
  -3  13   7        597.52        588.58        16.32 o                         
  -1  13   7       1291.12       1298.83        22.64 o                         
   1  13   7       1441.31       1427.05        27.01 o                         
   3  13   7        674.17        709.46        21.52 o                         
   5  13   7        124.04        146.55        17.43 o                         
   7  13   7        767.49        742.06        45.91 o                         
  -8  14   7       1406.72       1323.48        47.14 o                         
  -6  14   7       2764.69       2689.13        44.99 o                         
  -4  14   7       3371.05       3267.14        45.59 o                         
  -2  14   7       7609.15       7639.11        76.48 o                         
   0  14   7       3997.74       3809.12        47.45 o                         
   2  14   7       7895.27       7799.96        92.61 o                         
   4  14   7       4543.61       4528.70        68.60 o                         
   6  14   7       2822.62       2741.21        75.47 o                         
  -7  15   7        407.91        450.99        27.06 o                         
  -5  15   7       3403.72       3397.96        53.31 o                         
  -3  15   7        881.43        827.17        24.07 o                         
  -1  15   7        964.55        953.96        24.05 o                         
   1  15   7       1022.42       1002.41        27.09 o                         
   3  15   7        668.44        698.61        25.71 o                         
   5  15   7        385.67        391.39        27.41 o                         
  -8  16   7       1172.00       1088.49        44.40 o                         
  -6  16   7       1461.32       1502.88        38.07 o                         
  -4  16   7        854.92        778.07        24.89 o                         
  -2  16   7        488.83        512.88        21.84 o                         
   0  16   7        900.79        862.70        25.98 o                         
   2  16   7        558.88        532.82        22.40 o                         
   4  16   7        710.10        606.39        24.86 o                         
   6  16   7        536.99        540.55        42.12 o                         
  -7  17   7        766.32        719.92        37.97 o                         
  -5  17   7        482.00        494.91        22.38 o                         
  -3  17   7        381.08        379.74        20.67 o                         
  -1  17   7        601.40        612.40        22.80 o                         
   1  17   7        193.80        205.63        18.74 o                         
   3  17   7         64.00         45.84        18.81 o                         
   5  17   7         82.33         72.01        24.48 o                         
  -6  18   7       1881.22       1958.53        52.66 o                         
  -4  18   7       1196.91       1174.31        31.37 o                         
  -2  18   7        162.12        112.58        18.85 o                         
   0  18   7         33.48          4.26        15.61 o                         
   2  18   7        174.33        123.46        20.01 o                         
   4  18   7        580.79        629.55        37.00 o                         
  -5  19   7       1012.22       1046.36        41.03 o                         
  -3  19   7       1224.11       1198.03        33.71 o                         
  -1  19   7       1833.73       1833.43        50.14 o                         
   1  19   7       1040.64        989.40        35.63 o                         
   3  19   7        826.07        820.55        42.26 o                         
  -4  20   7       1998.13       1996.60        43.22 o                         
  -2  20   7       1301.77       1189.88        43.03 o                         
   0  20   7        526.88        523.49        33.98 o                         
   2  20   7        537.39        522.21        36.36 o                         
  -1  21   7       2487.02       2564.48        66.95 o                         
   1  21   7       1119.97       1127.90        49.55 o                         
 -10   0   8      11251.08      11767.65       228.83 o                         
  -8   0   8      22037.73      21968.68       325.26 o                         
  -6   0   8      16972.26      16777.32       185.87 o                         
  -4   0   8      46999.50      45926.94       478.27 o                         
  -2   0   8      19651.91      19288.33       219.50 o                         
   0   0   8      20131.09      20034.23       194.93 o                         
   2   0   8      13557.13      13602.59       148.84 o                         
   4   0   8       4950.22       4934.09        65.38 o                         
   6   0   8       4623.83       4438.91        83.13 o                         
   8   0   8        786.80        699.89        43.48 o                         
 -11   1   8        436.87        450.23        24.44 o                         
  -9   1   8        818.38        876.07        27.99 o                         
  -7   1   8       1929.22       1984.11        31.24 o                         
  -5   1   8        655.98        689.28        15.66 o                         
  -3   1   8       4183.27       4117.50        40.59 o                         
  -1   1   8       1022.17       1062.14        17.47 o                         
   1   1   8       1452.71       1468.15        17.92 o                         
   3   1   8       3522.40       3570.44        34.88 o                         
   5   1   8       1318.95       1285.08        23.32 o                         
   7   1   8        777.25        777.30        23.45 o                         
   9   1   8        136.06        142.88        43.09 o                         
 -10   2   8       8404.04       8817.29       121.50 o                         
  -8   2   8      11248.01      11468.81       121.44 o                         
  -6   2   8      18039.79      17893.71       142.09 o                         
  -4   2   8      17300.71      17195.94       131.87 o                         
  -2   2   8      18214.54      17504.23       143.73 o                         
   0   2   8      13133.30      12988.01        98.97 o                         
   2   2   8      13725.51      13535.77       104.17 o                         
   4   2   8       5273.83       5336.58        51.45 o                         
   6   2   8       3980.39       3829.63        53.06 o                         
   8   2   8       1069.51       1002.59        35.77 o                         
 -11   3   8       1980.59       2000.99        53.28 o                         
  -9   3   8       4205.82       4312.82        61.26 o                         
  -7   3   8       4109.80       4095.36        49.19 o                         
  -5   3   8      12860.12      12658.15       100.77 o                         
  -3   3   8      10177.21       9949.29        81.90 o                         
  -1   3   8       9627.94       9531.82        79.91 o                         
   1   3   8      12757.75      12988.88       100.40 o                         
   3   3   8       5874.30       5847.71        50.27 o                         
   5   3   8       5344.92       5061.52        59.29 o                         
   7   3   8       4284.56       4241.25        65.41 o                         
   9   3   8        773.38        773.89        58.01 o                         
 -10   4   8       1763.73       1798.78        39.72 o                         
  -8   4   8       3655.16       3670.04        50.34 o                         
  -6   4   8       4755.47       4663.39        46.83 o                         
  -4   4   8       8048.75       7890.79        66.48 o                         
  -2   4   8       9159.95       9073.00        73.79 o                         
   0   4   8      13020.39      12940.16       104.03 o                         
   2   4   8      15734.83      15977.25       119.92 o                         
   4   4   8       9140.60       9111.47        82.68 o                         
   6   4   8       6536.02       6355.91        79.73 o                         
   8   4   8       5028.41       4880.49       149.65 o                         
 -11   5   8       1729.42       1745.73        55.14 o                         
  -9   5   8       3430.09       3509.99        61.64 o                         
  -7   5   8       5238.40       5136.44        55.73 o                         
  -5   5   8      10442.67      10187.87        84.24 o                         
  -3   5   8      10161.65      10054.52        81.61 o                         
  -1   5   8       8299.87       8139.55        72.23 o                         
   1   5   8       9677.28       9845.44        81.77 o                         
   3   5   8       1562.82       1575.78        21.17 o                         
   5   5   8       2205.84       2243.19        31.76 o                         
   7   5   8       1899.40       1968.04        41.77 o                         
   9   5   8        842.57        872.32        51.37 o                         
 -10   6   8         63.63         25.25        17.17 o                         
  -8   6   8        716.00        677.94        21.36 o                         
  -6   6   8       5344.10       5233.09        52.72 o                         
  -4   6   8       4618.27       4574.45        41.58 o                         
  -2   6   8      10423.90      10316.96        81.82 o                         
   0   6   8      14298.17      14193.68       112.40 o                         
   2   6   8      20156.24      20422.58       162.18 o                         
   4   6   8      19236.70      18832.64       170.87 o                         
   6   6   8      14083.13      13775.82       159.33 o                         
   8   6   8       8290.38       8054.03       176.09 o                         
  -9   7   8        810.84        807.52        26.03 o                         
  -7   7   8       2542.28       2531.16        36.42 o                         
  -5   7   8       1048.05       1081.09        19.35 o                         
  -3   7   8       2131.95       1988.87        25.44 o                         
  -1   7   8       2049.02       2020.92        25.21 o                         
   1   7   8       1542.86       1554.52        22.03 o                         
   3   7   8        591.54        580.03        15.62 o                         
   5   7   8        421.38        430.77        17.11 o                         
   7   7   8        510.12        515.06        30.65 o                         
 -10   8   8         95.47         74.71        20.58 o                         
  -8   8   8        820.94        811.96        25.23 o                         
  -6   8   8       1415.38       1353.65        24.09 o                         
  -4   8   8       5127.28       4954.23        44.06 o                         
  -2   8   8       8770.17       8625.44        72.41 o                         
   0   8   8      13796.58      13682.69       111.67 o                         
   2   8   8      15060.32      15020.75       143.81 o                         
   4   8   8      17508.56      17123.96       160.44 o                         
   6   8   8      11246.27      11277.71       151.09 o                         
   8   8   8       7623.83       7188.00       155.25 o                         
  -9   9   8        556.02        542.11        23.29 o                         
  -7   9   8        682.57        676.13        21.73 o                         
  -5   9   8       4106.96       3929.12        45.15 o                         
  -3   9   8       3040.45       3137.75        38.45 o                         
  -1   9   8       6625.25       6397.59        59.95 o                         
   1   9   8       8819.05       8535.28        80.11 o                         
   3   9   8       4927.76       4950.56        71.63 o                         
   5   9   8       5131.82       5053.20        70.29 o                         
   7   9   8       4257.35       4295.74       111.80 o                         
 -10  10   8        322.91        352.36        31.72 o                         
  -8  10   8       1057.44       1093.52        30.51 o                         
  -6  10   8       3175.33       3051.61        43.28 o                         
  -4  10   8       1099.86       1105.35        22.09 o                         
  -2  10   8       5292.33       5130.97        53.46 o                         
   0  10   8       7390.55       7196.62        69.43 o                         
   2  10   8       5252.32       5165.39        57.82 o                         
   4  10   8       6493.96       6463.04        88.81 o                         
   6  10   8       3647.89       3589.77        75.62 o                         
   8  10   8       2320.39       2288.66        73.15 o                         
  -9  11   8        224.00        332.15        24.23 o                         
  -7  11   8       1668.08       1624.18        35.73 o                         
  -5  11   8       4424.08       4388.15        55.18 o                         
  -3  11   8       3131.69       3113.47        37.52 o                         
  -1  11   8       6490.10       6355.21        63.86 o                         
   1  11   8       8422.39       8463.40        84.12 o                         
   3  11   8       7720.76       7816.59        97.44 o                         
   5  11   8      11880.05      11629.72       155.84 o                         
   7  11   8       7186.17       7057.24       148.83 o                         
  -8  12   8       2938.06       3018.13        54.81 o                         
  -6  12   8       3901.35       3912.41        60.99 o                         
  -4  12   8       6780.41       6539.46        75.34 o                         
  -2  12   8       5404.07       5451.91        59.48 o                         
   0  12   8       2565.42       2533.67        36.14 o                         
   2  12   8       4440.93       4323.55        60.38 o                         
   4  12   8       3744.12       3714.40        63.62 o                         
   6  12   8        744.92        778.57        40.26 o                         
  -9  13   8        187.38        236.95        27.56 o                         
  -7  13   8        110.22        167.15        17.55 o                         
  -5  13   8       1035.67       1052.40        27.41 o                         
  -3  13   8       1448.24       1450.86        30.18 o                         
  -1  13   8       1944.47       2079.20        31.20 o                         
   1  13   8       3804.04       3825.59        51.11 o                         
   3  13   8       4013.31       3929.08        57.66 o                         
   5  13   8       5449.46       5406.87        98.89 o                         
   7  13   8       5439.54       5279.23       138.28 o                         
  -8  14   8       4967.22       5025.59       100.88 o                         
  -6  14   8       5625.53       5581.23        76.20 o                         
  -4  14   8       8691.94       8605.12       100.98 o                         
  -2  14   8       8092.65       8010.60        87.73 o                         
   0  14   8       5707.30       5752.01        65.43 o                         
   2  14   8       4679.86       4579.21        67.56 o                         
   4  14   8       2519.76       2349.67        45.90 o                         
   6  14   8       1363.11       1343.65        59.91 o                         
  -7  15   8       2546.45       2678.76        68.83 o                         
  -5  15   8       1937.54       1974.62        41.72 o                         
  -3  15   8       1613.38       1646.04        35.14 o                         
  -1  15   8       3082.23       3116.01        47.20 o                         
   1  15   8       2079.02       2030.24        41.69 o                         
   3  15   8       2345.50       2270.49        46.06 o                         
   5  15   8        830.38        858.13        40.31 o                         
  -6  16   8       4483.26       4554.34        73.52 o                         
  -4  16   8       2825.38       2775.69        47.49 o                         
  -2  16   8       4266.14       4302.40        64.62 o                         
   0  16   8       3174.15       3255.99        53.80 o                         
   2  16   8       2860.37       2887.36        51.48 o                         
   4  16   8       1167.22       1197.61        47.20 o                         
  -5  17   8       4847.47       5032.63        80.49 o                         
  -3  17   8       6150.43       6116.50        85.70 o                         
  -1  17   8       5014.21       4971.65        82.92 o                         
   1  17   8       3720.56       3692.02        68.34 o                         
   3  17   8       2136.67       2149.76        58.80 o                         
  -4  18   8       1894.09       1967.74        41.42 o                         
  -2  18   8        523.40        557.46        26.34 o                         
   0  18   8        820.72        772.93        33.37 o                         
   2  18   8       1153.41       1170.82        42.22 o                         
  -3  19   8       5939.46       6135.78       109.83 o                         
  -1  19   8       4867.19       4940.14        97.79 o                         
   1  19   8       3663.44       3674.33        78.93 o                         
  -2  20   8       1032.58       1051.87        43.65 o                         
   0  20   8       1176.17       1208.59        50.79 o                         
 -11   1   9       4733.30       4976.55        93.74 o                         
  -9   1   9       6656.19       6776.71        90.93 o                         
  -7   1   9      10985.97      10854.36       126.65 o                         
  -5   1   9      24807.11      24349.07       197.93 o                         
  -3   1   9      25372.75      24953.05       197.31 o                         
  -1   1   9      34963.86      34050.17       267.54 o                         
   1   1   9      26423.11      26305.58       189.02 o                         
   3   1   9      20104.90      20223.17       161.17 o                         
   5   1   9      17264.69      16946.79       181.57 o                         
   7   1   9       9469.69       9233.74       129.20 o                         
 -10   2   9       1526.51       1590.77        45.05 o                         
  -8   2   9       3283.03       3318.61        52.32 o                         
  -6   2   9       3772.42       3669.02        50.30 o                         
  -4   2   9       4745.54       4718.54        47.21 o                         
  -2   2   9       5078.92       5002.67        49.26 o                         
   0   2   9       8273.25       8309.18        69.27 o                         
   2   2   9      11499.11      11677.96        96.58 o                         
   4   2   9       3661.26       3803.14        46.61 o                         
   6   2   9       3510.28       3520.76        55.89 o                         
   8   2   9       1652.78       1644.77        76.40 o                         
  -9   3   9       3848.06       3984.17        62.87 o                         
  -7   3   9       8250.37       8151.53        94.24 o                         
  -5   3   9       4315.65       4278.88        45.45 o                         
  -3   3   9      11649.82      11355.53        97.24 o                         
  -1   3   9      12364.56      12491.21       104.02 o                         
   1   3   9      13891.04      14150.72       109.83 o                         
   3   3   9      10218.36      10286.58        90.69 o                         
   5   3   9       7024.47       6989.53        83.52 o                         
   7   3   9       4758.95       4782.02        80.74 o                         
 -10   4   9       3172.67       3221.69        69.16 o                         
  -8   4   9       3655.12       3728.46        49.97 o                         
  -6   4   9       6244.26       6055.72        71.16 o                         
  -4   4   9      10908.05      10559.90        92.03 o                         
  -2   4   9      12625.97      12293.43       101.67 o                         
   0   4   9      13830.57      14115.97       129.92 o                         
   2   4   9      10132.82      10098.03        87.52 o                         
   4   4   9      10672.02      10519.74       103.50 o                         
   6   4   9       4859.01       4833.64        72.44 o                         
   8   4   9       3385.43       3337.98       110.81 o                         
  -9   5   9        775.06        721.29        25.57 o                         
  -7   5   9       1578.68       1537.34        29.93 o                         
  -5   5   9       1195.71       1145.85        22.38 o                         
  -3   5   9        644.37        638.73        15.64 o                         
  -1   5   9       1272.05       1291.82        22.07 o                         
   1   5   9       2819.67       2823.42        31.54 o                         
   3   5   9        780.57        850.17        18.66 o                         
   5   5   9       3154.67       3305.94        48.97 o                         
   7   5   9       3017.64       3024.06        85.12 o                         
 -10   6   9       1163.06       1161.53        36.70 o                         
  -8   6   9       1523.08       1552.37        33.22 o                         
  -6   6   9       2726.90       2713.03        43.58 o                         
  -4   6   9       6201.18       6053.94        59.84 o                         
  -2   6   9       5825.30       5608.87        58.57 o                         
   0   6   9       3827.26       3739.43        39.37 o                         
   2   6   9       6430.76       6320.81        62.82 o                         
   4   6   9       3007.36       3132.14        43.77 o                         
   6   6   9       2876.69       2776.02        51.59 o                         
   8   6   9       1325.49       1307.72        60.73 o                         
  -9   7   9       2047.35       2003.80        46.87 o                         
  -7   7   9       1677.53       1697.19        31.21 o                         
  -5   7   9        197.13        203.17        12.54 o                         
  -3   7   9        562.18        539.80        15.18 o                         
  -1   7   9        111.71        131.53        10.73 o                         
   1   7   9        334.70        373.32        12.41 o                         
   3   7   9       1415.91       1535.54        26.75 o                         
   5   7   9       2570.99       2550.06        57.01 o                         
   7   7   9       4748.75       4840.59       119.12 o                         
 -10   8   9        158.47        122.37        23.73 o                         
  -8   8   9        517.06        556.67        23.08 o                         
  -6   8   9        380.08        350.42        17.69 o                         
  -4   8   9        134.63        149.18        12.76 o                         
  -2   8   9        206.96        196.96        11.73 o                         
   0   8   9        815.02        827.68        17.89 o                         
   2   8   9        662.61        679.75        19.11 o                         
   4   8   9        288.33        288.41        15.52 o                         
   6   8   9        544.31        528.44        31.32 o                         
  -9   9   9       1337.72       1455.88        38.30 o                         
  -7   9   9       1554.52       1540.89        35.46 o                         
  -5   9   9        249.45        253.35        16.08 o                         
  -3   9   9        178.06        164.86        13.13 o                         
  -1   9   9         70.93         64.89        10.66 o                         
   1   9   9       1012.39        979.18        21.81 o                         
   3   9   9        489.88        457.97        18.78 o                         
   5   9   9       1581.21       1578.54        35.43 o                         
   7   9   9       2140.48       2167.23        77.07 o                         
  -8  10   9       1031.80       1015.36        36.12 o                         
  -6  10   9        719.91        736.19        24.40 o                         
  -4  10   9       1149.18       1000.70        25.19 o                         
  -2  10   9        875.34        843.04        22.11 o                         
   0  10   9        174.60        199.94        13.68 o                         
   2  10   9       1407.40       1345.19        30.47 o                         
   4  10   9       2045.41       1974.33        42.30 o                         
   6  10   9        762.76        751.72        37.32 o                         
  -9  11   9       2824.26       2899.39        66.04 o                         
  -7  11   9       2673.09       2645.55        48.25 o                         
  -5  11   9       1820.14       1819.18        36.38 o                         
  -3  11   9       3502.37       3344.18        48.10 o                         
  -1  11   9       3057.79       2969.19        42.46 o                         
   1  11   9       3904.90       3788.50        56.27 o                         
   3  11   9       3228.21       3148.29        52.16 o                         
   5  11   9       1138.39       1136.87        42.09 o                         
  -8  12   9       1093.20       1174.63        35.00 o                         
  -6  12   9       1278.17       1237.51        33.35 o                         
  -4  12   9        121.58        134.40        16.14 o                         
  -2  12   9         99.90         88.43        13.08 o                         
   0  12   9         19.59         21.68        12.95 o                         
   2  12   9       2145.88       2147.63        42.75 o                         
   4  12   9       1402.60       1388.36        36.64 o                         
   6  12   9        960.78        990.72        50.41 o                         
  -7  13   9       5009.46       5249.38        81.31 o                         
  -5  13   9       5815.35       5746.93        80.46 o                         
  -3  13   9       7640.66       7545.97        90.88 o                         
  -1  13   9      10681.90      10464.11       110.19 o                         
   1  13   9       8246.54       8126.75       103.67 o                         
   3  13   9       7327.37       7141.81       103.61 o                         
   5  13   9       3994.11       4045.09        91.98 o                         
  -6  14   9       1453.40       1500.68        37.72 o                         
  -4  14   9       1953.76       1960.78        40.49 o                         
  -2  14   9       1000.63       1020.22        28.18 o                         
   0  14   9       1046.01       1049.82        30.87 o                         
   2  14   9       2646.80       2623.00        50.58 o                         
   4  14   9        710.48        722.48        44.58 o                         
  -7  15   9       2714.35       2671.40        59.49 o                         
  -5  15   9       3870.90       3852.75        63.42 o                         
  -3  15   9       8637.58       8653.71       108.87 o                         
  -1  15   9       7352.48       7311.93        96.58 o                         
   1  15   9       5963.19       5864.19        83.33 o                         
   3  15   9       7506.01       7406.66       128.78 o                         
   5  15   9       5090.43       5074.06       106.01 o                         
  -6  16   9       4101.00       4175.60        81.27 o                         
  -4  16   9       5318.90       5340.71        85.18 o                         
  -2  16   9       6609.86       6763.34       110.17 o                         
   0  16   9       5090.22       5097.88        89.53 o                         
   2  16   9       5803.05       5861.72        96.90 o                         
   4  16   9       4463.01       4657.24       101.37 o                         
  -5  17   9        819.20        853.16        32.98 o                         
  -3  17   9       2093.92       2060.70        51.75 o                         
  -1  17   9       2147.48       2116.36        54.59 o                         
   1  17   9       2313.13       2310.99        56.46 o                         
   3  17   9       2086.33       2179.12        65.67 o                         
  -4  18   9       6945.86       7225.02       111.17 o                         
  -2  18   9       8494.42       8631.53       126.70 o                         
   0  18   9       7455.38       7691.96       142.10 o                         
   2  18   9       7071.39       7205.99       138.75 o                         
  -1  19   9        219.27        211.00        29.85 o                         
 -10   0  10        443.10        392.12        39.63 o                         
  -8   0  10       3764.64       3822.08        82.37 o                         
  -6   0  10       9560.12       9339.92       173.69 o                         
  -4   0  10       7077.98       6917.34       102.98 o                         
  -2   0  10      24753.49      24158.71       291.41 o                         
   0   0  10      18126.26      17845.58       210.15 o                         
   2   0  10      17088.14      17505.36       218.01 o                         
   4   0  10      17711.74      17674.87       270.82 o                         
   6   0  10      12222.05      12311.07       239.86 o                         
  -9   1  10        323.08        321.03        24.02 o                         
  -7   1  10        788.51        762.27        25.09 o                         
  -5   1  10        149.68        164.37        15.83 o                         
  -3   1  10       1973.37       1989.34        28.91 o                         
  -1   1  10       1947.00       2000.17        26.52 o                         
   1   1  10       1113.20       1137.14        20.06 o                         
   3   1  10       1785.80       1795.00        27.63 o                         
   5   1  10       1727.40       1747.00        40.50 o                         
   7   1  10        477.75        446.76        35.43 o                         
 -10   2  10       1195.37       1238.50        42.82 o                         
  -8   2  10       1624.30       1612.37        36.26 o                         
  -6   2  10       4545.49       4461.29        82.07 o                         
  -4   2  10       8387.09       8357.18        86.47 o                         
  -2   2  10       8054.97       7938.32        70.83 o                         
   0   2  10      12657.90      12441.41       116.25 o                         
   2   2  10      13247.43      13317.97       111.69 o                         
   4   2  10      13048.83      13285.00       146.78 o                         
   6   2  10       7571.10       7499.23       126.20 o                         
  -9   3  10        990.81       1065.56        33.85 o                         
  -7   3  10       2810.83       2774.40        53.59 o                         
  -5   3  10       3553.64       3451.40        50.71 o                         
  -3   3  10       5785.81       5756.98        57.47 o                         
  -1   3  10       7546.77       7501.43        72.73 o                         
   1   3  10       5117.14       5183.52        53.04 o                         
   3   3  10       8873.12       8874.85        89.72 o                         
   5   3  10       5872.90       5949.09        81.42 o                         
   7   3  10       3358.64       3188.35        90.99 o                         
 -10   4  10       1969.92       2027.21        55.90 o                         
  -8   4  10       3420.48       3535.29        56.22 o                         
  -6   4  10       4018.22       3929.38        55.75 o                         
  -4   4  10       4921.72       4846.82        60.86 o                         
  -2   4  10       4016.99       3959.16        46.24 o                         
   0   4  10       2717.33       2821.26        37.46 o                         
   2   4  10       4235.92       4344.36        47.12 o                         
   4   4  10       4105.42       4063.91        57.96 o                         
   6   4  10       2831.58       2720.72        59.87 o                         
  -9   5  10        422.97        457.21        26.54 o                         
  -7   5  10       3080.84       3142.72        50.77 o                         
  -5   5  10       3148.32       2972.25        47.50 o                         
  -3   5  10       5081.18       5004.98        60.47 o                         
  -1   5  10       8069.92       7982.88        78.40 o                         
   1   5  10       3167.35       3171.48        38.04 o                         
   3   5  10       5493.35       5581.04        65.93 o                         
   5   5  10       4757.03       4804.95        84.58 o                         
   7   5  10       3278.55       3235.19        92.76 o                         
  -8   6  10       6036.39       6076.76        98.58 o                         
  -6   6  10       7993.45       7896.68       115.74 o                         
  -4   6  10       7351.59       7116.90        88.16 o                         
  -2   6  10       6692.80       6603.26        71.98 o                         
   0   6  10       6726.09       6568.23        71.34 o                         
   2   6  10       2872.42       2854.45        42.53 o                         
   4   6  10       1264.77       1338.65        32.32 o                         
   6   6  10       1027.28       1014.36        45.71 o                         
  -9   7  10        127.72        167.50        21.78 o                         
  -7   7  10        885.03        873.54        27.37 o                         
  -5   7  10        514.59        540.93        22.30 o                         
  -3   7  10        712.85        662.41        20.59 o                         
  -1   7  10       1170.02       1163.05        24.56 o                         
   1   7  10       1220.23       1293.92        27.47 o                         
   3   7  10        603.38        610.98        21.96 o                         
   5   7  10       1150.05       1193.83        33.63 o                         
   7   7  10        657.18        665.82        51.67 o                         
  -8   8  10       4110.33       4326.29        76.28 o                         
  -6   8  10      10816.49      10593.57       126.73 o                         
  -4   8  10       8610.12       8591.87       102.95 o                         
  -2   8  10       4924.80       4857.93        60.56 o                         
   0   8  10       7603.79       7395.98        83.88 o                         
   2   8  10       2244.66       2314.43        41.03 o                         
   4   8  10       1703.22       1668.99        37.93 o                         
   6   8  10        829.20        818.81        39.06 o                         
  -9   9  10       1633.34       1719.17        65.06 o                         
  -7   9  10       3720.09       3773.32        61.13 o                         
  -5   9  10       3875.44       3702.46        56.59 o                         
  -3   9  10       2135.08       2164.80        39.66 o                         
  -1   9  10       2620.49       2483.82        38.51 o                         
   1   9  10        972.40        951.36        28.65 o                         
   3   9  10        591.41        595.93        24.17 o                         
   5   9  10        334.11        334.66        28.13 o                         
  -8  10  10       3569.70       3578.86        67.93 o                         
  -6  10  10       4304.51       4355.48        67.53 o                         
  -4  10  10       4483.89       4421.36        64.16 o                         
  -2  10  10       3253.25       3182.70        48.32 o                         
   0  10  10       1380.87       1410.36        33.53 o                         
   2  10  10       1433.31       1397.46        36.53 o                         
   4  10  10       1834.15       1758.86        39.87 o                         
   6  10  10        569.32        499.24        42.52 o                         
  -7  11  10       3707.00       3623.68        62.85 o                         
  -5  11  10       4761.66       4825.73        68.52 o                         
  -3  11  10       5752.88       5535.34        72.48 o                         
  -1  11  10       5509.65       5429.45        74.41 o                         
   1  11  10       3065.17       2927.05        56.25 o                         
   3  11  10        892.39        880.82        33.71 o                         
   5  11  10       1248.42       1244.93        46.33 o                         
  -8  12  10       1323.47       1396.52        42.98 o                         
  -6  12  10       1391.89       1392.34        38.42 o                         
  -4  12  10       2742.54       2698.49        47.64 o                         
  -2  12  10       3443.25       3431.67        54.52 o                         
   0  12  10       3348.52       3253.72        60.62 o                         
   2  12  10       4503.48       4407.01        73.75 o                         
   4  12  10       3228.18       3202.89        87.49 o                         
  -7  13  10       2616.91       2740.95        62.26 o                         
  -5  13  10       4088.20       4104.29       102.72 o                         
  -3  13  10       4025.32       4041.57        63.49 o                         
  -1  13  10       3839.26       3664.75        66.10 o                         
   1  13  10       2992.57       2979.94        59.11 o                         
   3  13  10       1133.31       1182.23        47.70 o                         
   5  13  10        280.65        313.69        35.91 o                         
  -6  14  10       1790.71       1790.71        47.55 o                         
  -4  14  10       3423.89       3366.78        58.35 o                         
  -2  14  10       4488.16       4493.02        69.91 o                         
   0  14  10       4322.72       4311.47        74.37 o                         
   2  14  10       6438.02       6317.18       105.71 o                         
   4  14  10       5115.37       5131.45       146.81 o                         
  -5  15  10       2211.07       2224.40        53.31 o                         
  -3  15  10       2608.44       2692.81        57.51 o                         
  -1  15  10       2659.58       2671.08        58.56 o                         
   1  15  10       4235.51       4255.22        79.43 o                         
   3  15  10       2343.85       2376.27        66.94 o                         
  -4  16  10       1967.99       2137.04        55.25 o                         
  -2  16  10       1101.16       1028.77        39.02 o                         
   0  16  10       3427.83       3512.55        76.15 o                         
   2  16  10       3629.38       3698.12        86.95 o                         
  -3  17  10       3758.48       3967.54        80.52 o                         
  -1  17  10       4074.38       3982.80        91.09 o                         
   1  17  10       4576.90       4706.14       102.07 o                         
  -9   1  11        927.31        986.27        43.81 o                         
  -7   1  11        438.30        457.08        24.13 o                         
  -5   1  11        362.76        360.04        20.15 o                         
  -3   1  11        630.74        639.32        22.10 o                         
  -1   1  11       1564.68       1533.17        26.73 o                         
   1   1  11        751.40        740.00        18.28 o                         
   3   1  11       4107.20       4174.46        61.50 o                         
   5   1  11       3922.20       4001.61        75.70 o                         
  -8   2  11        743.30        765.78        33.44 o                         
  -6   2  11       1171.19       1288.69        33.96 o                         
  -4   2  11       1681.92       1688.20        35.03 o                         
  -2   2  11       1384.33       1384.03        28.34 o                         
   0   2  11       3452.05       3457.70        43.69 o                         
   2   2  11       2381.63       2429.22        36.77 o                         
   4   2  11       1760.42       1857.55        43.79 o                         
   6   2  11       1471.86       1466.92        67.34 o                         
  -9   3  11       1294.86       1321.74        42.94 o                         
  -7   3  11       1533.10       1511.43        37.37 o                         
  -5   3  11       2128.79       2197.86        42.62 o                         
  -3   3  11       2650.69       2568.22        42.92 o                         
  -1   3  11       2715.10       2744.13        40.42 o                         
   1   3  11       4607.25       4820.70        57.79 o                         
   3   3  11       4130.62       4077.98        60.64 o                         
   5   3  11       2922.08       2838.51        72.03 o                         
  -8   4  11       1475.80       1648.22        44.47 o                         
  -6   4  11       1466.71       1463.41        36.14 o                         
  -4   4  11       2436.94       2426.82        45.15 o                         
  -2   4  11       2197.88       2179.96        38.12 o                         
   0   4  11       4110.09       4109.71        51.82 o                         
   2   4  11       3364.97       3346.56        50.66 o                         
   4   4  11       2321.58       2350.66        50.37 o                         
   6   4  11       3545.58       3261.78       122.81 o                         
  -9   5  11       3477.74       3787.21        80.85 o                         
  -7   5  11       6663.02       6687.28        86.92 o                         
  -5   5  11       7906.61       7787.07       101.15 o                         
  -3   5  11      10100.12      10071.58       121.79 o                         
  -1   5  11      11423.90      11273.30       121.11 o                         
   1   5  11      12874.15      12900.90       145.28 o                         
   3   5  11       7913.96       7944.89       113.17 o                         
   5   5  11       6079.22       5810.25       124.28 o                         
  -8   6  11        568.73        622.07        29.80 o                         
  -6   6  11        268.93        286.38        20.80 o                         
  -4   6  11         24.07         57.11        15.82 o                         
  -2   6  11         87.77        110.61        15.46 o                         
   0   6  11        355.03        392.43        20.48 o                         
   2   6  11        714.78        716.63        24.70 o                         
   4   6  11       1172.59       1162.07        40.00 o                         
   6   6  11        368.05        403.94        37.69 o                         
  -7   7  11       6925.29       6988.74        99.18 o                         
  -5   7  11      11716.91      11634.54       218.50 o                         
  -3   7  11      14248.34      14030.39       159.00 o                         
  -1   7  11      18152.14      18048.87       198.31 o                         
   1   7  11      13433.27      13316.13       174.47 o                         
   3   7  11       9896.34       9748.02       134.83 o                         
   5   7  11       5924.31       5840.40       112.81 o                         
  -8   8  11       1302.32       1420.40        44.00 o                         
  -6   8  11       2173.52       2185.49        43.80 o                         
  -4   8  11       1886.14       1914.89        41.34 o                         
  -2   8  11       2501.50       2476.24        47.73 o                         
   0   8  11       1724.97       1722.64        39.54 o                         
   2   8  11       1408.05       1365.02        40.20 o                         
   4   8  11       1316.90       1343.56        41.39 o                         
  -7   9  11       5242.85       5461.55        89.32 o                         
  -5   9  11       7019.94       7159.12        92.82 o                         
  -3   9  11      10190.72      10013.80       125.10 o                         
  -1   9  11       8648.20       8542.74       113.84 o                         
   1   9  11       8185.04       8153.46       117.35 o                         
   3   9  11       5532.67       5520.03        95.09 o                         
   5   9  11       3761.40       3768.46       122.18 o                         
  -6  10  11       6337.65       6363.74       106.46 o                         
  -4  10  11       5144.02       5026.90        75.06 o                         
  -2  10  11       6427.96       6289.56       144.04 o                         
   0  10  11       8067.62       8088.58       122.39 o                         
   2  10  11       6509.08       6368.85       104.97 o                         
   4  10  11       6142.56       5923.56       110.54 o                         
  -7  11  11       1075.36       1138.68        39.51 o                         
  -5  11  11       1242.24       1233.38        38.02 o                         
  -3  11  11       2004.04       2010.97        45.29 o                         
  -1  11  11       1702.21       1673.28        46.43 o                         
   1  11  11       3669.02       3645.48        71.17 o                         
   3  11  11       2437.55       2397.54        66.49 o                         
  -6  12  11       5631.74       5736.23       113.35 o                         
  -4  12  11       5460.22       5468.82        89.70 o                         
  -2  12  11       5176.90       5408.37        86.59 o                         
   0  12  11       9450.45       9409.40       147.23 o                         
   2  12  11       4848.48       4942.54        96.06 o                         
   4  12  11       5035.51       5073.78       158.46 o                         
  -5  13  11         31.31         42.94        20.01 o                         
  -3  13  11        113.48         78.63        21.37 o                         
  -1  13  11        782.24        757.58        34.65 o                         
   1  13  11        863.53        920.09        38.39 o                         
   3  13  11        785.70        888.57        47.96 o                         
  -4  14  11       2272.58       2301.03        54.89 o                         
  -2  14  11       3254.75       3068.09        70.71 o                         
   0  14  11       1901.00       2045.10        54.75 o                         
   2  14  11       1565.23       1643.96        55.82 o                         
  -3  15  11         55.84         14.56        28.98 o                         
  -1  15  11        208.99        217.51        26.01 o                         
   1  15  11        164.44        128.57        26.31 o                         
  -2  16  11        237.67        200.56        26.83 o                         
   0  16  11       1168.85       1149.99        44.07 o                         
  -8   0  12       4794.67       5319.18       152.92 o                         
  -6   0  12       3355.13       3587.93       101.78 o                         
  -4   0  12       3287.39       3303.51        92.75 o                         
  -2   0  12       5209.88       5249.83       113.02 o                         
   0   0  12       2417.22       2535.77        59.00 o                         
   2   0  12        777.31        826.59        43.78 o                         
   4   0  12        917.29        820.48        60.83 o                         
  -7   1  12        858.10        936.97        42.88 o                         
  -5   1  12        616.68        593.26        28.01 o                         
  -3   1  12        334.03        346.95        22.96 o                         
  -1   1  12       1982.98       1959.56        38.50 o                         
   1   1  12        419.70        427.46        21.73 o                         
   3   1  12        471.96        452.18        26.40 o                         
   5   1  12        208.59        227.81        30.87 o                         
  -8   2  12       3029.87       3206.14        74.53 o                         
  -6   2  12       3602.65       3738.22        68.59 o                         
  -4   2  12       3188.01       3189.00        61.12 o                         
  -2   2  12       2969.21       3018.05        53.85 o                         
   0   2  12       1842.44       1919.88        39.71 o                         
   2   2  12        638.93        655.58        28.05 o                         
   4   2  12        840.32        837.56        37.02 o                         
  -7   3  12       2084.90       2187.25        59.22 o                         
  -5   3  12       4320.96       4391.31        76.30 o                         
  -3   3  12       3807.49       3779.57        66.58 o                         
  -1   3  12       2418.45       2391.89        47.83 o                         
   1   3  12       3754.43       3779.93        59.50 o                         
   3   3  12       1224.10       1202.35        47.90 o                         
   5   3  12       1250.07       1144.27        88.75 o                         
  -8   4  12       2085.09       2134.35        52.91 o                         
  -6   4  12       2920.59       2951.39        67.21 o                         
  -4   4  12       3787.76       3643.53        65.78 o                         
  -2   4  12       4881.77       4757.57        72.64 o                         
   0   4  12       4068.00       4223.85        73.27 o                         
   2   4  12       3795.38       3820.81        65.96 o                         
   4   4  12       4083.85       4161.10        91.37 o                         
  -7   5  12       1295.15       1331.18        41.86 o                         
  -5   5  12       2618.71       2706.29        55.75 o                         
  -3   5  12       2241.92       2174.40        48.56 o                         
  -1   5  12       1095.95       1103.35        35.54 o                         
   1   5  12       1421.07       1420.97        39.39 o                         
   3   5  12        624.67        670.00        29.96 o                         
   5   5  12        557.97        575.92        48.64 o                         
  -8   6  12       1522.14       1566.34        46.12 o                         
  -6   6  12       4240.34       4292.63        85.72 o                         
  -4   6  12       5457.55       5402.91        84.86 o                         
  -2   6  12       7117.52       7053.36       103.87 o                         
   0   6  12       9701.18       9925.11       139.35 o                         
   2   6  12       9032.86       9077.58       136.11 o                         
   4   6  12       9731.17       9610.91       166.72 o                         
  -7   7  12        407.90        457.44        28.32 o                         
  -5   7  12        507.86        512.92        30.77 o                         
  -3   7  12        661.13        640.80        28.59 o                         
  -1   7  12        588.71        583.78        28.95 o                         
   1   7  12        361.19        367.27        25.46 o                         
   3   7  12        325.39        322.00        24.92 o                         
  -6   8  12       3165.05       3103.70        63.52 o                         
  -4   8  12       5169.14       5187.39        90.05 o                         
  -2   8  12       6700.32       6652.16       100.54 o                         
   0   8  12       7258.14       7264.98       117.94 o                         
   2   8  12       9579.67       9676.11       143.56 o                         
   4   8  12       6794.58       6897.03       173.78 o                         
  -7   9  12       1621.02       1642.15        46.67 o                         
  -5   9  12       2019.23       2093.77        53.58 o                         
  -3   9  12       4330.82       4161.01        78.27 o                         
  -1   9  12       2995.31       3056.97        62.05 o                         
   1   9  12       3805.94       3788.68        78.20 o                         
   3   9  12       3785.91       3752.85        87.38 o                         
  -6  10  12       1379.13       1389.59        43.55 o                         
  -4  10  12       1828.46       1743.25        46.36 o                         
  -2  10  12       1502.36       1532.48        48.11 o                         
   0  10  12       3184.33       3234.24        74.81 o                         
   2  10  12       2171.10       2095.49        61.04 o                         
  -5  11  12       2392.47       2449.61        58.98 o                         
  -3  11  12       4913.30       5027.87        88.97 o                         
  -1  11  12       5351.56       5397.89       105.10 o                         
   1  11  12       5936.84       6155.44       127.21 o                         
   3  11  12       5829.52       5900.04       120.72 o                         
  -4  12  12       1286.66       1267.91        44.41 o                         
  -2  12  12        840.64        857.04        35.44 o                         
   0  12  12        443.57        388.38        34.68 o                         
   2  12  12        265.90        280.08        33.06 o                         
  -3  13  12       3009.80       3017.18        65.94 o                         
  -1  13  12       2623.17       2679.23        69.75 o                         
   1  13  12       3627.35       3949.31        88.37 o                         
  -2  14  12       1482.12       1533.92        50.56 o                         
  -7   1  13       7291.38       7672.80       134.27 o                         
  -5   1  13       8851.26       9117.89       148.71 o                         
  -3   1  13       8854.62       9006.74       122.21 o                         
  -1   1  13      10588.73      10704.91       140.67 o                         
   1   1  13       7535.14       7666.91       118.04 o                         
   3   1  13       6197.99       6336.59       151.21 o                         
  -6   2  13       1168.64       1286.28        47.75 o                         
  -4   2  13       1774.23       1854.72        47.28 o                         
  -2   2  13       3787.43       3804.71        64.67 o                         
   0   2  13        779.38        723.77        29.92 o                         
   2   2  13       2713.36       2768.21        67.85 o                         
   4   2  13       1866.41       1868.00        94.52 o                         
  -7   3  13       4539.05       4623.64        93.29 o                         
  -5   3  13       2376.39       2473.68        63.08 o                         
  -3   3  13       4438.70       4477.32        76.95 o                         
  -1   3  13       4333.69       4324.84        76.94 o                         
   1   3  13       3470.15       3565.24        68.99 o                         
   3   3  13       3415.30       3384.36        92.19 o                         
  -6   4  13       2768.83       2941.89        70.20 o                         
  -4   4  13       2817.12       2853.11        63.31 o                         
  -2   4  13       5140.88       5375.86        86.80 o                         
   0   4  13       3783.60       3783.55        67.55 o                         
   2   4  13       3019.22       3060.97        78.38 o                         
  -5   5  13       1003.35       1001.92        41.08 o                         
  -3   5  13        616.49        558.06        30.58 o                         
  -1   5  13       1361.08       1335.39        42.23 o                         
   1   5  13       2723.03       2690.31        58.88 o                         
   3   5  13       3157.48       3066.37        72.65 o                         
  -6   6  13       1219.72       1206.22        47.85 o                         
  -4   6  13       1311.21       1383.26        44.42 o                         
  -2   6  13       2153.93       2140.95        53.48 o                         
   0   6  13       2092.09       2217.21        56.49 o                         
   2   6  13       1397.29       1441.82        49.99 o                         
  -5   7  13        227.13        161.09        25.94 o                         
  -3   7  13       1618.22       1610.66        46.98 o                         
  -1   7  13       1258.98       1228.87        43.60 o                         
   1   7  13       3034.54       3000.82        73.10 o                         
   3   7  13       2755.45       2716.66        86.99 o                         
  -4   8  13        319.06        286.82        28.49 o                         
  -2   8  13        347.89        321.23        28.00 o                         
   0   8  13        443.38        477.40        35.56 o                         
   2   8  13        921.62        895.69        41.28 o                         
  -5   9  13         77.22         62.49        22.15 o                         
  -3   9  13        854.31        783.02        36.92 o                         
  -1   9  13        877.30        867.06        45.02 o                         
   1   9  13       1691.36       1822.30        62.67 o                         
  -4  10  13        122.17        101.50        24.92 o                         
  -2  10  13        523.32        539.52        32.63 o                         
   0  10  13       1278.52       1235.92        52.97 o                         
  -3  11  13       1088.04       1089.35        47.03 o                         
  -1  11  13        655.49        686.56        41.80 o                         
  -4   0  14       6190.03       6655.38       156.56 o                         
  -2   0  14       9111.38       9374.62       197.19 o                         
   0   0  14       7408.11       7462.04       225.70 o                         
   2   0  14       9511.59       9387.67       273.25 o                         
  -5   1  14        477.39        535.43        32.39 o                         
  -3   1  14        349.14        368.83        29.38 o                         
  -1   1  14        518.77        536.36        28.07 o                         
   1   1  14       1450.29       1535.68        49.27 o                         
  -4   2  14       4579.57       4629.31        87.20 o                         
  -2   2  14       5708.85       5843.53        99.07 o                         
   0   2  14       5152.50       5469.77        88.63 o                         
   2   2  14       6213.18       6276.00       132.87 o                         
  -5   3  14       2360.49       2438.58        64.83 o                         
  -3   3  14       2473.34       2584.44        61.04 o                         
  -1   3  14       3667.82       3761.53        74.67 o                         
   1   3  14       2962.09       2979.37        88.82 o                         
  -4   4  14       1547.01       1712.65        54.12 o                         
  -2   4  14       1507.51       1534.13        47.01 o                         
   0   4  14       1708.85       1755.38        56.70 o                         
  -3   5  14       2383.11       2568.61        65.36 o                         
  -1   5  14       2948.61       3010.70        65.17 o                         
   1   5  14       1940.97       1942.84        75.44 o                         
  -4   6  14       1542.16       1506.62        52.14 o                         
  -2   6  14        541.20        552.40        38.31 o                         
   0   6  14        645.55        711.79        40.35 o                         
  -3   7  14        252.96        212.92        29.27 o                         
  -1   7  14        473.09        432.23        33.25 o                         
                                                                                
